# Supplementary material for: Causal relationship between immune cells and atrial fibrillation: A Mendelian randomization study
Source: Medicine (Baltimore). 2024 May 10;103(19):e38079. doi: 10.1097/MD.0000000000038079 (PMC11081550; doi:10.1097/MD.0000000000038079)
Supplement: Supplementary file 1 [file medi-103-e38079-s001.xlsx]

## Sheet: All tool variables
times	SNP	effect_allele.exposure	other_allele.exposure	effect_allele.outcome	other_allele.outcome	beta.exposure	beta.outcome	eaf.exposure	eaf.outcome	remove	palindromic	ambiguous	id.outcome	chr.outcome	pos.outcome	pval.outcome	se.outcome	outcome	mr_keep.outcome	pval_origin.outcome	data_source.outcome	pval.exposure	chr.exposure	pos.exposure	samplesize.exposure	se.exposure	id.exposure	exposure	mr_keep.exposure	pval_origin.exposure	data_source.exposure	action	mr_keep	samplesize.outcome	EAF2	MAF	R2	FB	Fsim
1	rs10226722	C	T	C	T	0.1184	-0.000739527	0.6006	0.621668	FALSE	FALSE	FALSE	12BlHc	7	68560708	0.942145	0.01019	Atrial fibrillation	TRUE	reported	textfile	3.84e-06	7	68025695	3658	0.0256	ebi-a-GCST90001391	ebi-a-GCST90001391	TRUE	reported	igd	3	TRUE	NA	0.3994	0.3994	0.00581363	21.3789	21.3906
1	rs11068290	T	C	T	C	0.3904	-0.0251105	0.0231	0.0311574	FALSE	FALSE	FALSE	12BlHc	12	109790250	0.375513	0.0283352	Atrial fibrillation	TRUE	reported	textfile	1.49e-06	12	110228055	3658	0.08097	ebi-a-GCST90001391	ebi-a-GCST90001391	TRUE	reported	igd	3	TRUE	NA	0.9769	0.0231	0.00631504	23.2345	23.2472
1	rs12204136	C	T	C	T	0.2426	0.0236419	0.0522	0.0434092	FALSE	FALSE	FALSE	12BlHc	6	91081363	0.327926	0.0241663	Atrial fibrillation	TRUE	reported	textfile	1e-05	6	91791081	3658	0.05485	ebi-a-GCST90001391	ebi-a-GCST90001391	TRUE	reported	igd	3	TRUE	NA	0.9478	0.0522	0.00531947	19.552	19.5627
1	rs138919897	G	A	G	A	1.402	0.0221965	0.0019	0.00880683	FALSE	FALSE	FALSE	12BlHc	3	107115948	0.691191	0.0558769	Atrial fibrillation	TRUE	reported	textfile	2.99e-06	3	106834795	3658	0.2997	ebi-a-GCST90001391	ebi-a-GCST90001391	TRUE	reported	igd	3	TRUE	NA	0.9981	0.0019	0.00594687	21.8718	21.8838
1	rs140191306	T	C	T	C	0.4421	0.0110037	0.0179	0.00572146	FALSE	FALSE	FALSE	12BlHc	9	2570753	0.868112	0.0662644	Atrial fibrillation	TRUE	reported	textfile	2.43e-06	9	2570753	3658	0.09364	ebi-a-GCST90001391	ebi-a-GCST90001391	TRUE	reported	igd	3	TRUE	NA	0.9821	0.0179	0.0060567	22.2782	22.2904
1	rs2450220	T	C	T	C	-0.152	0.00407452	0.816	0.933822	FALSE	FALSE	FALSE	12BlHc	8	118311162	0.838502	0.0199917	Atrial fibrillation	TRUE	reported	textfile	1.65e-06	8	119323401	3658	0.03167	ebi-a-GCST90001391	ebi-a-GCST90001391	TRUE	reported	igd	3	TRUE	NA	0.184	0.184	0.00625779	23.0226	23.0352
1	rs4691917	G	A	G	A	0.9378	0.0374726	0.9956	0.9737	FALSE	FALSE	FALSE	12BlHc	4	163423643	0.218694	0.0304653	Atrial fibrillation	TRUE	reported	textfile	6.1e-07	4	164344795	3658	0.1877	ebi-a-GCST90001391	ebi-a-GCST90001391	TRUE	reported	igd	3	TRUE	NA	0.0044	0.0044	0.00677789	24.9491	24.9627
1	rs62057183	T	C	T	C	0.1273	0.0140181	0.2508	0.157798	FALSE	FALSE	FALSE	12BlHc	16	30733505	0.296557	0.0134293	Atrial fibrillation	TRUE	reported	textfile	9.63e-06	16	30744826	3658	0.02872	ebi-a-GCST90001391	ebi-a-GCST90001391	TRUE	reported	igd	3	TRUE	NA	0.7492	0.2508	0.00534217	19.6359	19.6466
1	rs72757888	T	C	T	C	0.5864	-0.00264592	0.01	0.0557284	FALSE	FALSE	FALSE	12BlHc	1	232910217	0.901471	0.021372	Atrial fibrillation	TRUE	reported	textfile	1.09e-06	1	233045963	3658	0.1201	ebi-a-GCST90001391	ebi-a-GCST90001391	TRUE	reported	igd	3	TRUE	NA	0.99	0.01	0.00647496	23.8267	23.8398
1	rs73426855	C	T	C	T	-0.174	0.0141319	0.1471	0.222027	FALSE	FALSE	FALSE	12BlHc	17	79663261	0.238538	0.0119899	Atrial fibrillation	TRUE	reported	textfile	6.08e-07	17	77637123	3658	0.03482	ebi-a-GCST90001391	ebi-a-GCST90001391	TRUE	reported	igd	3	TRUE	NA	0.8529	0.1471	0.0067802	24.9576	24.9713
1	rs7597061	G	T	G	T	0.1829	0.0035275	0.0998	0.149873	FALSE	FALSE	FALSE	12BlHc	2	65774712	0.798683	0.0138305	Atrial fibrillation	TRUE	reported	textfile	9.67e-06	2	66001846	3658	0.04129	ebi-a-GCST90001391	ebi-a-GCST90001391	TRUE	reported	igd	3	TRUE	NA	0.9002	0.0998	0.00533544	19.611	19.6217
1	rs9265870	G	A	G	A	0.1454	-0.00182865	0.4718	0.206986	FALSE	FALSE	FALSE	12BlHc	6	31345115	0.879986	0.0121113	Atrial fibrillation	TRUE	reported	textfile	1.92e-06	6	31312892	3658	0.03049	ebi-a-GCST90001391	ebi-a-GCST90001391	TRUE	reported	igd	3	TRUE	NA	0.5282	0.4718	0.00617844	22.7288	22.7412
10	rs10882701	C	A	C	A	-0.3962	0.0300967	0.5141	0.577038	FALSE	FALSE	FALSE	Ok7tMy	10	95981314	0.00268838	0.0100279	Atrial fibrillation	TRUE	reported	textfile	8.03e-56	10	97741071	3437	0.02472	ebi-a-GCST90001497	ebi-a-GCST90001497	TRUE	reported	igd	3	TRUE	NA	0.4859	0.4859	0.0695423	256.732	256.881
10	rs111461378	C	T	C	T	-1.062	-0.0106833	0.0028	0.015356	FALSE	FALSE	FALSE	Ok7tMy	20	15594905	0.794417	0.0409982	Atrial fibrillation	TRUE	reported	textfile	6.75e-06	20	15575550	3437	0.2356	ebi-a-GCST90001497	ebi-a-GCST90001497	TRUE	reported	igd	3	TRUE	NA	0.9972	0.0028	0.00587705	20.307	20.3188
10	rs114844216	C	T	C	T	0.5653	0.00278575	0.0464	0.00327801	FALSE	FALSE	FALSE	Ok7tMy	10	96399195	0.973985	0.0854242	Atrial fibrillation	TRUE	reported	textfile	3.98e-21	10	98158952	3437	0.05954	ebi-a-GCST90001497	ebi-a-GCST90001497	TRUE	reported	igd	3	TRUE	NA	0.9536	0.0464	0.0255574	90.0923	90.1447
10	rs115364130	A	G	A	G	-0.4063	0.00372667	0.0223	0.0146345	FALSE	FALSE	FALSE	Ok7tMy	7	83608737	0.927472	0.0409408	Atrial fibrillation	TRUE	reported	textfile	2.21e-06	7	83238053	3437	0.0857	ebi-a-GCST90001497	ebi-a-GCST90001497	TRUE	reported	igd	3	TRUE	NA	0.9777	0.0223	0.00649713	22.4636	22.4767
10	rs117200502	T	C	T	C	0.4056	0.0748378	0.1114	0.0206282	FALSE	FALSE	FALSE	Ok7tMy	10	95311233	0.0297242	0.034428	Atrial fibrillation	TRUE	reported	textfile	1.8e-23	10	97070990	3437	0.04033	ebi-a-GCST90001497	ebi-a-GCST90001497	TRUE	reported	igd	3	TRUE	NA	0.8886	0.1114	0.0285867	101.085	101.144
10	rs118006237	A	G	A	G	1.921	0.120608	0.0007	0.00014815	FALSE	FALSE	FALSE	Ok7tMy	1	100014674	0.809071	0.499152	Atrial fibrillation	TRUE	reported	textfile	2.53e-06	1	100480230	3437	0.4076	ebi-a-GCST90001497	ebi-a-GCST90001497	TRUE	reported	igd	3	TRUE	NA	0.9993	0.0007	0.0064211	22.199	22.2119
10	rs11930070	A	G	A	G	-0.5873	-0.00913776	0.0089	0.062437	FALSE	FALSE	FALSE	Ok7tMy	4	53399500	0.650468	0.0201667	Atrial fibrillation	TRUE	reported	textfile	7.56e-06	4	54265667	3437	0.131	ebi-a-GCST90001497	ebi-a-GCST90001497	TRUE	reported	igd	3	TRUE	NA	0.9911	0.0089	0.00581387	20.0874	20.0991
10	rs145557266	G	A	G	A	0.7299	0.0634861	0.0211	0.0132312	FALSE	FALSE	FALSE	Ok7tMy	10	94090298	0.147936	0.0438785	Atrial fibrillation	TRUE	reported	textfile	4.09e-16	10	95850055	3437	0.08928	ebi-a-GCST90001497	ebi-a-GCST90001497	TRUE	reported	igd	3	TRUE	NA	0.9789	0.0211	0.0190754	66.7983	66.8372
10	rs147121076	G	T	G	T	0.4681	-0.0183037	0.0262	0.016755	FALSE	FALSE	FALSE	Ok7tMy	10	94164764	0.633187	0.0383526	Atrial fibrillation	TRUE	reported	textfile	9.29e-09	10	95924521	3437	0.0813	ebi-a-GCST90001497	ebi-a-GCST90001497	TRUE	reported	igd	3	TRUE	NA	0.9738	0.0262	0.00955318	33.1317	33.151
10	rs17571942	G	T	G	T	1.694	-0.0171638	0.0015	0.0571354	FALSE	FALSE	FALSE	Ok7tMy	5	29580931	0.420838	0.0213224	Atrial fibrillation	TRUE	reported	textfile	3.77e-06	5	29581038	3437	0.3658	ebi-a-GCST90001497	ebi-a-GCST90001497	TRUE	reported	igd	3	TRUE	NA	0.9985	0.0015	0.00620095	21.4332	21.4457
10	rs2171655	C	A	C	A	0.2606	-0.0477316	0.0508	0.0181494	FALSE	FALSE	FALSE	Ok7tMy	2	126471589	0.201759	0.0373909	Atrial fibrillation	TRUE	reported	textfile	6.91e-06	2	127229166	3437	0.05786	ebi-a-GCST90001497	ebi-a-GCST90001497	TRUE	reported	igd	3	TRUE	NA	0.9492	0.0508	0.00586755	20.274	20.2858
10	rs2569847	G	A	G	A	-0.1367	0.00117311	0.2277	0.28577	FALSE	FALSE	FALSE	Ok7tMy	6	1651739	0.91409	0.0108741	Atrial fibrillation	TRUE	reported	textfile	3.46e-06	6	1651973	3437	0.02941	ebi-a-GCST90001497	ebi-a-GCST90001497	TRUE	reported	igd	3	TRUE	NA	0.7723	0.2277	0.00624663	21.5921	21.6046
10	rs282011	T	C	T	C	0.1225	-0.00922365	0.3099	0.329658	FALSE	FALSE	FALSE	Ok7tMy	1	91392650	0.3778	0.0104582	Atrial fibrillation	TRUE	reported	textfile	7.93e-06	1	91858207	3437	0.02738	ebi-a-GCST90001497	ebi-a-GCST90001497	TRUE	reported	igd	3	TRUE	NA	0.6901	0.3099	0.00579034	20.0056	20.0173
10	rs59428330	T	C	T	C	0.2934	0.0186362	0.0425	0.0346805	FALSE	FALSE	FALSE	Ok7tMy	9	135159587	0.48978	0.0269832	Atrial fibrillation	TRUE	reported	textfile	1.62e-06	9	138051433	3437	0.06107	ebi-a-GCST90001497	ebi-a-GCST90001497	TRUE	reported	igd	3	TRUE	NA	0.9575	0.0425	0.0066708	23.0681	23.0815
10	rs61873892	T	C	T	C	-0.3713	0.00629717	0.0294	0.0402757	FALSE	FALSE	FALSE	Ok7tMy	10	98358281	0.804734	0.0254715	Atrial fibrillation	TRUE	reported	textfile	1.33e-06	10	100118038	3437	0.07665	ebi-a-GCST90001497	ebi-a-GCST90001497	TRUE	reported	igd	3	TRUE	NA	0.9706	0.0294	0.00678096	23.4516	23.4653
10	rs7080854	A	G	A	G	-0.1276	-0.0218261	0.684	0.662705	FALSE	FALSE	FALSE	Ok7tMy	10	114607394	0.0350131	0.0103529	Atrial fibrillation	TRUE	reported	textfile	3.13e-06	10	116367153	3437	0.02732	ebi-a-GCST90001497	ebi-a-GCST90001497	TRUE	reported	igd	3	TRUE	NA	0.316	0.316	0.00630685	21.8015	21.8142
10	rs74346764	A	G	A	G	-0.5655	0.00934843	0.0102	0.0483354	FALSE	FALSE	FALSE	Ok7tMy	3	145512282	0.684307	0.0229921	Atrial fibrillation	TRUE	reported	textfile	8.66e-06	3	145230069	3437	0.1269	ebi-a-GCST90001497	ebi-a-GCST90001497	TRUE	reported	igd	3	TRUE	NA	0.9898	0.0102	0.00574461	19.8467	19.8583
10	rs7910217	A	G	A	G	0.2468	0.00756636	0.2076	0.296626	FALSE	FALSE	FALSE	Ok7tMy	10	95240116	0.480776	0.0107316	Atrial fibrillation	TRUE	reported	textfile	5.28e-15	10	96999873	3437	0.03142	ebi-a-GCST90001497	ebi-a-GCST90001497	TRUE	reported	igd	3	TRUE	NA	0.7924	0.2076	0.0176348	61.6631	61.699
10	rs79919890	T	C	T	C	-0.2086	-0.0237771	0.0781	0.0390899	FALSE	FALSE	FALSE	Ok7tMy	22	46682488	0.350713	0.0254789	Atrial fibrillation	TRUE	reported	textfile	7.72e-06	22	47078385	3437	0.04657	ebi-a-GCST90001497	ebi-a-GCST90001497	TRUE	reported	igd	3	TRUE	NA	0.9219	0.0781	0.00580375	20.0523	20.0639
100	rs10833398	C	T	C	T	-0.14	0.00444906	0.2123	0.134715	FALSE	FALSE	FALSE	P0cqQY	11	20838480	0.756427	0.0143437	Atrial fibrillation	TRUE	reported	textfile	2.45e-06	11	20860026	3629	0.02967	ebi-a-GCST90001579	ebi-a-GCST90001579	TRUE	reported	igd	3	TRUE	NA	0.7877	0.2123	0.00609786	22.2526	22.2649
100	rs112150611	T	C	T	C	0.5241	0.0181388	0.0113	0.0353213	FALSE	FALSE	FALSE	P0cqQY	1	17707716	0.506236	0.0272883	Atrial fibrillation	TRUE	reported	textfile	3.82e-06	1	18034211	3629	0.1132	ebi-a-GCST90001579	ebi-a-GCST90001579	TRUE	reported	igd	3	TRUE	NA	0.9887	0.0113	0.00587206	21.4238	21.4356
100	rs115383270	A	G	A	G	-0.4624	-0.00488641	0.1714	0.0612933	FALSE	FALSE	FALSE	P0cqQY	1	161561550	0.813388	0.0207001	Atrial fibrillation	TRUE	reported	textfile	3.1e-45	1	161531340	3629	0.03231	ebi-a-GCST90001579	ebi-a-GCST90001579	TRUE	reported	igd	3	TRUE	NA	0.8286	0.1714	0.0534233	204.702	204.815
100	rs116662407	C	A	C	A	0.6791	-0.0395425	0.0065	0.0105369	FALSE	FALSE	FALSE	P0cqQY	1	17738460	0.429808	0.0500842	Atrial fibrillation	TRUE	reported	textfile	4.53e-06	1	18064955	3629	0.1479	ebi-a-GCST90001579	ebi-a-GCST90001579	TRUE	reported	igd	3	TRUE	NA	0.9935	0.0065	0.00577602	21.0713	21.0829
100	rs117671592	G	A	G	A	1.056	-0.0908799	0.0025	0.0102474	FALSE	FALSE	FALSE	P0cqQY	10	14428276	0.0663101	0.0494901	Atrial fibrillation	TRUE	reported	textfile	8.5e-06	10	14470275	3629	0.2367	ebi-a-GCST90001579	ebi-a-GCST90001579	TRUE	reported	igd	3	TRUE	NA	0.9975	0.0025	0.00545468	19.8926	19.9036
100	rs12055035	C	T	C	T	-0.1261	-0.0166127	0.7193	0.743226	FALSE	FALSE	FALSE	P0cqQY	5	174115218	0.138711	0.0112202	Atrial fibrillation	TRUE	reported	textfile	4.13e-06	5	173542221	3629	0.02734	ebi-a-GCST90001579	ebi-a-GCST90001579	TRUE	reported	igd	3	TRUE	NA	0.2807	0.2807	0.00582784	21.2615	21.2732
100	rs12404245	C	T	C	T	0.3244	0.00853409	0.0303	0.123956	FALSE	FALSE	FALSE	P0cqQY	1	77486614	0.567577	0.0149296	Atrial fibrillation	TRUE	reported	textfile	4.12e-06	1	77952299	3629	0.07033	ebi-a-GCST90001579	ebi-a-GCST90001579	TRUE	reported	igd	3	TRUE	NA	0.9697	0.0303	0.00582847	21.2638	21.2755
100	rs139025334	A	G	A	G	0.2343	-0.0379145	0.0663	0.00349621	FALSE	FALSE	FALSE	P0cqQY	20	50328426	0.654418	0.0846996	Atrial fibrillation	TRUE	reported	textfile	2.46e-06	20	48944963	3629	0.04966	ebi-a-GCST90001579	ebi-a-GCST90001579	TRUE	reported	igd	3	TRUE	NA	0.9337	0.0663	0.00609661	22.248	22.2603
100	rs139922750	A	C	A	C	-2.48	-0.0273041	0.0004	0.0237013	FALSE	FALSE	FALSE	P0cqQY	12	64044171	0.399866	0.032433	Atrial fibrillation	TRUE	reported	textfile	8.62e-06	12	64437951	3629	0.5565	ebi-a-GCST90001579	ebi-a-GCST90001579	TRUE	reported	igd	3	TRUE	NA	0.9996	0.0004	0.00544272	19.8488	19.8597
100	rs143984211	T	G	T	G	0.3255	0.0226618	0.032	0.0114195	FALSE	FALSE	FALSE	P0cqQY	11	395746	0.630083	0.0470544	Atrial fibrillation	TRUE	reported	textfile	2.96e-06	11	395746	3629	0.06954	ebi-a-GCST90001579	ebi-a-GCST90001579	TRUE	reported	igd	3	TRUE	NA	0.968	0.032	0.00600111	21.8974	21.9095
100	rs3853483	T	G	T	G	-0.137	-0.0010256	0.2122	0.173046	FALSE	FALSE	FALSE	P0cqQY	5	142582937	0.937118	0.013	Atrial fibrillation	TRUE	reported	textfile	4.57e-06	5	141962502	3629	0.02985	ebi-a-GCST90001579	ebi-a-GCST90001579	TRUE	reported	igd	3	TRUE	NA	0.7878	0.2122	0.00577101	21.053	21.0646
100	rs473026	A	G	A	G	-0.2658	-0.00414258	0.9525	0.841431	FALSE	FALSE	FALSE	P0cqQY	18	26783833	0.758108	0.0134514	Atrial fibrillation	TRUE	reported	textfile	2.83e-06	18	24363797	3629	0.05667	ebi-a-GCST90001579	ebi-a-GCST90001579	TRUE	reported	igd	3	TRUE	NA	0.0475	0.0475	0.00602548	21.9869	21.999
100	rs6684716	T	C	T	C	0.1758	0.0192557	0.1188	0.0191851	FALSE	FALSE	FALSE	P0cqQY	1	166680364	0.589154	0.0356545	Atrial fibrillation	TRUE	reported	textfile	4.6e-06	1	166649601	3629	0.0383	ebi-a-GCST90001579	ebi-a-GCST90001579	TRUE	reported	igd	3	TRUE	NA	0.8812	0.1188	0.00577217	21.0572	21.0688
100	rs77983030	T	C	T	C	0.218	-0.0207343	0.0671	0.0797856	FALSE	FALSE	FALSE	P0cqQY	9	72030534	0.252574	0.0181225	Atrial fibrillation	TRUE	reported	textfile	8.16e-06	9	74645450	3629	0.04881	ebi-a-GCST90001579	ebi-a-GCST90001579	TRUE	reported	igd	3	TRUE	NA	0.9329	0.0671	0.00546673	19.9368	19.9478
100	rs8026803	C	T	C	T	-0.1516	-0.00481018	0.2151	0.223163	FALSE	FALSE	FALSE	P0cqQY	15	79967672	0.683844	0.0118121	Atrial fibrillation	TRUE	reported	textfile	4.74e-07	15	80260014	3629	0.03005	ebi-a-GCST90001579	ebi-a-GCST90001579	TRUE	reported	igd	3	TRUE	NA	0.7849	0.2151	0.00696446	25.4372	25.4513
100	rs9984228	T	C	T	C	-0.1332	-0.0129463	0.2233	0.292928	FALSE	FALSE	FALSE	P0cqQY	21	46064131	0.230495	0.0107968	Atrial fibrillation	TRUE	reported	textfile	5.37e-06	21	47484045	3629	0.02924	ebi-a-GCST90001579	ebi-a-GCST90001579	TRUE	reported	igd	3	TRUE	NA	0.7767	0.2233	0.00568578	20.7403	20.7517
101	rs10042327	A	G	A	G	0.233	-0.0399592	0.0613	0.118419	FALSE	FALSE	FALSE	bLerWO	5	58982784	0.00852648	0.0151908	Atrial fibrillation	TRUE	reported	textfile	7.4e-06	5	58278611	3656	0.05192	ebi-a-GCST90001409	ebi-a-GCST90001409	TRUE	reported	igd	3	TRUE	NA	0.9387	0.0613	0.00547836	20.1282	20.1392
101	rs115150472	T	C	T	C	2.627	0.0228484	0.0004	0.0275014	FALSE	FALSE	FALSE	bLerWO	5	146759225	0.450322	0.0302676	Atrial fibrillation	TRUE	reported	textfile	5.91e-06	5	146138788	3656	0.579	ebi-a-GCST90001409	ebi-a-GCST90001409	TRUE	reported	igd	3	TRUE	NA	0.9996	0.0004	0.0055991	20.5743	20.5856
101	rs117344365	A	G	A	G	-0.4129	-0.0909443	0.0178	0.00529591	FALSE	FALSE	FALSE	bLerWO	10	33490546	0.183631	0.0683967	Atrial fibrillation	TRUE	reported	textfile	8.13e-06	10	33779474	3656	0.09241	ebi-a-GCST90001409	ebi-a-GCST90001409	TRUE	reported	igd	3	TRUE	NA	0.9822	0.0178	0.00543101	19.9533	19.9642
101	rs12799241	A	G	A	G	0.138	-0.02574	0.2619	0.189701	FALSE	FALSE	FALSE	bLerWO	11	120110021	0.040591	0.0125703	Atrial fibrillation	TRUE	reported	textfile	9.07e-07	11	119980729	3656	0.02805	ebi-a-GCST90001409	ebi-a-GCST90001409	TRUE	reported	igd	3	TRUE	NA	0.7381	0.2619	0.00657689	24.1911	24.2043
101	rs143397127	C	T	C	T	-0.4624	0.246499	0.0157	0.0014628	FALSE	FALSE	FALSE	bLerWO	7	12807766	0.0715566	0.136798	Atrial fibrillation	TRUE	reported	textfile	3.3e-06	7	12847391	3656	0.09926	ebi-a-GCST90001409	ebi-a-GCST90001409	TRUE	reported	igd	3	TRUE	NA	0.9843	0.0157	0.0059008	21.6895	21.7014
101	rs17056318	C	T	C	T	-0.2366	-0.0316022	0.081	0.0564947	FALSE	FALSE	FALSE	bLerWO	5	158858945	0.138362	0.0213252	Atrial fibrillation	TRUE	reported	textfile	2.36e-07	5	158285953	3656	0.0457	ebi-a-GCST90001409	ebi-a-GCST90001409	TRUE	reported	igd	3	TRUE	NA	0.919	0.081	0.00727811	26.7892	26.8038
101	rs189761842	T	C	T	C	0.7902	0.0255039	0.0055	0.0234557	FALSE	FALSE	FALSE	bLerWO	10	123725829	0.436352	0.0327659	Atrial fibrillation	TRUE	reported	textfile	3.92e-06	10	125485345	3656	0.1709	ebi-a-GCST90001409	ebi-a-GCST90001409	TRUE	reported	igd	3	TRUE	NA	0.9945	0.0055	0.00581368	21.3674	21.3791
101	rs2286599	A	G	A	G	0.1183	-0.0149614	0.32	0.103504	FALSE	FALSE	FALSE	bLerWO	12	6390367	0.364485	0.0164981	Atrial fibrillation	TRUE	reported	textfile	8.96e-06	12	6499533	3656	0.0266	ebi-a-GCST90001409	ebi-a-GCST90001409	TRUE	reported	igd	3	TRUE	NA	0.68	0.32	0.00538092	19.7683	19.7791
101	rs2390504	A	G	A	G	-0.2668	0.008877	0.0486	0.225374	FALSE	FALSE	FALSE	bLerWO	7	21282052	0.449126	0.0117285	Atrial fibrillation	TRUE	reported	textfile	3.51e-06	7	21321670	3656	0.05743	ebi-a-GCST90001409	ebi-a-GCST90001409	TRUE	reported	igd	3	TRUE	NA	0.9514	0.0486	0.00586856	21.5703	21.5821
101	rs2395904	G	T	G	T	-0.1445	-0.0178355	0.2657	0.265215	FALSE	FALSE	FALSE	bLerWO	8	129605573	0.109524	0.0111449	Atrial fibrillation	TRUE	reported	textfile	1.74e-07	8	130617819	3656	0.02761	ebi-a-GCST90001409	ebi-a-GCST90001409	TRUE	reported	igd	3	TRUE	NA	0.7343	0.2657	0.00743627	27.3757	27.3907
101	rs283340	C	T	C	T	0.1251	0.00315536	0.5621	0.528357	FALSE	FALSE	FALSE	bLerWO	8	69281301	0.752229	0.00999477	Atrial fibrillation	TRUE	reported	textfile	4.6e-07	8	70193536	3656	0.02477	ebi-a-GCST90001409	ebi-a-GCST90001409	TRUE	reported	igd	3	TRUE	NA	0.4379	0.4379	0.00692846	25.4932	25.5072
101	rs34764986	C	T	C	T	-0.2347	0.016326	0.0699	0.0292216	FALSE	FALSE	FALSE	bLerWO	20	61351498	0.575615	0.0291638	Atrial fibrillation	TRUE	reported	textfile	1.08e-06	20	59926554	3656	0.04805	ebi-a-GCST90001409	ebi-a-GCST90001409	TRUE	reported	igd	3	TRUE	NA	0.9301	0.0699	0.00648348	23.8452	23.8583
101	rs35607968	T	C	T	C	0.1584	0.010513	0.1536	0.238409	FALSE	FALSE	FALSE	bLerWO	7	68188892	0.360234	0.0114906	Atrial fibrillation	TRUE	reported	textfile	3.71e-06	7	67653879	3656	0.03419	ebi-a-GCST90001409	ebi-a-GCST90001409	TRUE	reported	igd	3	TRUE	NA	0.8464	0.1536	0.00583665	21.4523	21.4641
101	rs3811215	T	G	T	G	-0.1229	0.00449505	0.3032	0.170339	FALSE	FALSE	FALSE	bLerWO	14	22485789	0.73152	0.0131011	Atrial fibrillation	TRUE	reported	textfile	5.33e-06	14	22954777	3656	0.02697	ebi-a-GCST90001409	ebi-a-GCST90001409	TRUE	reported	igd	3	TRUE	NA	0.6968	0.3032	0.00564776	20.7541	20.7655
101	rs58114937	G	A	G	A	0.1702	-0.0114493	0.1302	0.0474912	FALSE	FALSE	FALSE	bLerWO	12	67244352	0.62144	0.0231856	Atrial fibrillation	TRUE	reported	textfile	2.84e-06	12	67638132	3656	0.0363	ebi-a-GCST90001409	ebi-a-GCST90001409	TRUE	reported	igd	3	TRUE	NA	0.8698	0.1302	0.00597718	21.9719	21.984
101	rs76263497	A	G	A	G	-0.1886	0.00580768	0.0989	0.16265	FALSE	FALSE	FALSE	bLerWO	15	60586605	0.662689	0.0133141	Atrial fibrillation	TRUE	reported	textfile	5.34e-06	15	60878804	3656	0.04138	ebi-a-GCST90001409	ebi-a-GCST90001409	TRUE	reported	igd	3	TRUE	NA	0.9011	0.0989	0.00564983	20.7618	20.7732
101	rs76981518	T	C	T	C	-0.2134	0.0372243	0.0744	0.034489	FALSE	FALSE	FALSE	bLerWO	4	151856055	0.170653	0.0271688	Atrial fibrillation	TRUE	reported	textfile	6.01e-06	4	152777207	3656	0.04708	ebi-a-GCST90001409	ebi-a-GCST90001409	TRUE	reported	igd	3	TRUE	NA	0.9256	0.0744	0.00558825	20.5342	20.5455
101	rs77983244	A	G	A	G	-0.3088	0.0389225	0.0325	0.0852035	FALSE	FALSE	FALSE	bLerWO	17	7412708	0.0287329	0.0177962	Atrial fibrillation	TRUE	reported	textfile	4.34e-06	17	7316027	3656	0.06711	ebi-a-GCST90001409	ebi-a-GCST90001409	TRUE	reported	igd	3	TRUE	NA	0.9675	0.0325	0.00575793	21.1613	21.1729
101	rs9564767	G	A	G	A	-0.1163	0.00982365	0.6075	0.402648	FALSE	FALSE	FALSE	bLerWO	13	70960403	0.32823	0.0100479	Atrial fibrillation	TRUE	reported	textfile	3.63e-06	13	71534535	3656	0.02507	ebi-a-GCST90001409	ebi-a-GCST90001409	TRUE	reported	igd	3	TRUE	NA	0.3925	0.3925	0.00585188	21.5086	21.5204
102	rs112831211	G	T	G	T	0.2999	-0.00743826	0.0415	0.0271315	FALSE	FALSE	FALSE	fg2GFb	4	182023050	0.805301	0.0301765	Atrial fibrillation	TRUE	reported	textfile	1.92e-06	4	182944203	3629	0.06287	ebi-a-GCST90001580	ebi-a-GCST90001580	TRUE	reported	igd	3	TRUE	NA	0.9585	0.0415	0.0062311	22.7419	22.7544
102	rs115451299	C	T	C	T	-1.259	-0.00055107	0.0018	0.0211247	FALSE	FALSE	FALSE	fg2GFb	1	109470011	0.98721	0.0343752	Atrial fibrillation	TRUE	reported	textfile	4.4e-06	1	110012633	3629	0.2738	ebi-a-GCST90001580	ebi-a-GCST90001580	TRUE	reported	igd	3	TRUE	NA	0.9982	0.0018	0.00579261	21.1322	21.1439
102	rs11856889	T	C	T	C	-0.1219	-0.0110713	0.318	0.231876	FALSE	FALSE	FALSE	fg2GFb	15	24198516	0.339844	0.0115994	Atrial fibrillation	TRUE	reported	textfile	2.93e-06	15	24443663	3629	0.02604	ebi-a-GCST90001580	ebi-a-GCST90001580	TRUE	reported	igd	3	TRUE	NA	0.682	0.318	0.00600238	21.9021	21.9142
102	rs13260841	T	C	T	C	-0.1335	0.0235865	0.2451	0.253436	FALSE	FALSE	FALSE	fg2GFb	8	19573989	0.0364704	0.0112765	Atrial fibrillation	TRUE	reported	textfile	4.24e-06	8	19431500	3629	0.02899	ebi-a-GCST90001580	ebi-a-GCST90001580	TRUE	reported	igd	3	TRUE	NA	0.7549	0.2451	0.00580963	21.1947	21.2064
102	rs139795227	C	A	C	A	0.3162	-0.0462105	0.0514	0.0274814	FALSE	FALSE	FALSE	fg2GFb	1	92376810	0.123346	0.0299897	Atrial fibrillation	TRUE	reported	textfile	7.85e-08	1	92842367	3629	0.05876	ebi-a-GCST90001580	ebi-a-GCST90001580	TRUE	reported	igd	3	TRUE	NA	0.9486	0.0514	0.00791629	28.9415	28.9574
102	rs142005394	A	G	A	G	-1.045	0.0352321	0.0025	0.00661144	FALSE	FALSE	FALSE	fg2GFb	11	17355822	0.560976	0.0605996	Atrial fibrillation	TRUE	reported	textfile	8.72e-06	11	17377369	3629	0.2348	ebi-a-GCST90001580	ebi-a-GCST90001580	TRUE	reported	igd	3	TRUE	NA	0.9975	0.0025	0.00542857	19.7969	19.8078
102	rs144601865	T	G	T	G	0.2327	-0.0355776	0.0626	0.0042364	FALSE	FALSE	FALSE	fg2GFb	5	38258200	0.648421	0.0780283	Atrial fibrillation	TRUE	reported	textfile	7.94e-06	5	38258302	3629	0.05202	ebi-a-GCST90001580	ebi-a-GCST90001580	TRUE	reported	igd	3	TRUE	NA	0.9374	0.0626	0.00548374	19.9992	20.0102
102	rs147218533	C	T	C	T	0.4261	-0.0328316	0.0164	0.0235855	FALSE	FALSE	FALSE	fg2GFb	3	167434488	0.314599	0.0326482	Atrial fibrillation	TRUE	reported	textfile	9.65e-06	3	167152276	3629	0.09615	ebi-a-GCST90001580	ebi-a-GCST90001580	TRUE	reported	igd	3	TRUE	NA	0.9836	0.0164	0.00538262	19.6284	19.6392
102	rs185631377	A	G	A	G	-0.5671	0.027747	0.0095	0.0023715	FALSE	FALSE	FALSE	fg2GFb	1	161061826	0.785675	0.102037	Atrial fibrillation	TRUE	reported	textfile	8.13e-06	1	161031616	3629	0.1269	ebi-a-GCST90001580	ebi-a-GCST90001580	TRUE	reported	igd	3	TRUE	NA	0.9905	0.0095	0.005473	19.9598	19.9708
102	rs71436541	T	G	T	G	-0.373	0.0258079	0.0241	0.0271579	FALSE	FALSE	FALSE	fg2GFb	13	79873976	0.398883	0.0305919	Atrial fibrillation	TRUE	reported	textfile	5.35e-06	13	80448111	3629	0.08185	ebi-a-GCST90001580	ebi-a-GCST90001580	TRUE	reported	igd	3	TRUE	NA	0.9759	0.0241	0.00569004	20.7559	20.7673
102	rs71632979	G	A	G	A	-0.6399	0.00761009	0.2479	0.108933	FALSE	FALSE	FALSE	fg2GFb	1	161556607	0.632239	0.0159015	Atrial fibrillation	TRUE	reported	textfile	1.56e-113	1	161526397	3629	0.02726	ebi-a-GCST90001580	ebi-a-GCST90001580	TRUE	reported	igd	3	TRUE	NA	0.7521	0.2479	0.131824	550.723	551.027
102	rs71639910	A	G	A	G	-0.3061	-0.0197406	0.0704	0.0287402	FALSE	FALSE	FALSE	fg2GFb	1	161967984	0.504343	0.0295663	Atrial fibrillation	TRUE	reported	textfile	2.25e-10	1	161937774	3629	0.04812	ebi-a-GCST90001580	ebi-a-GCST90001580	TRUE	reported	igd	3	TRUE	NA	0.9296	0.0704	0.0110274	40.4423	40.4646
102	rs72649637	C	T	C	T	0.3006	0.0279775	0.0343	0.0646974	FALSE	FALSE	FALSE	fg2GFb	8	50974466	0.164709	0.0201363	Atrial fibrillation	TRUE	reported	textfile	7.69e-06	8	51887026	3629	0.06709	ebi-a-GCST90001580	ebi-a-GCST90001580	TRUE	reported	igd	3	TRUE	NA	0.9657	0.0343	0.00550148	20.0643	20.0753
102	rs77305308	C	T	C	T	0.321	0.0428421	0.0324	0.0236608	FALSE	FALSE	FALSE	fg2GFb	8	30313124	0.194808	0.0330448	Atrial fibrillation	TRUE	reported	textfile	3.53e-06	8	30170640	3629	0.06912	ebi-a-GCST90001580	ebi-a-GCST90001580	TRUE	reported	igd	3	TRUE	NA	0.9676	0.0324	0.00590802	21.5558	21.5676
102	rs78723624	G	A	G	A	-0.6138	0.0408733	0.0087	0.00847156	FALSE	FALSE	FALSE	fg2GFb	4	33428945	0.453875	0.0545726	Atrial fibrillation	TRUE	reported	textfile	6.34e-06	4	33430567	3629	0.1357	ebi-a-GCST90001580	ebi-a-GCST90001580	TRUE	reported	igd	3	TRUE	NA	0.9913	0.0087	0.00560616	20.4482	20.4595
102	rs913678	C	T	C	T	-0.1223	-0.00653719	0.3387	0.348601	FALSE	FALSE	FALSE	fg2GFb	20	50338887	0.526063	0.0103106	Atrial fibrillation	TRUE	reported	textfile	2.54e-06	20	48955424	3629	0.02595	ebi-a-GCST90001580	ebi-a-GCST90001580	TRUE	reported	igd	3	TRUE	NA	0.6613	0.3387	0.00608333	22.1993	22.2115
102	rs9313620	T	C	T	C	0.1089	-0.0508473	0.5433	0.591413	FALSE	FALSE	FALSE	fg2GFb	5	173242251	3.55e-07	0.0099861	Atrial fibrillation	TRUE	reported	textfile	8.83e-06	5	172669254	3629	0.02447	ebi-a-GCST90001580	ebi-a-GCST90001580	TRUE	reported	igd	3	TRUE	NA	0.4567	0.4567	0.00542797	19.7947	19.8056
103	rs115758894	A	G	A	G	0.2183	-0.00150558	0.0789	0.0550288	FALSE	FALSE	FALSE	8iB2N5	18	55471461	0.944488	0.0216226	Atrial fibrillation	TRUE	reported	textfile	1.68e-06	18	53138692	3629	0.04551	ebi-a-GCST90001581	ebi-a-GCST90001581	TRUE	reported	igd	3	TRUE	NA	0.9211	0.0789	0.00630031	22.9961	23.0088
103	rs11865775	T	C	T	C	-0.2121	-0.0534012	0.9212	0.963534	FALSE	FALSE	FALSE	8iB2N5	16	5700221	0.0417503	0.0262284	Atrial fibrillation	TRUE	reported	textfile	2.81e-06	16	5750222	3629	0.04522	ebi-a-GCST90001581	ebi-a-GCST90001581	TRUE	reported	igd	3	TRUE	NA	0.0788	0.0788	0.00602571	21.9878	21.9999
103	rs12301658	C	A	C	A	0.1659	0.00802255	0.1232	0.125774	FALSE	FALSE	FALSE	8iB2N5	12	22196686	0.587809	0.0148013	Atrial fibrillation	TRUE	reported	textfile	9.08e-06	12	22349620	3629	0.03732	ebi-a-GCST90001581	ebi-a-GCST90001581	TRUE	reported	igd	3	TRUE	NA	0.8768	0.1232	0.00541582	19.7501	19.761
103	rs138772443	A	G	A	G	-0.806	-0.0295383	0.0047	0.0137147	FALSE	FALSE	FALSE	8iB2N5	9	136451014	0.486346	0.042432	Atrial fibrillation	TRUE	reported	textfile	5.97e-06	9	139345466	3629	0.1778	ebi-a-GCST90001581	ebi-a-GCST90001581	TRUE	reported	igd	3	TRUE	NA	0.9953	0.0047	0.00563076	20.5384	20.5498
103	rs147699975	T	C	T	C	-0.5466	-0.0551379	0.0121	0.0538776	FALSE	FALSE	FALSE	8iB2N5	2	213018404	0.0127377	0.0221347	Atrial fibrillation	TRUE	reported	textfile	1.54e-06	2	213883128	3629	0.1136	ebi-a-GCST90001581	ebi-a-GCST90001581	TRUE	reported	igd	3	TRUE	NA	0.9879	0.0121	0.00633919	23.1389	23.1517
103	rs149241803	A	G	A	G	-0.4023	-0.0126061	0.0218	0.00784917	FALSE	FALSE	FALSE	8iB2N5	7	39610030	0.821675	0.0559299	Atrial fibrillation	TRUE	reported	textfile	1.47e-06	7	39649629	3629	0.08341	ebi-a-GCST90001581	ebi-a-GCST90001581	TRUE	reported	igd	3	TRUE	NA	0.9782	0.0218	0.00636945	23.2501	23.2629
103	rs17296114	T	C	T	C	0.1413	0.01597	0.1877	0.221266	FALSE	FALSE	FALSE	8iB2N5	10	32404557	0.1753	0.0117828	Atrial fibrillation	TRUE	reported	textfile	7.69e-06	10	32693485	3629	0.03154	ebi-a-GCST90001581	ebi-a-GCST90001581	TRUE	reported	igd	3	TRUE	NA	0.8123	0.1877	0.0055002	20.0596	20.0706
103	rs17540814	C	T	C	T	-2.368	-0.0898494	0.0006	0.0162922	FALSE	FALSE	FALSE	8iB2N5	6	93144163	0.0201971	0.0386838	Atrial fibrillation	TRUE	reported	textfile	2.3e-06	6	93853881	3629	0.5003	ebi-a-GCST90001581	ebi-a-GCST90001581	TRUE	reported	igd	3	TRUE	NA	0.9994	0.0006	0.0061354	22.3905	22.4028
103	rs1800973	A	C	A	C	0.3084	0.0217417	0.0798	0.0499734	FALSE	FALSE	FALSE	8iB2N5	12	69350234	0.331877	0.0224062	Atrial fibrillation	TRUE	reported	textfile	6.79e-12	12	69744014	3629	0.0448	ebi-a-GCST90001581	ebi-a-GCST90001581	TRUE	reported	igd	3	TRUE	NA	0.9202	0.0798	0.01289	47.3624	47.3885
103	rs2205245	T	G	T	G	-0.1857	0.0217238	0.8917	0.885336	FALSE	FALSE	FALSE	8iB2N5	21	28587474	0.159918	0.015458	Atrial fibrillation	TRUE	reported	textfile	4.41e-06	21	29959796	3629	0.04039	ebi-a-GCST90001581	ebi-a-GCST90001581	TRUE	reported	igd	3	TRUE	NA	0.1083	0.1083	0.00579118	21.1269	21.1386
103	rs2324472	C	T	C	T	0.1119	0.0167444	0.5503	0.491305	FALSE	FALSE	FALSE	8iB2N5	4	24258425	0.0873796	0.00979555	Atrial fibrillation	TRUE	reported	textfile	5.75e-06	4	24260048	3629	0.02463	ebi-a-GCST90001581	ebi-a-GCST90001581	TRUE	reported	igd	3	TRUE	NA	0.4497	0.4497	0.00565563	20.6297	20.641
103	rs2562375	C	T	C	T	-0.1144	-0.0128763	0.6044	0.624511	FALSE	FALSE	FALSE	8iB2N5	5	133393589	0.20318	0.0101186	Atrial fibrillation	TRUE	reported	textfile	5.01e-06	5	132729281	3629	0.02503	ebi-a-GCST90001581	ebi-a-GCST90001581	TRUE	reported	igd	3	TRUE	NA	0.3956	0.3956	0.00572335	20.8781	20.8896
103	rs445	T	C	T	C	-0.1786	-0.00171119	0.1941	0.0583981	FALSE	FALSE	FALSE	8iB2N5	7	92779056	0.935604	0.0211792	Atrial fibrillation	TRUE	reported	textfile	6.35e-09	7	92408370	3629	0.03068	ebi-a-GCST90001581	ebi-a-GCST90001581	TRUE	reported	igd	3	TRUE	NA	0.8059	0.1941	0.00925185	33.8698	33.8885
103	rs4806508	A	G	A	G	0.1365	0.00267168	0.7411	0.702978	FALSE	FALSE	FALSE	8iB2N5	19	53834269	0.807168	0.0109459	Atrial fibrillation	TRUE	reported	textfile	1.12e-06	19	54337523	3629	0.02798	ebi-a-GCST90001581	ebi-a-GCST90001581	TRUE	reported	igd	3	TRUE	NA	0.2589	0.2589	0.00651544	23.7865	23.7996
103	rs6921349	C	T	C	T	0.1393	-0.003688	0.1857	0.165413	FALSE	FALSE	FALSE	8iB2N5	6	165625723	0.784749	0.0135025	Atrial fibrillation	TRUE	reported	textfile	9.71e-06	6	166039211	3629	0.03144	ebi-a-GCST90001581	ebi-a-GCST90001581	TRUE	reported	igd	3	TRUE	NA	0.8143	0.1857	0.00538031	19.6199	19.6308
103	rs73161489	G	A	G	A	1.197	-0.0187374	0.0023	0.0416192	FALSE	FALSE	FALSE	8iB2N5	5	87585039	0.448112	0.0247011	Atrial fibrillation	TRUE	reported	textfile	9.03e-06	5	86880856	3629	0.2693	ebi-a-GCST90001581	ebi-a-GCST90001581	TRUE	reported	igd	3	TRUE	NA	0.9977	0.0023	0.00541465	19.7459	19.7568
103	rs761570	G	A	G	A	-0.1574	-0.00182109	0.1547	0.233457	FALSE	FALSE	FALSE	8iB2N5	20	931983	0.874838	0.0115613	Atrial fibrillation	TRUE	reported	textfile	4e-06	20	912626	3629	0.03409	ebi-a-GCST90001581	ebi-a-GCST90001581	TRUE	reported	igd	3	TRUE	NA	0.8453	0.1547	0.00584016	21.3067	21.3184
103	rs76478186	A	G	A	G	-0.7414	0.063294	0.0059	0.0247259	FALSE	FALSE	FALSE	8iB2N5	12	67969958	0.0499896	0.0322919	Atrial fibrillation	TRUE	reported	textfile	6.67e-06	12	68363738	3629	0.1644	ebi-a-GCST90001581	ebi-a-GCST90001581	TRUE	reported	igd	3	TRUE	NA	0.9941	0.0059	0.00557298	20.3265	20.3377
103	rs78327733	G	A	G	A	-0.2879	-0.00699464	0.044	0.0393498	FALSE	FALSE	FALSE	8iB2N5	1	240916007	0.784722	0.0256053	Atrial fibrillation	TRUE	reported	textfile	2.03e-06	1	241079307	3629	0.06052	ebi-a-GCST90001581	ebi-a-GCST90001581	TRUE	reported	igd	3	TRUE	NA	0.956	0.044	0.00619725	22.6176	22.63
103	rs79657767	T	C	T	C	-1.372	-0.0396337	0.0019	0.00670076	FALSE	FALSE	FALSE	8iB2N5	2	38548054	0.521901	0.0618874	Atrial fibrillation	TRUE	reported	textfile	8.53e-06	2	38775196	3629	0.3077	ebi-a-GCST90001581	ebi-a-GCST90001581	TRUE	reported	igd	3	TRUE	NA	0.9981	0.0019	0.00544871	19.8707	19.8817
103	rs8122111	G	A	G	A	0.1416	-0.0488221	0.214	0.0978967	FALSE	FALSE	FALSE	8iB2N5	20	47913918	0.00372735	0.0168332	Atrial fibrillation	TRUE	reported	textfile	3.29e-06	20	46542662	3629	0.03039	ebi-a-GCST90001581	ebi-a-GCST90001581	TRUE	reported	igd	3	TRUE	NA	0.786	0.214	0.00594686	21.6983	21.7103
104	rs10094039	G	A	G	A	-0.137	0.0136466	0.7531	0.620659	FALSE	FALSE	FALSE	xFXrmc	8	129577430	0.177821	0.0101274	Atrial fibrillation	TRUE	reported	textfile	9.09e-07	8	130589676	3629	0.02784	ebi-a-GCST90001582	ebi-a-GCST90001582	TRUE	reported	igd	3	TRUE	NA	0.2469	0.2469	0.00662868	24.2027	24.216
104	rs11177104	A	G	A	G	-0.6203	0.019025	0.0076	0.0685055	FALSE	FALSE	FALSE	xFXrmc	12	68212103	0.327431	0.0194271	Atrial fibrillation	TRUE	reported	textfile	4.58e-06	12	68605883	3629	0.1351	ebi-a-GCST90001582	ebi-a-GCST90001582	TRUE	reported	igd	3	TRUE	NA	0.9924	0.0076	0.00577551	21.0695	21.0811
104	rs118111037	T	C	T	C	-1.458	0.0110298	0.0012	0.0252063	FALSE	FALSE	FALSE	xFXrmc	22	35561977	0.726932	0.031585	Atrial fibrillation	TRUE	reported	textfile	6.81e-06	22	35958024	3629	0.3235	ebi-a-GCST90001582	ebi-a-GCST90001582	TRUE	reported	igd	3	TRUE	NA	0.9988	0.0012	0.00556616	20.3015	20.3126
104	rs12501003	G	A	G	A	0.1613	-0.0246491	0.1674	0.0351177	FALSE	FALSE	FALSE	xFXrmc	4	91589767	0.354061	0.0265976	Atrial fibrillation	TRUE	reported	textfile	4.45e-07	4	92510918	3629	0.03189	ebi-a-GCST90001582	ebi-a-GCST90001582	TRUE	reported	igd	3	TRUE	NA	0.8326	0.1674	0.00700038	25.5694	25.5835
104	rs1375493	A	G	A	G	0.1517	0.0174412	0.3781	0.610912	FALSE	FALSE	FALSE	xFXrmc	2	181459039	0.0826209	0.0100487	Atrial fibrillation	TRUE	reported	textfile	9.92e-10	2	182323766	3629	0.02476	ebi-a-GCST90001582	ebi-a-GCST90001582	TRUE	reported	igd	3	TRUE	NA	0.6219	0.3781	0.010238	37.5172	37.5379
104	rs149927978	C	T	C	T	-0.5694	-0.0130953	0.0087	0.0113552	FALSE	FALSE	FALSE	xFXrmc	14	105172012	0.779685	0.0468139	Atrial fibrillation	TRUE	reported	textfile	9.36e-06	14	105638349	3629	0.1283	ebi-a-GCST90001582	ebi-a-GCST90001582	TRUE	reported	igd	3	TRUE	NA	0.9913	0.0087	0.00539814	19.6853	19.6962
104	rs17465420	C	T	C	T	0.1094	-0.000702802	0.4241	0.611496	FALSE	FALSE	FALSE	xFXrmc	1	37932916	0.944279	0.0100555	Atrial fibrillation	TRUE	reported	textfile	9.53e-06	1	38398588	3629	0.02467	ebi-a-GCST90001582	ebi-a-GCST90001582	TRUE	reported	igd	3	TRUE	NA	0.5759	0.4241	0.00538967	19.6543	19.6651
104	rs183716470	G	T	G	T	-0.2044	0.0532203	0.081	0.0341375	FALSE	FALSE	FALSE	xFXrmc	3	81250552	0.0537403	0.0275907	Atrial fibrillation	TRUE	reported	textfile	6.32e-06	3	81299703	3629	0.04519	ebi-a-GCST90001582	ebi-a-GCST90001582	TRUE	reported	igd	3	TRUE	NA	0.919	0.081	0.00560594	20.4474	20.4587
104	rs189962728	C	T	C	T	-2.572	0.00776566	0.0004	0.0403103	FALSE	FALSE	FALSE	xFXrmc	4	57258279	0.753706	0.0247506	Atrial fibrillation	TRUE	reported	textfile	5.67e-06	4	58124445	3629	0.5658	ebi-a-GCST90001582	ebi-a-GCST90001582	TRUE	reported	igd	3	TRUE	NA	0.9996	0.0004	0.00566191	20.6527	20.6641
104	rs2120231	G	T	G	T	-0.1154	0.00664748	0.5141	0.557611	FALSE	FALSE	FALSE	xFXrmc	17	1112756	0.502749	0.00991907	Atrial fibrillation	TRUE	reported	textfile	1.82e-06	17	1015996	3629	0.02415	ebi-a-GCST90001582	ebi-a-GCST90001582	TRUE	reported	igd	3	TRUE	NA	0.4859	0.4859	0.00625268	22.8212	22.8338
104	rs2247998	A	G	A	G	-0.1145	-0.015917	0.6503	0.799026	FALSE	FALSE	FALSE	xFXrmc	16	85767839	0.19354	0.0122421	Atrial fibrillation	TRUE	reported	textfile	6.7e-06	16	85801445	3629	0.0254	ebi-a-GCST90001582	ebi-a-GCST90001582	TRUE	reported	igd	3	TRUE	NA	0.3497	0.3497	0.00556841	20.3097	20.3209
104	rs2418135	A	G	A	G	-0.1487	-0.00383083	0.5236	0.534294	FALSE	FALSE	FALSE	xFXrmc	9	111139029	0.696069	0.00980673	Atrial fibrillation	TRUE	reported	textfile	1.16e-09	9	113901309	3629	0.02438	ebi-a-GCST90001582	ebi-a-GCST90001582	TRUE	reported	igd	3	TRUE	NA	0.4764	0.4764	0.010147	37.1805	37.201
104	rs2904118	T	C	T	C	-0.1157	-0.0120675	0.6645	0.756275	FALSE	FALSE	FALSE	xFXrmc	2	56175185	0.293056	0.0114771	Atrial fibrillation	TRUE	reported	textfile	6.99e-06	2	56402320	3629	0.02572	ebi-a-GCST90001582	ebi-a-GCST90001582	TRUE	reported	igd	3	TRUE	NA	0.3355	0.3355	0.00554527	20.2249	20.236
104	rs310730	C	T	C	T	0.3004	0.0208181	0.0338	0.0773296	FALSE	FALSE	FALSE	xFXrmc	3	4287127	0.25948	0.018462	Atrial fibrillation	TRUE	reported	textfile	5.91e-06	3	4328811	3629	0.06623	ebi-a-GCST90001582	ebi-a-GCST90001582	TRUE	reported	igd	3	TRUE	NA	0.9662	0.0338	0.005637	20.5613	20.5727
104	rs41331448	G	A	G	A	0.7646	0.0243808	0.0056	0.00563703	FALSE	FALSE	FALSE	xFXrmc	13	20715173	0.717119	0.0672921	Atrial fibrillation	TRUE	reported	textfile	3.47e-06	13	21289312	3629	0.1645	ebi-a-GCST90001582	ebi-a-GCST90001582	TRUE	reported	igd	3	TRUE	NA	0.9944	0.0056	0.00591796	21.5922	21.6041
104	rs445	T	C	T	C	-0.1822	-0.00171119	0.1941	0.0583981	FALSE	FALSE	FALSE	xFXrmc	7	92779056	0.935604	0.0211792	Atrial fibrillation	TRUE	reported	textfile	1.36e-09	7	92408370	3629	0.02999	ebi-a-GCST90001582	ebi-a-GCST90001582	TRUE	reported	igd	3	TRUE	NA	0.8059	0.1941	0.0100684	36.8896	36.91
104	rs536943	G	A	G	A	-0.1442	0.010848	0.1637	0.0973387	FALSE	FALSE	FALSE	xFXrmc	3	173496093	0.51259	0.0165667	Atrial fibrillation	TRUE	reported	textfile	7.78e-06	3	173213883	3629	0.03221	ebi-a-GCST90001582	ebi-a-GCST90001582	TRUE	reported	igd	3	TRUE	NA	0.8363	0.1637	0.0054925	20.0313	20.0424
104	rs56010301	T	C	T	C	-0.1354	-0.0160915	0.2097	0.178859	FALSE	FALSE	FALSE	xFXrmc	5	53349680	0.206953	0.0127509	Atrial fibrillation	TRUE	reported	textfile	4.34e-06	5	52645510	3629	0.02942	ebi-a-GCST90001582	ebi-a-GCST90001582	TRUE	reported	igd	3	TRUE	NA	0.7903	0.2097	0.0058028	21.1696	21.1813
104	rs58943387	G	T	G	T	-0.1471	-0.00304702	0.1768	0.146087	FALSE	FALSE	FALSE	xFXrmc	3	191003178	0.827143	0.0139537	Atrial fibrillation	TRUE	reported	textfile	2.9e-06	3	190720967	3629	0.0314	ebi-a-GCST90001582	ebi-a-GCST90001582	TRUE	reported	igd	3	TRUE	NA	0.8232	0.1768	0.00601119	21.9344	21.9465
104	rs613224	C	T	C	T	0.3132	-0.0129493	0.0366	0.00428698	FALSE	FALSE	FALSE	xFXrmc	8	2945744	0.864175	0.0757	Atrial fibrillation	TRUE	reported	textfile	6.53e-07	8	2803266	3629	0.06285	ebi-a-GCST90001582	ebi-a-GCST90001582	TRUE	reported	igd	3	TRUE	NA	0.9634	0.0366	0.00679648	24.8195	24.8332
104	rs8076666	G	A	G	A	0.1284	0.0102929	0.7778	0.880235	FALSE	FALSE	FALSE	xFXrmc	17	80250018	0.495712	0.0151088	Atrial fibrillation	TRUE	reported	textfile	7.82e-06	17	78223817	3629	0.02869	ebi-a-GCST90001582	ebi-a-GCST90001582	TRUE	reported	igd	3	TRUE	NA	0.2222	0.2222	0.00548898	20.0184	20.0294
104	rs9599503	C	T	C	T	-0.1276	-0.00375688	0.2827	0.10902	FALSE	FALSE	FALSE	xFXrmc	13	34740682	0.811127	0.015721	Atrial fibrillation	TRUE	reported	textfile	1.68e-06	13	35314819	3629	0.02661	ebi-a-GCST90001582	ebi-a-GCST90001582	TRUE	reported	igd	3	TRUE	NA	0.7173	0.2827	0.00629624	22.9812	22.9938
105	rs10192574	C	A	C	A	-0.1122	-0.000284982	0.4555	0.293239	FALSE	FALSE	FALSE	RWabQC	2	56051081	0.978914	0.0107823	Atrial fibrillation	TRUE	reported	textfile	5.41e-06	2	56278216	3629	0.02464	ebi-a-GCST90001583	ebi-a-GCST90001583	TRUE	reported	igd	3	TRUE	NA	0.5445	0.4555	0.00568124	20.7236	20.735
105	rs11061521	A	C	A	C	0.1409	-0.00291853	0.1962	0.124958	FALSE	FALSE	FALSE	RWabQC	12	131415845	0.843841	0.0148161	Atrial fibrillation	TRUE	reported	textfile	2.1e-06	12	131900390	3629	0.02965	ebi-a-GCST90001583	ebi-a-GCST90001583	TRUE	reported	igd	3	TRUE	NA	0.8038	0.1962	0.00618431	22.5701	22.5825
105	rs11177104	A	G	A	G	-0.6011	0.019025	0.0076	0.0685055	FALSE	FALSE	FALSE	RWabQC	12	68212103	0.327431	0.0194271	Atrial fibrillation	TRUE	reported	textfile	9.08e-06	12	68605883	3629	0.1352	ebi-a-GCST90001583	ebi-a-GCST90001583	TRUE	reported	igd	3	TRUE	NA	0.9924	0.0076	0.00541744	19.7561	19.767
105	rs115451299	C	T	C	T	-1.305	-0.00055107	0.0018	0.0211247	FALSE	FALSE	FALSE	RWabQC	1	109470011	0.98721	0.0343752	Atrial fibrillation	TRUE	reported	textfile	1.19e-06	1	110012633	3629	0.2683	ebi-a-GCST90001583	ebi-a-GCST90001583	TRUE	reported	igd	3	TRUE	NA	0.9982	0.0018	0.00647695	23.6451	23.6581
105	rs116981568	T	C	T	C	0.2687	-0.0282155	0.0477	0.0255265	FALSE	FALSE	FALSE	RWabQC	13	28390571	0.366829	0.0312662	Atrial fibrillation	TRUE	reported	textfile	1.48e-06	13	28964708	3629	0.05573	ebi-a-GCST90001583	ebi-a-GCST90001583	TRUE	reported	igd	3	TRUE	NA	0.9523	0.0477	0.00636498	23.2337	23.2465
105	rs12346499	T	C	T	C	-0.1378	-0.00383772	0.5233	0.534296	FALSE	FALSE	FALSE	RWabQC	9	111140601	0.695549	0.00980673	Atrial fibrillation	TRUE	reported	textfile	1.77e-08	9	113902881	3629	0.0244	ebi-a-GCST90001583	ebi-a-GCST90001583	TRUE	reported	igd	3	TRUE	NA	0.4767	0.4767	0.00871227	31.8771	31.8947
105	rs12501003	G	A	G	A	0.1594	-0.0246491	0.1674	0.0351177	FALSE	FALSE	FALSE	RWabQC	4	91589767	0.354061	0.0265976	Atrial fibrillation	TRUE	reported	textfile	6.17e-07	4	92510918	3629	0.03191	ebi-a-GCST90001583	ebi-a-GCST90001583	TRUE	reported	igd	3	TRUE	NA	0.8326	0.1674	0.00682905	24.9393	24.953
105	rs1375493	A	G	A	G	0.127	0.0174412	0.3781	0.610912	FALSE	FALSE	FALSE	RWabQC	2	181459039	0.0826209	0.0100487	Atrial fibrillation	TRUE	reported	textfile	3.26e-07	2	182323766	3629	0.02481	ebi-a-GCST90001583	ebi-a-GCST90001583	TRUE	reported	igd	3	TRUE	NA	0.6219	0.3781	0.00716873	26.1887	26.2032
105	rs139761995	T	C	T	C	0.8181	0.0385039	0.0047	0.00818395	FALSE	FALSE	FALSE	RWabQC	11	36946246	0.498646	0.056906	Atrial fibrillation	TRUE	reported	textfile	5.57e-06	11	36967796	3629	0.1798	ebi-a-GCST90001583	ebi-a-GCST90001583	TRUE	reported	igd	3	TRUE	NA	0.9953	0.0047	0.00567252	20.6916	20.703
105	rs142584082	G	A	G	A	1.359	0.0232879	0.0015	0.0239367	FALSE	FALSE	FALSE	RWabQC	14	97593051	0.461993	0.0316597	Atrial fibrillation	TRUE	reported	textfile	4.09e-06	14	98059388	3629	0.2946	ebi-a-GCST90001583	ebi-a-GCST90001583	TRUE	reported	igd	3	TRUE	NA	0.9985	0.0015	0.00582971	21.2684	21.2801
105	rs145530955	T	C	T	C	-0.332	-0.00256151	0.0285	0.0900474	FALSE	FALSE	FALSE	RWabQC	7	66139770	0.881673	0.0172088	Atrial fibrillation	TRUE	reported	textfile	4.65e-06	7	65604757	3629	0.07238	ebi-a-GCST90001583	ebi-a-GCST90001583	TRUE	reported	igd	3	TRUE	NA	0.9715	0.0285	0.00576423	21.0281	21.0397
105	rs183716470	G	T	G	T	-0.2002	0.0532203	0.081	0.0341375	FALSE	FALSE	FALSE	RWabQC	3	81250552	0.0537403	0.0275907	Atrial fibrillation	TRUE	reported	textfile	9.8e-06	3	81299703	3629	0.04522	ebi-a-GCST90001583	ebi-a-GCST90001583	TRUE	reported	igd	3	TRUE	NA	0.919	0.081	0.00537206	19.5897	19.6005
105	rs1896857	G	A	G	A	0.1482	0.000932658	0.1736	0.428901	FALSE	FALSE	FALSE	RWabQC	2	197299806	0.925052	0.00991427	Atrial fibrillation	TRUE	reported	textfile	3.16e-06	2	198164530	3629	0.03176	ebi-a-GCST90001583	ebi-a-GCST90001583	TRUE	reported	igd	3	TRUE	NA	0.8264	0.1736	0.00596418	21.7619	21.7739
105	rs189962728	C	T	C	T	-2.819	0.00776566	0.0004	0.0403103	FALSE	FALSE	FALSE	RWabQC	4	57258279	0.753706	0.0247506	Atrial fibrillation	TRUE	reported	textfile	6.57e-07	4	58124445	3629	0.5658	ebi-a-GCST90001583	ebi-a-GCST90001583	TRUE	reported	igd	3	TRUE	NA	0.9996	0.0004	0.00679386	24.8099	24.8236
105	rs2120231	G	T	G	T	-0.1189	0.00664748	0.5141	0.557611	FALSE	FALSE	FALSE	RWabQC	17	1112756	0.502749	0.00991907	Atrial fibrillation	TRUE	reported	textfile	8.91e-07	17	1015996	3629	0.02416	ebi-a-GCST90001583	ebi-a-GCST90001583	TRUE	reported	igd	3	TRUE	NA	0.4859	0.4859	0.0066297	24.2064	24.2198
105	rs2541899	T	C	T	C	0.1356	0.00748834	0.8002	0.846786	FALSE	FALSE	FALSE	RWabQC	7	35384249	0.586509	0.0137678	Atrial fibrillation	TRUE	reported	textfile	4.36e-06	7	35423859	3629	0.02947	ebi-a-GCST90001583	ebi-a-GCST90001583	TRUE	reported	igd	3	TRUE	NA	0.1998	0.1998	0.00580024	21.1602	21.1719
105	rs445	T	C	T	C	-0.1523	-0.00171119	0.1941	0.0583981	FALSE	FALSE	FALSE	RWabQC	7	92779056	0.935604	0.0211792	Atrial fibrillation	TRUE	reported	textfile	4.25e-07	7	92408370	3629	0.03005	ebi-a-GCST90001583	ebi-a-GCST90001583	TRUE	reported	igd	3	TRUE	NA	0.8059	0.1941	0.00702847	25.6727	25.6869
105	rs55971447	T	C	T	C	-0.1319	0.00707077	0.2392	0.1067	FALSE	FALSE	FALSE	RWabQC	1	161545536	0.658679	0.0160067	Atrial fibrillation	TRUE	reported	textfile	5.02e-06	1	161515326	3629	0.02885	ebi-a-GCST90001583	ebi-a-GCST90001583	TRUE	reported	igd	3	TRUE	NA	0.7608	0.2392	0.00572686	20.891	20.9025
105	rs6708174	C	T	C	T	-0.1359	-0.00984784	0.2001	0.407818	FALSE	FALSE	FALSE	RWabQC	2	133586672	0.323725	0.00997924	Atrial fibrillation	TRUE	reported	textfile	6.02e-06	2	134344243	3629	0.02999	ebi-a-GCST90001583	ebi-a-GCST90001583	TRUE	reported	igd	3	TRUE	NA	0.7999	0.2001	0.00562663	20.5233	20.5346
105	rs75791731	T	G	T	G	-0.2237	-0.00335815	0.0778	0.0559319	FALSE	FALSE	FALSE	RWabQC	8	134151224	0.874466	0.0212556	Atrial fibrillation	TRUE	reported	textfile	6.49e-07	8	135163467	3629	0.04488	ebi-a-GCST90001583	ebi-a-GCST90001583	TRUE	reported	igd	3	TRUE	NA	0.9222	0.0778	0.00679949	24.8306	24.8443
105	rs9599503	C	T	C	T	-0.1213	-0.00375688	0.2827	0.10902	FALSE	FALSE	FALSE	RWabQC	13	34740682	0.811127	0.015721	Atrial fibrillation	TRUE	reported	textfile	5.36e-06	13	35314819	3629	0.02663	ebi-a-GCST90001583	ebi-a-GCST90001583	TRUE	reported	igd	3	TRUE	NA	0.7173	0.2827	0.00568482	20.7367	20.7481
106	rs10765883	T	C	T	C	0.1113	-0.0161834	0.3847	0.629891	FALSE	FALSE	FALSE	SDGHKh	11	11636739	0.111474	0.010168	Atrial fibrillation	TRUE	reported	textfile	8.08e-06	11	11658286	3629	0.0249	ebi-a-GCST90001584	ebi-a-GCST90001584	TRUE	reported	igd	3	TRUE	NA	0.6153	0.3847	0.00547545	19.9688	19.9798
106	rs115383270	A	G	A	G	-0.4468	-0.00488641	0.1714	0.0612933	FALSE	FALSE	FALSE	SDGHKh	1	161561550	0.813388	0.0207001	Atrial fibrillation	TRUE	reported	textfile	2.52e-43	1	161531340	3629	0.03195	ebi-a-GCST90001584	ebi-a-GCST90001584	TRUE	reported	igd	3	TRUE	NA	0.8286	0.1714	0.0511332	195.454	195.562
106	rs115440084	T	C	T	C	0.3784	-0.0647747	0.0204	0.0104149	FALSE	FALSE	FALSE	SDGHKh	2	149150096	0.18022	0.0483365	Atrial fibrillation	TRUE	reported	textfile	5.69e-06	2	150006610	3629	0.08326	ebi-a-GCST90001584	ebi-a-GCST90001584	TRUE	reported	igd	3	TRUE	NA	0.9796	0.0204	0.00565949	20.6438	20.6552
106	rs1202098	A	G	A	G	-0.5784	-0.00996578	0.011	0.048087	FALSE	FALSE	FALSE	SDGHKh	6	72591992	0.667543	0.0232019	Atrial fibrillation	TRUE	reported	textfile	4.81e-06	6	73301721	3629	0.1263	ebi-a-GCST90001584	ebi-a-GCST90001584	TRUE	reported	igd	3	TRUE	NA	0.989	0.011	0.00574593	20.9609	20.9725
106	rs12637779	G	A	G	A	-0.1476	-0.0183894	0.1571	0.145701	FALSE	FALSE	FALSE	SDGHKh	3	109720596	0.186175	0.0139105	Atrial fibrillation	TRUE	reported	textfile	9.42e-06	3	109439443	3629	0.03328	ebi-a-GCST90001584	ebi-a-GCST90001584	TRUE	reported	igd	3	TRUE	NA	0.8429	0.1571	0.00539103	19.6592	19.6701
106	rs137976321	A	G	A	G	0.3961	-0.0125202	0.019	0.00990991	FALSE	FALSE	FALSE	SDGHKh	20	51567401	0.800216	0.0494738	Atrial fibrillation	TRUE	reported	textfile	5.62e-06	20	50183940	3629	0.08712	ebi-a-GCST90001584	ebi-a-GCST90001584	TRUE	reported	igd	3	TRUE	NA	0.981	0.019	0.00566396	20.6602	20.6716
106	rs141826566	T	C	T	C	2.173	-0.0780269	0.0006	0.00274926	FALSE	FALSE	FALSE	SDGHKh	1	29859661	0.420635	0.0968892	Atrial fibrillation	TRUE	reported	textfile	6.71e-06	1	30332508	3629	0.4818	ebi-a-GCST90001584	ebi-a-GCST90001584	TRUE	reported	igd	3	TRUE	NA	0.9994	0.0006	0.00557406	20.3304	20.3416
106	rs143356597	A	G	A	G	0.2965	0.0658166	0.0404	0.0151111	FALSE	FALSE	FALSE	SDGHKh	11	588659	0.10561	0.0406716	Atrial fibrillation	TRUE	reported	textfile	1.58e-06	11	588659	3629	0.06165	ebi-a-GCST90001584	ebi-a-GCST90001584	TRUE	reported	igd	3	TRUE	NA	0.9596	0.0404	0.0063334	23.1177	23.1304
106	rs155144	A	G	A	G	0.1176	-0.0191339	0.5355	0.320696	FALSE	FALSE	FALSE	SDGHKh	2	181450903	0.0686057	0.0105073	Atrial fibrillation	TRUE	reported	textfile	1.31e-06	2	182315630	3629	0.02427	ebi-a-GCST90001584	ebi-a-GCST90001584	TRUE	reported	igd	3	TRUE	NA	0.4645	0.4645	0.00642817	23.4658	23.4788
106	rs185857822	T	C	T	C	-0.9516	0.0952135	0.0034	0.00860316	FALSE	FALSE	FALSE	SDGHKh	5	1285219	0.0766531	0.0537794	Atrial fibrillation	TRUE	reported	textfile	9.95e-06	5	1285334	3629	0.2151	ebi-a-GCST90001584	ebi-a-GCST90001584	TRUE	reported	igd	3	TRUE	NA	0.9966	0.0034	0.0053642	19.5609	19.5717
106	rs316369	C	T	C	T	0.1099	-0.00496557	0.4486	0.536539	FALSE	FALSE	FALSE	SDGHKh	16	9635105	0.613765	0.00983853	Atrial fibrillation	TRUE	reported	textfile	6.96e-06	16	9728962	3629	0.02441	ebi-a-GCST90001584	ebi-a-GCST90001584	TRUE	reported	igd	3	TRUE	NA	0.5514	0.4486	0.00555461	20.2591	20.2703
106	rs3826007	T	C	T	C	-0.1739	-0.00434567	0.2136	0.223368	FALSE	FALSE	FALSE	SDGHKh	15	79970875	0.71286	0.0118083	Atrial fibrillation	TRUE	reported	textfile	5.41e-09	15	80263217	3629	0.02973	ebi-a-GCST90001584	ebi-a-GCST90001584	TRUE	reported	igd	3	TRUE	NA	0.7864	0.2136	0.00934	34.1956	34.2144
106	rs4783204	C	T	C	T	0.1474	-0.00635227	0.8207	0.713409	FALSE	FALSE	FALSE	SDGHKh	16	85441100	0.557287	0.0108239	Atrial fibrillation	TRUE	reported	textfile	2.18e-06	16	85474706	3629	0.03107	ebi-a-GCST90001584	ebi-a-GCST90001584	TRUE	reported	igd	3	TRUE	NA	0.1793	0.1793	0.00616368	22.4943	22.5067
106	rs4999522	A	G	A	G	-0.1117	-0.00386195	0.623	0.597149	FALSE	FALSE	FALSE	SDGHKh	14	95496901	0.700218	0.0100304	Atrial fibrillation	TRUE	reported	textfile	7.56e-06	14	95963238	3629	0.02491	ebi-a-GCST90001584	ebi-a-GCST90001584	TRUE	reported	igd	3	TRUE	NA	0.377	0.377	0.00551026	20.0965	20.1075
106	rs73046238	T	C	T	C	-0.9518	-0.00541915	0.0032	0.0208901	FALSE	FALSE	FALSE	SDGHKh	12	2499356	0.875142	0.0344881	Atrial fibrillation	TRUE	reported	textfile	8.07e-06	12	2608522	3629	0.2129	ebi-a-GCST90001584	ebi-a-GCST90001584	TRUE	reported	igd	3	TRUE	NA	0.9968	0.0032	0.00547732	19.9756	19.9867
106	rs74975395	T	C	T	C	0.2339	-0.00826684	0.081	0.0151778	FALSE	FALSE	FALSE	SDGHKh	1	166056877	0.837077	0.0402017	Atrial fibrillation	TRUE	reported	textfile	1.95e-07	1	166026114	3629	0.04486	ebi-a-GCST90001584	ebi-a-GCST90001584	TRUE	reported	igd	3	TRUE	NA	0.919	0.081	0.00743556	27.1708	27.1858
106	rs7613930	T	C	T	C	-0.1399	0.0198999	0.2454	0.189388	FALSE	FALSE	FALSE	SDGHKh	3	188622884	0.112412	0.0125358	Atrial fibrillation	TRUE	reported	textfile	6.93e-07	3	188340672	3629	0.02815	ebi-a-GCST90001584	ebi-a-GCST90001584	TRUE	reported	igd	3	TRUE	NA	0.7546	0.2454	0.00675999	24.6853	24.699
106	rs7834258	G	A	G	A	0.1627	-0.00972701	0.136	0.0610688	FALSE	FALSE	FALSE	SDGHKh	8	13352158	0.638309	0.0206929	Atrial fibrillation	TRUE	reported	textfile	5.77e-06	8	13209667	3629	0.03582	ebi-a-GCST90001584	ebi-a-GCST90001584	TRUE	reported	igd	3	TRUE	NA	0.864	0.136	0.00565295	20.6198	20.6312
106	rs78829712	A	C	A	C	0.2763	0.0158089	0.0441	0.00575719	FALSE	FALSE	FALSE	SDGHKh	10	80684109	0.804518	0.0638734	Atrial fibrillation	TRUE	reported	textfile	3.53e-06	10	82443865	3629	0.05948	ebi-a-GCST90001584	ebi-a-GCST90001584	TRUE	reported	igd	3	TRUE	NA	0.9559	0.0441	0.00591096	21.5665	21.5784
106	rs9357234	A	C	A	C	0.1193	-0.00156224	0.3002	0.399761	FALSE	FALSE	FALSE	SDGHKh	6	37062441	0.876507	0.0100531	Atrial fibrillation	TRUE	reported	textfile	6.3e-06	6	37030217	3629	0.02637	ebi-a-GCST90001584	ebi-a-GCST90001584	TRUE	reported	igd	3	TRUE	NA	0.6998	0.3002	0.0056083	20.456	20.4673
107	rs112831211	G	T	G	T	0.2898	-0.00743826	0.0415	0.0271315	FALSE	FALSE	FALSE	0ZGv9Z	4	182023050	0.805301	0.0301765	Atrial fibrillation	TRUE	reported	textfile	5.43e-06	4	182944203	3629	0.06363	ebi-a-GCST90001585	ebi-a-GCST90001585	TRUE	reported	igd	3	TRUE	NA	0.9585	0.0415	0.00568343	20.7316	20.7431
107	rs114032392	G	A	G	A	0.5828	-0.0600366	0.0088	0.00723937	FALSE	FALSE	FALSE	0ZGv9Z	4	121399786	0.308956	0.0590088	Atrial fibrillation	TRUE	reported	textfile	8.02e-06	4	122320941	3629	0.1304	ebi-a-GCST90001585	ebi-a-GCST90001585	TRUE	reported	igd	3	TRUE	NA	0.9912	0.0088	0.0054741	19.9639	19.9749
107	rs11466597	C	T	C	T	0.3741	-0.026992	0.0331	0.0310341	FALSE	FALSE	FALSE	0ZGv9Z	1	91719794	0.350583	0.0289161	Atrial fibrillation	TRUE	reported	textfile	1.94e-07	1	92185351	3629	0.07173	ebi-a-GCST90001585	ebi-a-GCST90001585	TRUE	reported	igd	3	TRUE	NA	0.9669	0.0331	0.0074395	27.1853	27.2003
107	rs117302238	A	G	A	G	0.3235	0.0361585	0.0339	0.0136102	FALSE	FALSE	FALSE	0ZGv9Z	15	75000787	0.393769	0.0423997	Atrial fibrillation	TRUE	reported	textfile	1.93e-06	15	75293128	3629	0.06785	ebi-a-GCST90001585	ebi-a-GCST90001585	TRUE	reported	igd	3	TRUE	NA	0.9661	0.0339	0.00622515	22.7201	22.7326
107	rs141154517	A	G	A	G	-0.3263	-0.0230139	0.0331	0.00328955	FALSE	FALSE	FALSE	0ZGv9Z	4	70237679	0.797691	0.0897798	Atrial fibrillation	TRUE	reported	textfile	3.83e-06	4	71103396	3629	0.07052	ebi-a-GCST90001585	ebi-a-GCST90001585	TRUE	reported	igd	3	TRUE	NA	0.9669	0.0331	0.005865	21.3978	21.4096
107	rs147218533	C	T	C	T	0.4909	-0.0328316	0.0164	0.0235855	FALSE	FALSE	FALSE	0ZGv9Z	3	167434488	0.314599	0.0326482	Atrial fibrillation	TRUE	reported	textfile	4.64e-07	3	167152276	3629	0.09721	ebi-a-GCST90001585	ebi-a-GCST90001585	TRUE	reported	igd	3	TRUE	NA	0.9836	0.0164	0.00697808	25.4874	25.5014
107	rs185631377	A	G	A	G	-0.6517	0.027747	0.0095	0.0023715	FALSE	FALSE	FALSE	0ZGv9Z	1	161061826	0.785675	0.102037	Atrial fibrillation	TRUE	reported	textfile	3.99e-07	1	161031616	3629	0.1283	ebi-a-GCST90001585	ebi-a-GCST90001585	TRUE	reported	igd	3	TRUE	NA	0.9905	0.0095	0.00705957	25.7871	25.8013
107	rs1903578	T	C	T	C	-0.1412	0.0124921	0.2006	0.177525	FALSE	FALSE	FALSE	0ZGv9Z	4	90333928	0.328507	0.0127845	Atrial fibrillation	TRUE	reported	textfile	4.11e-06	4	91255079	3629	0.03062	ebi-a-GCST90001585	ebi-a-GCST90001585	TRUE	reported	igd	3	TRUE	NA	0.7994	0.2006	0.00582552	21.253	21.2647
107	rs34161492	T	C	T	C	0.22	0.0344375	0.0668	0.0857941	FALSE	FALSE	FALSE	0ZGv9Z	6	78527627	0.0508394	0.0176346	Atrial fibrillation	TRUE	reported	textfile	7.85e-06	6	79237344	3629	0.04915	ebi-a-GCST90001585	ebi-a-GCST90001585	TRUE	reported	igd	3	TRUE	NA	0.9332	0.0668	0.0054906	20.0244	20.0354
107	rs445	T	C	T	C	0.1652	-0.00171119	0.1941	0.0583981	FALSE	FALSE	FALSE	0ZGv9Z	7	92779056	0.935604	0.0211792	Atrial fibrillation	TRUE	reported	textfile	1.06e-07	7	92408370	3629	0.03101	ebi-a-GCST90001585	ebi-a-GCST90001585	TRUE	reported	igd	3	TRUE	NA	0.8059	0.1941	0.00775973	28.3646	28.3803
107	rs56037947	G	A	G	A	-0.1131	0.000794196	0.3907	0.413819	FALSE	FALSE	FALSE	0ZGv9Z	12	3994881	0.937165	0.0100743	Atrial fibrillation	TRUE	reported	textfile	5.98e-06	12	4104047	3629	0.02494	ebi-a-GCST90001585	ebi-a-GCST90001585	TRUE	reported	igd	3	TRUE	NA	0.6093	0.3907	0.00563496	20.5538	20.5652
107	rs71632979	G	A	G	A	-0.7013	0.00761009	0.2479	0.108933	FALSE	FALSE	FALSE	0ZGv9Z	1	161556607	0.632239	0.0159015	Atrial fibrillation	TRUE	reported	textfile	1.41e-134	1	161526397	3629	0.02722	ebi-a-GCST90001585	ebi-a-GCST90001585	TRUE	reported	igd	3	TRUE	NA	0.7521	0.2479	0.154629	663.425	663.791
107	rs71639910	A	G	A	G	-0.2863	-0.0197406	0.0704	0.0287402	FALSE	FALSE	FALSE	0ZGv9Z	1	161967984	0.504343	0.0295663	Atrial fibrillation	TRUE	reported	textfile	4.58e-09	1	161937774	3629	0.04872	ebi-a-GCST90001585	ebi-a-GCST90001585	TRUE	reported	igd	3	TRUE	NA	0.9296	0.0704	0.00942601	34.5135	34.5325
107	rs72649637	C	T	C	T	0.3399	0.0279775	0.0343	0.0646974	FALSE	FALSE	FALSE	0ZGv9Z	8	50974466	0.164709	0.0201363	Atrial fibrillation	TRUE	reported	textfile	5.7e-07	8	51887026	3629	0.06783	ebi-a-GCST90001585	ebi-a-GCST90001585	TRUE	reported	igd	3	TRUE	NA	0.9657	0.0343	0.0068719	25.0969	25.1107
107	rs75738537	A	G	A	G	0.3676	0.0495255	0.0258	0.0100717	FALSE	FALSE	FALSE	0ZGv9Z	3	173266631	0.330694	0.0509146	Atrial fibrillation	TRUE	reported	textfile	3.37e-06	3	172984421	3629	0.07899	ebi-a-GCST90001585	ebi-a-GCST90001585	TRUE	reported	igd	3	TRUE	NA	0.9742	0.0258	0.00593247	21.6455	21.6574
107	rs7604795	C	T	C	T	0.1541	0.0316966	0.8355	0.8589	FALSE	FALSE	FALSE	0ZGv9Z	2	214593216	0.0247845	0.0141204	Atrial fibrillation	TRUE	reported	textfile	5.52e-06	2	215457940	3629	0.03386	ebi-a-GCST90001585	ebi-a-GCST90001585	TRUE	reported	igd	3	TRUE	NA	0.1645	0.1645	0.00567509	20.701	20.7124
107	rs76127744	A	G	A	G	0.4933	-0.095073	0.0163	0.00603879	FALSE	FALSE	FALSE	0ZGv9Z	7	99934034	0.148228	0.0657572	Atrial fibrillation	TRUE	reported	textfile	9.82e-07	7	99531657	3629	0.1006	ebi-a-GCST90001585	ebi-a-GCST90001585	TRUE	reported	igd	3	TRUE	NA	0.9837	0.0163	0.0065822	24.0318	24.0451
107	rs77305308	C	T	C	T	0.3233	0.0428421	0.0324	0.0236608	FALSE	FALSE	FALSE	0ZGv9Z	8	30313124	0.194808	0.0330448	Atrial fibrillation	TRUE	reported	textfile	3.91e-06	8	30170640	3629	0.06994	ebi-a-GCST90001585	ebi-a-GCST90001585	TRUE	reported	igd	3	TRUE	NA	0.9676	0.0324	0.00585361	21.356	21.3678
107	rs77936882	G	T	G	T	0.2625	0.0300283	0.0495	0.0603263	FALSE	FALSE	FALSE	0ZGv9Z	4	148024136	0.15238	0.0209816	Atrial fibrillation	TRUE	reported	textfile	4.94e-06	4	148945287	3629	0.05739	ebi-a-GCST90001585	ebi-a-GCST90001585	TRUE	reported	igd	3	TRUE	NA	0.9505	0.0495	0.00573195	20.9096	20.9212
108	rs10833398	C	T	C	T	0.132	0.00444906	0.2123	0.134715	FALSE	FALSE	FALSE	O3fmx4	11	20838480	0.756427	0.0143437	Atrial fibrillation	TRUE	reported	textfile	8.3e-06	11	20860026	3629	0.02957	ebi-a-GCST90001586	ebi-a-GCST90001586	TRUE	reported	igd	3	TRUE	NA	0.7877	0.2123	0.0054611	19.9162	19.9272
108	rs111690368	T	C	T	C	-0.7379	0.0101296	0.0054	0.0030052	FALSE	FALSE	FALSE	O3fmx4	1	90618989	0.911458	0.0910941	Atrial fibrillation	TRUE	reported	textfile	3.54e-06	1	91084546	3629	0.1589	ebi-a-GCST90001586	ebi-a-GCST90001586	TRUE	reported	igd	3	TRUE	NA	0.9946	0.0054	0.00590728	21.553	21.5649
108	rs115383270	A	G	A	G	0.5518	-0.00488641	0.1714	0.0612933	FALSE	FALSE	FALSE	O3fmx4	1	161561550	0.813388	0.0207001	Atrial fibrillation	TRUE	reported	textfile	3.21e-65	1	161531340	3629	0.03171	ebi-a-GCST90001586	ebi-a-GCST90001586	TRUE	reported	igd	3	TRUE	NA	0.8286	0.1714	0.0770155	302.644	302.81
108	rs116915583	T	C	T	C	-2.112	-0.0248139	0.0007	0.00407643	FALSE	FALSE	FALSE	O3fmx4	9	105984901	0.749266	0.0776386	Atrial fibrillation	TRUE	reported	textfile	6.1e-06	9	108747182	3629	0.4662	ebi-a-GCST90001586	ebi-a-GCST90001586	TRUE	reported	igd	3	TRUE	NA	0.9993	0.0007	0.00562351	20.5118	20.5231
108	rs12637779	G	A	G	A	0.1521	-0.0183894	0.1571	0.145701	FALSE	FALSE	FALSE	O3fmx4	3	109720596	0.186175	0.0139105	Atrial fibrillation	TRUE	reported	textfile	5.37e-06	3	109439443	3629	0.03338	ebi-a-GCST90001586	ebi-a-GCST90001586	TRUE	reported	igd	3	TRUE	NA	0.8429	0.1571	0.00568881	20.7513	20.7628
108	rs13330943	C	T	C	T	0.122	-0.0191639	0.6667	0.591096	FALSE	FALSE	FALSE	O3fmx4	16	8565776	0.0542375	0.00995561	Atrial fibrillation	TRUE	reported	textfile	2.81e-06	16	8615778	3629	0.02599	ebi-a-GCST90001586	ebi-a-GCST90001586	TRUE	reported	igd	3	TRUE	NA	0.3333	0.3333	0.00603519	22.0226	22.0347
108	rs137976321	A	G	A	G	-0.4021	-0.0125202	0.019	0.00990991	FALSE	FALSE	FALSE	O3fmx4	20	51567401	0.800216	0.0494738	Atrial fibrillation	TRUE	reported	textfile	4.35e-06	20	50183940	3629	0.08741	ebi-a-GCST90001586	ebi-a-GCST90001586	TRUE	reported	igd	3	TRUE	NA	0.981	0.019	0.00579741	21.1498	21.1615
108	rs138743668	A	G	A	G	0.6107	0.0266599	0.0076	0.0169031	FALSE	FALSE	FALSE	O3fmx4	5	26070576	0.485152	0.0381925	Atrial fibrillation	TRUE	reported	textfile	6.83e-06	5	26070685	3629	0.1355	ebi-a-GCST90001586	ebi-a-GCST90001586	TRUE	reported	igd	3	TRUE	NA	0.9924	0.0076	0.00556629	20.302	20.3131
108	rs139379948	A	G	A	G	0.5387	-0.0300287	0.0116	0.0384152	FALSE	FALSE	FALSE	O3fmx4	7	104092213	0.246999	0.025939	Atrial fibrillation	TRUE	reported	textfile	2.89e-06	7	103732660	3629	0.115	ebi-a-GCST90001586	ebi-a-GCST90001586	TRUE	reported	igd	3	TRUE	NA	0.9884	0.0116	0.00601026	21.931	21.9431
108	rs141826566	T	C	T	C	-2.132	-0.0780269	0.0006	0.00274926	FALSE	FALSE	FALSE	O3fmx4	1	29859661	0.420635	0.0968892	Atrial fibrillation	TRUE	reported	textfile	9.34e-06	1	30332508	3629	0.4804	ebi-a-GCST90001586	ebi-a-GCST90001586	TRUE	reported	igd	3	TRUE	NA	0.9994	0.0006	0.00539797	19.6847	19.6956
108	rs142340414	T	C	T	C	-3.05	-0.0211768	0.0001	0.0562415	FALSE	FALSE	FALSE	O3fmx4	1	212794318	0.323974	0.0214704	Atrial fibrillation	TRUE	reported	textfile	3.29e-06	1	212967660	3629	0.6547	ebi-a-GCST90001586	ebi-a-GCST90001586	TRUE	reported	igd	3	TRUE	NA	0.9999	0.0001	0.00594482	21.6908	21.7028
108	rs143984211	T	G	T	G	-0.3205	0.0226618	0.032	0.0114195	FALSE	FALSE	FALSE	O3fmx4	11	395746	0.630083	0.0470544	Atrial fibrillation	TRUE	reported	textfile	3.85e-06	11	395746	3629	0.06928	ebi-a-GCST90001586	ebi-a-GCST90001586	TRUE	reported	igd	3	TRUE	NA	0.968	0.032	0.00586273	21.3895	21.4013
108	rs149602828	A	G	A	G	0.3065	-0.0191024	0.0335	0.0143844	FALSE	FALSE	FALSE	O3fmx4	4	43501148	0.648739	0.0419359	Atrial fibrillation	TRUE	reported	textfile	8.25e-06	4	43503165	3629	0.06864	ebi-a-GCST90001586	ebi-a-GCST90001586	TRUE	reported	igd	3	TRUE	NA	0.9665	0.0335	0.00546437	19.9282	19.9391
108	rs150125023	A	G	A	G	-0.3023	0.0197739	0.036	0.0321019	FALSE	FALSE	FALSE	O3fmx4	5	1812158	0.484062	0.0282571	Atrial fibrillation	TRUE	reported	textfile	5.41e-06	5	1812272	3629	0.06636	ebi-a-GCST90001586	ebi-a-GCST90001586	TRUE	reported	igd	3	TRUE	NA	0.964	0.036	0.00568591	20.7407	20.7522
108	rs155144	A	G	A	G	-0.1135	-0.0191339	0.5355	0.320696	FALSE	FALSE	FALSE	O3fmx4	2	181450903	0.0686057	0.0105073	Atrial fibrillation	TRUE	reported	textfile	3.36e-06	2	182315630	3629	0.02438	ebi-a-GCST90001586	ebi-a-GCST90001586	TRUE	reported	igd	3	TRUE	NA	0.4645	0.4645	0.00593678	21.6613	21.6733
108	rs4656993	G	A	G	A	-0.1142	-0.0119698	0.5178	0.551552	FALSE	FALSE	FALSE	O3fmx4	1	161206347	0.225697	0.00987996	Atrial fibrillation	TRUE	reported	textfile	4.71e-06	1	161176137	3629	0.02492	ebi-a-GCST90001586	ebi-a-GCST90001586	TRUE	reported	igd	3	TRUE	NA	0.4822	0.4822	0.00575365	20.9892	21.0008
108	rs4783204	C	T	C	T	-0.1438	-0.00635227	0.8207	0.713409	FALSE	FALSE	FALSE	O3fmx4	16	85441100	0.557287	0.0108239	Atrial fibrillation	TRUE	reported	textfile	4.1e-06	16	85474706	3629	0.03117	ebi-a-GCST90001586	ebi-a-GCST90001586	TRUE	reported	igd	3	TRUE	NA	0.1793	0.1793	0.00583066	21.2718	21.2836
108	rs62083033	C	A	C	A	-1.287	-0.114991	0.0018	0.00661781	FALSE	FALSE	FALSE	O3fmx4	17	70034199	0.063263	0.0619118	Atrial fibrillation	TRUE	reported	textfile	4.99e-06	17	68030340	3629	0.2814	ebi-a-GCST90001586	ebi-a-GCST90001586	TRUE	reported	igd	3	TRUE	NA	0.9982	0.0018	0.00573094	20.9059	20.9175
108	rs67760360	A	G	A	G	0.1575	-0.00454304	0.2136	0.222374	FALSE	FALSE	FALSE	O3fmx4	15	79968530	0.701014	0.0118323	Atrial fibrillation	TRUE	reported	textfile	1.49e-07	15	80260872	3629	0.02992	ebi-a-GCST90001586	ebi-a-GCST90001586	TRUE	reported	igd	3	TRUE	NA	0.7864	0.2136	0.00757787	27.6948	27.7101
108	rs76293503	A	G	A	G	-1.209	0.00699409	0.0019	0.00532777	FALSE	FALSE	FALSE	O3fmx4	12	124026403	0.916398	0.0666281	Atrial fibrillation	TRUE	reported	textfile	5.09e-06	12	124510950	3629	0.2647	ebi-a-GCST90001586	ebi-a-GCST90001586	TRUE	reported	igd	3	TRUE	NA	0.9981	0.0019	0.00571569	20.85	20.8615
108	rs78047442	T	G	T	G	0.1458	-0.0150412	0.164	0.134388	FALSE	FALSE	FALSE	O3fmx4	7	153620161	0.295944	0.0143911	Atrial fibrillation	TRUE	reported	textfile	9e-06	7	153317246	3629	0.0328	ebi-a-GCST90001586	ebi-a-GCST90001586	TRUE	reported	igd	3	TRUE	NA	0.836	0.164	0.0054153	19.7482	19.7591
108	rs79562353	C	T	C	T	0.2405	0.0306606	0.0592	0.0146496	FALSE	FALSE	FALSE	O3fmx4	10	17027965	0.461717	0.0416571	Atrial fibrillation	TRUE	reported	textfile	3.08e-06	10	17069964	3629	0.05147	ebi-a-GCST90001586	ebi-a-GCST90001586	TRUE	reported	igd	3	TRUE	NA	0.9408	0.0592	0.00598039	21.8214	21.8334
109	rs10765883	T	C	T	C	0.1122	-0.0161834	0.3847	0.629891	FALSE	FALSE	FALSE	iZVBar	11	11636739	0.111474	0.010168	Atrial fibrillation	TRUE	reported	textfile	7.43e-06	11	11658286	3629	0.025	ebi-a-GCST90001587	ebi-a-GCST90001587	TRUE	reported	igd	3	TRUE	NA	0.6153	0.3847	0.00551969	20.131	20.1421
109	rs111690368	T	C	T	C	0.7119	0.0101296	0.0054	0.0030052	FALSE	FALSE	FALSE	iZVBar	1	90618989	0.911458	0.0910941	Atrial fibrillation	TRUE	reported	textfile	7.76e-06	1	91084546	3629	0.159	ebi-a-GCST90001587	ebi-a-GCST90001587	TRUE	reported	igd	3	TRUE	NA	0.9946	0.0054	0.00549369	20.0357	20.0467
109	rs115383270	A	G	A	G	-0.5431	-0.00488641	0.1714	0.0612933	FALSE	FALSE	FALSE	iZVBar	1	161561550	0.813388	0.0207001	Atrial fibrillation	TRUE	reported	textfile	4.06e-63	1	161531340	3629	0.03176	ebi-a-GCST90001587	ebi-a-GCST90001587	TRUE	reported	igd	3	TRUE	NA	0.8286	0.1714	0.0745686	292.253	292.414
109	rs115440084	T	C	T	C	0.3715	-0.0647747	0.0204	0.0104149	FALSE	FALSE	FALSE	iZVBar	2	149150096	0.18022	0.0483365	Atrial fibrillation	TRUE	reported	textfile	8.67e-06	2	150006610	3629	0.0834	ebi-a-GCST90001587	ebi-a-GCST90001587	TRUE	reported	igd	3	TRUE	NA	0.9796	0.0204	0.00543789	19.8311	19.842
109	rs12582907	C	T	C	T	-0.1424	-0.017195	0.1779	0.245412	FALSE	FALSE	FALSE	iZVBar	12	130040252	0.130745	0.0113786	Atrial fibrillation	TRUE	reported	textfile	6.82e-06	12	130524797	3629	0.03159	ebi-a-GCST90001587	ebi-a-GCST90001587	TRUE	reported	igd	3	TRUE	NA	0.8221	0.1779	0.00556812	20.3087	20.3199
109	rs12637779	G	A	G	A	-0.1513	-0.0183894	0.1571	0.145701	FALSE	FALSE	FALSE	iZVBar	3	109720596	0.186175	0.0139105	Atrial fibrillation	TRUE	reported	textfile	6.06e-06	3	109439443	3629	0.03339	ebi-a-GCST90001587	ebi-a-GCST90001587	TRUE	reported	igd	3	TRUE	NA	0.8429	0.1571	0.0056261	20.5213	20.5327
109	rs13330943	C	T	C	T	-0.1248	-0.0191639	0.6667	0.591096	FALSE	FALSE	FALSE	iZVBar	16	8565776	0.0542375	0.00995561	Atrial fibrillation	TRUE	reported	textfile	1.64e-06	16	8615778	3629	0.026	ebi-a-GCST90001587	ebi-a-GCST90001587	TRUE	reported	igd	3	TRUE	NA	0.3333	0.3333	0.0063088	23.0273	23.04
109	rs137976321	A	G	A	G	0.3913	-0.0125202	0.019	0.00990991	FALSE	FALSE	FALSE	iZVBar	20	51567401	0.800216	0.0494738	Atrial fibrillation	TRUE	reported	textfile	7.91e-06	20	50183940	3629	0.08745	ebi-a-GCST90001587	ebi-a-GCST90001587	TRUE	reported	igd	3	TRUE	NA	0.981	0.019	0.00548686	20.0106	20.0217
109	rs138743668	A	G	A	G	-0.6208	0.0266599	0.0076	0.0169031	FALSE	FALSE	FALSE	iZVBar	5	26070576	0.485152	0.0381925	Atrial fibrillation	TRUE	reported	textfile	4.83e-06	5	26070685	3629	0.1356	ebi-a-GCST90001587	ebi-a-GCST90001587	TRUE	reported	igd	3	TRUE	NA	0.9924	0.0076	0.00574243	20.9481	20.9597
109	rs139379948	A	G	A	G	-0.5341	-0.0300287	0.0116	0.0384152	FALSE	FALSE	FALSE	iZVBar	7	104092213	0.246999	0.025939	Atrial fibrillation	TRUE	reported	textfile	3.54e-06	7	103732660	3629	0.115	ebi-a-GCST90001587	ebi-a-GCST90001587	TRUE	reported	igd	3	TRUE	NA	0.9884	0.0116	0.00590866	21.5581	21.57
109	rs143356597	A	G	A	G	0.2916	0.0658166	0.0404	0.0151111	FALSE	FALSE	FALSE	iZVBar	11	588659	0.10561	0.0406716	Atrial fibrillation	TRUE	reported	textfile	2.59e-06	11	588659	3629	0.06193	ebi-a-GCST90001587	ebi-a-GCST90001587	TRUE	reported	igd	3	TRUE	NA	0.9596	0.0404	0.00607213	22.1581	22.1704
109	rs150125023	A	G	A	G	0.302	0.0197739	0.036	0.0321019	FALSE	FALSE	FALSE	iZVBar	5	1812158	0.484062	0.0282571	Atrial fibrillation	TRUE	reported	textfile	5.56e-06	5	1812272	3629	0.06638	ebi-a-GCST90001587	ebi-a-GCST90001587	TRUE	reported	igd	3	TRUE	NA	0.964	0.036	0.0056713	20.6871	20.6985
109	rs150451378	A	C	A	C	-0.4106	-0.0659584	0.0167	0.00315641	FALSE	FALSE	FALSE	iZVBar	2	4747990	0.493324	0.0962853	Atrial fibrillation	TRUE	reported	textfile	9.57e-06	2	4795580	3629	0.09264	ebi-a-GCST90001587	ebi-a-GCST90001587	TRUE	reported	igd	3	TRUE	NA	0.9833	0.0167	0.00538405	19.6337	19.6445
109	rs155144	A	G	A	G	0.1127	-0.0191339	0.5355	0.320696	FALSE	FALSE	FALSE	iZVBar	2	181450903	0.0686057	0.0105073	Atrial fibrillation	TRUE	reported	textfile	3.97e-06	2	182315630	3629	0.02439	ebi-a-GCST90001587	ebi-a-GCST90001587	TRUE	reported	igd	3	TRUE	NA	0.4645	0.4645	0.00584911	21.3395	21.3513
109	rs4656993	G	A	G	A	0.1155	-0.0119698	0.5178	0.551552	FALSE	FALSE	FALSE	iZVBar	1	161206347	0.225697	0.00987996	Atrial fibrillation	TRUE	reported	textfile	3.68e-06	1	161176137	3629	0.02492	ebi-a-GCST90001587	ebi-a-GCST90001587	TRUE	reported	igd	3	TRUE	NA	0.4822	0.4822	0.00588461	21.4698	21.4817
109	rs4783204	C	T	C	T	0.1482	-0.00635227	0.8207	0.713409	FALSE	FALSE	FALSE	iZVBar	16	85441100	0.557287	0.0108239	Atrial fibrillation	TRUE	reported	textfile	2.07e-06	16	85474706	3629	0.03118	ebi-a-GCST90001587	ebi-a-GCST90001587	TRUE	reported	igd	3	TRUE	NA	0.1793	0.1793	0.00618674	22.579	22.5915
109	rs67760360	A	G	A	G	-0.1632	-0.00454304	0.2136	0.222374	FALSE	FALSE	FALSE	iZVBar	15	79968530	0.701014	0.0118323	Atrial fibrillation	TRUE	reported	textfile	5.21e-08	15	80260872	3629	0.02992	ebi-a-GCST90001587	ebi-a-GCST90001587	TRUE	reported	igd	3	TRUE	NA	0.7864	0.2136	0.00813175	29.7357	29.7521
109	rs72982284	T	C	T	C	0.1303	0.0283711	0.2138	0.0937154	FALSE	FALSE	FALSE	iZVBar	18	79918240	0.0954509	0.017016	Atrial fibrillation	TRUE	reported	textfile	8.3e-06	18	77678240	3629	0.02919	ebi-a-GCST90001587	ebi-a-GCST90001587	TRUE	reported	igd	3	TRUE	NA	0.7862	0.2138	0.00546079	19.915	19.926
109	rs7613930	T	C	T	C	-0.1264	0.0198999	0.2454	0.189388	FALSE	FALSE	FALSE	iZVBar	3	188622884	0.112412	0.0125358	Atrial fibrillation	TRUE	reported	textfile	7.94e-06	3	188340672	3629	0.02825	ebi-a-GCST90001587	ebi-a-GCST90001587	TRUE	reported	igd	3	TRUE	NA	0.7546	0.2454	0.00548632	20.0087	20.0197
109	rs79562353	C	T	C	T	-0.2421	0.0306606	0.0592	0.0146496	FALSE	FALSE	FALSE	iZVBar	10	17027965	0.461717	0.0416571	Atrial fibrillation	TRUE	reported	textfile	2.68e-06	10	17069964	3629	0.05148	ebi-a-GCST90001587	ebi-a-GCST90001587	TRUE	reported	igd	3	TRUE	NA	0.9408	0.0592	0.00605741	22.1041	22.1163
11	rs11850806	G	T	G	T	-0.6053	0.0210261	0.0085	0.0277636	FALSE	FALSE	FALSE	zJmah7	14	78202794	0.47712	0.029575	Atrial fibrillation	TRUE	reported	textfile	3.41e-06	14	78669137	3405	0.1301	ebi-a-GCST90001498	ebi-a-GCST90001498	TRUE	reported	igd	3	TRUE	NA	0.9915	0.0085	0.0063171	21.6337	21.6465
11	rs12049737	A	G	A	G	0.2633	-0.00360213	0.0548	0.0831465	FALSE	FALSE	FALSE	zJmah7	10	2572310	0.839904	0.0178309	Atrial fibrillation	TRUE	reported	textfile	1.55e-06	10	2614502	3405	0.05471	ebi-a-GCST90001498	ebi-a-GCST90001498	TRUE	reported	igd	3	TRUE	NA	0.9452	0.0548	0.00675627	23.148	23.1616
11	rs144404462	A	G	A	G	0.4385	-0.0211724	0.0211	0.0112126	FALSE	FALSE	FALSE	zJmah7	1	198036218	0.649648	0.0466094	Atrial fibrillation	TRUE	reported	textfile	3.01e-07	1	198005348	3405	0.08542	ebi-a-GCST90001498	ebi-a-GCST90001498	TRUE	reported	igd	3	TRUE	NA	0.9789	0.0211	0.00767989	26.3369	26.3524
11	rs146746694	A	G	A	G	0.5612	0.0159358	0.0101	0.00787362	FALSE	FALSE	FALSE	zJmah7	6	155245058	0.777254	0.0563299	Atrial fibrillation	TRUE	reported	textfile	3.65e-06	6	155566192	3405	0.121	ebi-a-GCST90001498	ebi-a-GCST90001498	TRUE	reported	igd	3	TRUE	NA	0.9899	0.0101	0.00627787	21.4986	21.5112
11	rs147199078	C	T	C	T	0.354	-0.0468321	0.0295	0.00375439	FALSE	FALSE	FALSE	zJmah7	7	80912895	0.558987	0.0801446	Atrial fibrillation	TRUE	reported	textfile	9.09e-07	7	80542211	3405	0.07196	ebi-a-GCST90001498	ebi-a-GCST90001498	TRUE	reported	igd	3	TRUE	NA	0.9705	0.0295	0.00705718	24.1863	24.2005
11	rs1819445	A	G	A	G	-0.1624	-0.0169919	0.1427	0.137364	FALSE	FALSE	FALSE	zJmah7	9	94009769	0.235507	0.0143236	Atrial fibrillation	TRUE	reported	textfile	4.32e-06	9	96772051	3405	0.03527	ebi-a-GCST90001498	ebi-a-GCST90001498	TRUE	reported	igd	3	TRUE	NA	0.8573	0.1427	0.00618797	21.1888	21.2012
11	rs182630194	A	G	A	G	1.629	-0.192135	0.0013	0.00250369	FALSE	FALSE	FALSE	zJmah7	7	71866254	0.054139	0.099773	Atrial fibrillation	TRUE	reported	textfile	1.82e-06	7	71331239	3405	0.3406	ebi-a-GCST90001498	ebi-a-GCST90001498	TRUE	reported	igd	3	TRUE	NA	0.9987	0.0013	0.00667311	22.8611	22.8746
11	rs2108908	C	A	C	A	0.2204	-0.00125856	0.0803	0.258655	FALSE	FALSE	FALSE	zJmah7	7	152415704	0.910876	0.0112438	Atrial fibrillation	TRUE	reported	textfile	4.85e-07	7	152112789	3405	0.04371	ebi-a-GCST90001498	ebi-a-GCST90001498	TRUE	reported	igd	3	TRUE	NA	0.9197	0.0803	0.00741163	25.4101	25.425
11	rs2524084	G	A	G	A	-0.1389	0.0073615	0.358	0.425309	FALSE	FALSE	FALSE	zJmah7	6	31273862	0.45731	0.00990404	Atrial fibrillation	TRUE	reported	textfile	8.45e-06	6	31241639	3405	0.03113	ebi-a-GCST90001498	ebi-a-GCST90001498	TRUE	reported	igd	3	TRUE	NA	0.642	0.358	0.00581296	19.8972	19.9089
11	rs408686	A	C	A	C	-0.164	0.0334321	0.814	0.97225	FALSE	FALSE	FALSE	zJmah7	2	38950179	0.267122	0.0301267	Atrial fibrillation	TRUE	reported	textfile	4.71e-07	2	39177320	3405	0.03249	ebi-a-GCST90001498	ebi-a-GCST90001498	TRUE	reported	igd	3	TRUE	NA	0.186	0.186	0.00742734	25.4644	25.4793
11	rs55732147	A	G	A	G	0.1242	-0.0367476	0.262	0.125351	FALSE	FALSE	FALSE	zJmah7	2	240736369	0.0143136	0.0150033	Atrial fibrillation	TRUE	reported	textfile	7.98e-06	2	241675786	3405	0.02777	ebi-a-GCST90001498	ebi-a-GCST90001498	TRUE	reported	igd	3	TRUE	NA	0.738	0.262	0.00584024	19.9911	20.0028
11	rs6074425	A	G	A	G	0.1319	-0.0295297	0.2535	0.105623	FALSE	FALSE	FALSE	zJmah7	20	1315245	0.0654335	0.0160288	Atrial fibrillation	TRUE	reported	textfile	3.58e-06	20	1295889	3405	0.02841	ebi-a-GCST90001498	ebi-a-GCST90001498	TRUE	reported	igd	3	TRUE	NA	0.7465	0.2535	0.00629056	21.5423	21.555
11	rs66762238	C	T	C	T	-0.1109	0.0040604	0.486	0.505167	FALSE	FALSE	FALSE	zJmah7	17	20889509	0.68029	0.00985372	Atrial fibrillation	TRUE	reported	textfile	5.73e-06	17	20792822	3405	0.0244	ebi-a-GCST90001498	ebi-a-GCST90001498	TRUE	reported	igd	3	TRUE	NA	0.514	0.486	0.00603031	20.6456	20.6578
11	rs6751481	C	T	C	T	0.1507	-0.00267169	0.4699	0.526435	FALSE	FALSE	FALSE	zJmah7	2	38670668	0.78519	0.00980212	Atrial fibrillation	TRUE	reported	textfile	1.68e-09	2	38897810	3405	0.02494	ebi-a-GCST90001498	ebi-a-GCST90001498	TRUE	reported	igd	3	TRUE	NA	0.5301	0.4699	0.0106092	36.4904	36.5118
11	rs79684619	G	A	G	A	0.2954	-0.0372333	0.0442	0.0361732	FALSE	FALSE	FALSE	zJmah7	18	67240112	0.156698	0.0262898	Atrial fibrillation	TRUE	reported	textfile	6.33e-07	18	64907349	3405	0.0592	ebi-a-GCST90001498	ebi-a-GCST90001498	TRUE	reported	igd	3	TRUE	NA	0.9558	0.0442	0.00725932	24.8841	24.8988
11	rs8064831	T	C	T	C	-0.1151	-0.00760804	0.3626	0.210816	FALSE	FALSE	FALSE	zJmah7	17	10247449	0.529284	0.0120935	Atrial fibrillation	TRUE	reported	textfile	5.03e-06	17	10150766	3405	0.02518	ebi-a-GCST90001498	ebi-a-GCST90001498	TRUE	reported	igd	3	TRUE	NA	0.6374	0.3626	0.00609909	20.8826	20.8948
11	rs9272226	T	C	T	C	0.1634	-0.0185076	0.7159	0.660416	FALSE	FALSE	FALSE	zJmah7	6	32634619	0.0736071	0.010345	Atrial fibrillation	TRUE	reported	textfile	3.67e-07	6	32602396	3405	0.03206	ebi-a-GCST90001498	ebi-a-GCST90001498	TRUE	reported	igd	3	TRUE	NA	0.2841	0.2841	0.00757111	25.961	25.9763
110	rs11627066	T	C	T	C	0.1182	-0.00376051	0.4989	0.461783	FALSE	FALSE	FALSE	VBpdsf	14	65837331	0.704012	0.00989843	Atrial fibrillation	TRUE	reported	textfile	2.3e-06	14	66304049	3653	0.02498	ebi-a-GCST90001588	ebi-a-GCST90001588	TRUE	reported	igd	3	TRUE	NA	0.5011	0.4989	0.00609182	22.3775	22.3898
110	rs12874404	G	A	G	A	-0.2201	-0.0441062	0.3195	0.0355941	FALSE	FALSE	FALSE	VBpdsf	13	108341146	0.103964	0.0271267	Atrial fibrillation	TRUE	reported	textfile	1.43e-16	13	108993494	3653	0.02651	ebi-a-GCST90001588	ebi-a-GCST90001588	TRUE	reported	igd	3	TRUE	NA	0.6805	0.3195	0.0185205	68.8942	68.932
110	rs13066480	A	G	A	G	-0.3246	-0.00427246	0.0307	0.0400219	FALSE	FALSE	FALSE	VBpdsf	3	177714416	0.867205	0.0255515	Atrial fibrillation	TRUE	reported	textfile	5.41e-06	3	177432204	3653	0.07126	ebi-a-GCST90001588	ebi-a-GCST90001588	TRUE	reported	igd	3	TRUE	NA	0.9693	0.0307	0.00564802	20.738	20.7494
110	rs142089808	G	A	G	A	1.056	-0.00829835	0.0037	0.0227584	FALSE	FALSE	FALSE	VBpdsf	11	116300403	0.801415	0.0329932	Atrial fibrillation	TRUE	reported	textfile	1.09e-07	11	116171120	3653	0.1984	ebi-a-GCST90001588	ebi-a-GCST90001588	TRUE	reported	igd	3	TRUE	NA	0.9963	0.0037	0.00769555	28.3144	28.3299
110	rs144426024	T	C	T	C	-0.515	-0.0497426	0.012	0.0177648	FALSE	FALSE	FALSE	VBpdsf	18	59230685	0.178535	0.0369756	Atrial fibrillation	TRUE	reported	textfile	8.11e-06	18	56897917	3653	0.1153	ebi-a-GCST90001588	ebi-a-GCST90001588	TRUE	reported	igd	3	TRUE	NA	0.988	0.012	0.00543176	19.9397	19.9506
110	rs150774187	A	G	A	G	-0.1591	-0.00745695	0.1422	0.182961	FALSE	FALSE	FALSE	VBpdsf	7	100939049	0.561295	0.0128365	Atrial fibrillation	TRUE	reported	textfile	9.91e-06	7	100536678	3653	0.03594	ebi-a-GCST90001588	ebi-a-GCST90001588	TRUE	reported	igd	3	TRUE	NA	0.8578	0.1422	0.00533594	19.586	19.5968
110	rs1523154	T	G	T	G	-0.1356	0.0181189	0.2067	0.196902	FALSE	FALSE	FALSE	VBpdsf	4	31902519	0.141264	0.0123166	Atrial fibrillation	TRUE	reported	textfile	8.27e-06	4	31904141	3653	0.03037	ebi-a-GCST90001588	ebi-a-GCST90001588	TRUE	reported	igd	3	TRUE	NA	0.7933	0.2067	0.00542771	19.9247	19.9356
110	rs1557987	G	A	G	A	-0.1469	-0.00554989	0.8199	0.687642	FALSE	FALSE	FALSE	VBpdsf	7	26552310	0.600591	0.0106005	Atrial fibrillation	TRUE	reported	textfile	5.67e-06	7	26591929	3653	0.03233	ebi-a-GCST90001588	ebi-a-GCST90001588	TRUE	reported	igd	3	TRUE	NA	0.1801	0.1801	0.00561998	20.6345	20.6458
110	rs17113367	C	A	C	A	-0.1977	-0.00135383	0.0979	0.122309	FALSE	FALSE	FALSE	VBpdsf	1	95320230	0.927601	0.0148997	Atrial fibrillation	TRUE	reported	textfile	3.05e-06	1	95785786	3653	0.04229	ebi-a-GCST90001588	ebi-a-GCST90001588	TRUE	reported	igd	3	TRUE	NA	0.9021	0.0979	0.005947	21.8424	21.8544
110	rs191132013	T	G	T	G	-0.4832	-0.00339644	0.0133	0.0293825	FALSE	FALSE	FALSE	VBpdsf	4	32928577	0.908214	0.0294597	Atrial fibrillation	TRUE	reported	textfile	5.83e-06	4	32930199	3653	0.1064	ebi-a-GCST90001588	ebi-a-GCST90001588	TRUE	reported	igd	3	TRUE	NA	0.9867	0.0133	0.00561404	20.6126	20.6239
110	rs34147569	C	T	C	T	0.1408	-0.0147486	0.2247	0.16371	FALSE	FALSE	FALSE	VBpdsf	6	71043391	0.269593	0.0133592	Atrial fibrillation	TRUE	reported	textfile	3.15e-06	6	71753094	3653	0.03016	ebi-a-GCST90001588	ebi-a-GCST90001588	TRUE	reported	igd	3	TRUE	NA	0.7753	0.2247	0.00593075	21.7824	21.7943
110	rs3738088	T	G	T	G	-0.5367	0.0577618	0.0115	0.0385703	FALSE	FALSE	FALSE	VBpdsf	1	18228176	0.0233598	0.0254738	Atrial fibrillation	TRUE	reported	textfile	1.71e-06	1	18554670	3653	0.112	ebi-a-GCST90001588	ebi-a-GCST90001588	TRUE	reported	igd	3	TRUE	NA	0.9885	0.0115	0.00624678	22.9503	22.9629
110	rs4758148	G	A	G	A	-0.2716	0.0233932	0.0426	0.0922243	FALSE	FALSE	FALSE	VBpdsf	11	5855400	0.168141	0.0169737	Atrial fibrillation	TRUE	reported	textfile	9.57e-06	11	5876630	3653	0.06127	ebi-a-GCST90001588	ebi-a-GCST90001588	TRUE	reported	igd	3	TRUE	NA	0.9574	0.0426	0.00535038	19.6393	19.6501
110	rs4789817	G	A	G	A	-0.118	0.0126699	0.3058	0.416121	FALSE	FALSE	FALSE	VBpdsf	17	82650113	0.204318	0.00998142	Atrial fibrillation	TRUE	reported	textfile	9.37e-06	17	80607989	3653	0.02659	ebi-a-GCST90001588	ebi-a-GCST90001588	TRUE	reported	igd	3	TRUE	NA	0.6942	0.3058	0.0053622	19.6829	19.6937
110	rs6585493	A	G	A	G	0.1501	0.00635215	0.156	0.292195	FALSE	FALSE	FALSE	VBpdsf	10	83670072	0.556428	0.0108001	Atrial fibrillation	TRUE	reported	textfile	7.67e-06	10	85429828	3653	0.03351	ebi-a-GCST90001588	ebi-a-GCST90001588	TRUE	reported	igd	3	TRUE	NA	0.844	0.156	0.00546241	20.0528	20.0638
110	rs7000289	G	A	G	A	0.143	-0.0153585	0.2644	0.265251	FALSE	FALSE	FALSE	VBpdsf	8	129584984	0.167653	0.0111311	Atrial fibrillation	TRUE	reported	textfile	2.66e-07	8	130597230	3653	0.02773	ebi-a-GCST90001588	ebi-a-GCST90001588	TRUE	reported	igd	3	TRUE	NA	0.7356	0.2644	0.00722724	26.5787	26.5933
110	rs73220980	A	G	A	G	-0.5434	-0.0250849	0.0107	0.0507043	FALSE	FALSE	FALSE	VBpdsf	21	43332888	0.261705	0.0223499	Atrial fibrillation	TRUE	reported	textfile	4.88e-06	21	44752768	3653	0.1187	ebi-a-GCST90001588	ebi-a-GCST90001588	TRUE	reported	igd	3	TRUE	NA	0.9893	0.0107	0.00570432	20.9459	20.9574
110	rs73520190	G	T	G	T	-0.3757	0.0102975	0.0233	0.0816089	FALSE	FALSE	FALSE	VBpdsf	9	116002901	0.564321	0.0178641	Atrial fibrillation	TRUE	reported	textfile	7.82e-06	9	118765180	3653	0.08393	ebi-a-GCST90001588	ebi-a-GCST90001588	TRUE	reported	igd	3	TRUE	NA	0.9767	0.0233	0.00545535	20.0267	20.0377
110	rs7634218	A	C	A	C	-0.1205	-0.0128115	0.422	0.483998	FALSE	FALSE	FALSE	VBpdsf	3	188675128	0.193034	0.00984244	Atrial fibrillation	TRUE	reported	textfile	1.88e-06	3	188392916	3653	0.02524	ebi-a-GCST90001588	ebi-a-GCST90001588	TRUE	reported	igd	3	TRUE	NA	0.578	0.422	0.00620075	22.7802	22.7927
110	rs77233730	T	C	T	C	0.2029	-0.0296493	0.0835	0.0507625	FALSE	FALSE	FALSE	VBpdsf	8	117623742	0.191979	0.0227242	Atrial fibrillation	TRUE	reported	textfile	6.88e-06	8	118635981	3653	0.04505	ebi-a-GCST90001588	ebi-a-GCST90001588	TRUE	reported	igd	3	TRUE	NA	0.9165	0.0835	0.0055223	20.2739	20.285
110	rs7990182	G	T	G	T	0.134	0.0076985	0.4286	0.411531	FALSE	FALSE	FALSE	VBpdsf	13	109731785	0.440995	0.00999139	Atrial fibrillation	TRUE	reported	textfile	6.18e-08	13	110384132	3653	0.02471	ebi-a-GCST90001588	ebi-a-GCST90001588	TRUE	reported	igd	3	TRUE	NA	0.5714	0.4286	0.00798605	29.3918	29.4079
110	rs9368867	A	C	A	C	0.1318	0.00403274	0.3099	0.32663	FALSE	FALSE	FALSE	VBpdsf	6	11760574	0.700482	0.0104836	Atrial fibrillation	TRUE	reported	textfile	8.19e-07	6	11760807	3653	0.02667	ebi-a-GCST90001588	ebi-a-GCST90001588	TRUE	reported	igd	3	TRUE	NA	0.6901	0.3099	0.00664112	24.4088	24.4222
110	rs9520905	T	G	T	G	-0.1166	-0.0052409	0.431	0.318708	FALSE	FALSE	FALSE	VBpdsf	13	108494091	0.618512	0.0105247	Atrial fibrillation	TRUE	reported	textfile	3.62e-06	13	109146439	3653	0.02514	ebi-a-GCST90001588	ebi-a-GCST90001588	TRUE	reported	igd	3	TRUE	NA	0.569	0.431	0.00585419	21.4995	21.5113
110	rs9892810	C	T	C	T	0.1572	-0.00816577	0.597	0.608727	FALSE	FALSE	FALSE	VBpdsf	17	2812861	0.416688	0.0100541	Atrial fibrillation	TRUE	reported	textfile	2.18e-10	17	2716155	3653	0.02469	ebi-a-GCST90001588	ebi-a-GCST90001588	TRUE	reported	igd	3	TRUE	NA	0.403	0.403	0.0109754	40.5159	40.5381
111	rs10990269	T	C	T	C	-0.117	0.0174441	0.3527	0.332418	FALSE	FALSE	FALSE	ZuFVhQ	9	96292642	0.0946651	0.0104376	Atrial fibrillation	TRUE	reported	textfile	7.98e-06	9	99054924	3652	0.02616	ebi-a-GCST90001589	ebi-a-GCST90001589	TRUE	reported	igd	3	TRUE	NA	0.6473	0.3527	0.00544745	19.9921	20.0031
111	rs11080350	T	C	T	C	0.1148	0.0207637	0.4018	0.284576	FALSE	FALSE	FALSE	ZuFVhQ	17	35447616	0.0582626	0.0109645	Atrial fibrillation	TRUE	reported	textfile	7.37e-06	17	33774635	3652	0.02558	ebi-a-GCST90001589	ebi-a-GCST90001589	TRUE	reported	igd	3	TRUE	NA	0.5982	0.4018	0.00548483	20.13	20.1411
111	rs11120194	C	T	C	T	-0.1735	0.00777205	0.1113	0.118513	FALSE	FALSE	FALSE	ZuFVhQ	1	213689972	0.611304	0.0152929	Atrial fibrillation	TRUE	reported	textfile	9.07e-06	1	213863315	3652	0.03904	ebi-a-GCST90001589	ebi-a-GCST90001589	TRUE	reported	igd	3	TRUE	NA	0.8887	0.1113	0.00537906	19.7397	19.7506
111	rs12139740	T	C	T	C	0.1564	0.0125219	0.1465	0.310972	FALSE	FALSE	FALSE	ZuFVhQ	1	242169674	0.238031	0.0106124	Atrial fibrillation	TRUE	reported	textfile	7.83e-06	1	242332976	3652	0.03494	ebi-a-GCST90001589	ebi-a-GCST90001589	TRUE	reported	igd	3	TRUE	NA	0.8535	0.1465	0.00545658	20.0258	20.0368
111	rs141317121	A	G	A	G	-0.2075	-0.00258638	0.0772	0.0643843	FALSE	FALSE	FALSE	ZuFVhQ	1	19323476	0.898571	0.0202907	Atrial fibrillation	TRUE	reported	textfile	7.34e-06	1	19649970	3652	0.04621	ebi-a-GCST90001589	ebi-a-GCST90001589	TRUE	reported	igd	3	TRUE	NA	0.9228	0.0772	0.00549088	20.1524	20.1634
111	rs2516466	G	T	G	T	-0.1347	0.0224936	0.3758	0.44214	FALSE	FALSE	FALSE	ZuFVhQ	6	31446550	0.0227788	0.00987809	Atrial fibrillation	TRUE	reported	textfile	7.1e-06	6	31414327	3652	0.02995	ebi-a-GCST90001589	ebi-a-GCST90001589	TRUE	reported	igd	3	TRUE	NA	0.6242	0.3758	0.00550823	20.2164	20.2275
111	rs495055	G	A	G	A	0.3049	-0.0154207	0.0357	0.0709754	FALSE	FALSE	FALSE	ZuFVhQ	17	76444808	0.422936	0.0192438	Atrial fibrillation	TRUE	reported	textfile	3.1e-06	17	74440890	3652	0.06527	ebi-a-GCST90001589	ebi-a-GCST90001589	TRUE	reported	igd	3	TRUE	NA	0.9643	0.0357	0.00593977	21.8097	21.8217
111	rs62130076	A	G	A	G	-0.121	0.00575289	0.3472	0.251752	FALSE	FALSE	FALSE	ZuFVhQ	19	1671550	0.611975	0.0113412	Atrial fibrillation	TRUE	reported	textfile	3.26e-06	19	1671549	3652	0.02596	ebi-a-GCST90001589	ebi-a-GCST90001589	TRUE	reported	igd	3	TRUE	NA	0.6528	0.3472	0.00591364	21.7132	21.7251
111	rs73402222	C	T	C	T	0.1905	0.000491521	0.3456	0.0600929	FALSE	FALSE	FALSE	ZuFVhQ	6	31420672	0.980948	0.0205824	Atrial fibrillation	TRUE	reported	textfile	2.39e-08	6	31388449	3652	0.03406	ebi-a-GCST90001589	ebi-a-GCST90001589	TRUE	reported	igd	3	TRUE	NA	0.6544	0.3456	0.00849309	31.2653	31.2824
111	rs74493069	A	G	A	G	0.8545	0.0374128	0.0041	0.0253065	FALSE	FALSE	FALSE	ZuFVhQ	7	139040271	0.233718	0.0314173	Atrial fibrillation	TRUE	reported	textfile	4.36e-06	7	138725017	3652	0.1858	ebi-a-GCST90001589	ebi-a-GCST90001589	TRUE	reported	igd	3	TRUE	NA	0.9959	0.0041	0.0057583	21.1395	21.1511
111	rs798726	C	T	C	T	-0.1395	0.0301625	0.7809	0.78956	FALSE	FALSE	FALSE	ZuFVhQ	4	1683484	0.0121035	0.0120212	Atrial fibrillation	TRUE	reported	textfile	3.56e-06	4	1685211	3652	0.03005	ebi-a-GCST90001589	ebi-a-GCST90001589	TRUE	reported	igd	3	TRUE	NA	0.2191	0.2191	0.00586642	21.5388	21.5506
111	rs955275	G	A	G	A	0.2925	-0.0213928	0.0435	0.0958381	FALSE	FALSE	FALSE	ZuFVhQ	6	116999034	0.199185	0.0166626	Atrial fibrillation	TRUE	reported	textfile	2.04e-06	6	117320197	3652	0.06149	ebi-a-GCST90001589	ebi-a-GCST90001589	TRUE	reported	igd	3	TRUE	NA	0.9565	0.0435	0.00615785	22.6154	22.6278
112	rs10265656	G	A	G	A	-0.2229	-0.0185235	0.9375	0.950284	FALSE	FALSE	FALSE	Z7Vosr	7	187171	0.409737	0.0224702	Atrial fibrillation	TRUE	reported	textfile	6.15e-06	7	187171	3656	0.04923	ebi-a-GCST90001392	ebi-a-GCST90001392	TRUE	reported	igd	3	TRUE	NA	0.0625	0.0625	0.00557604	20.4891	20.5003
112	rs10821937	T	C	T	C	-0.1118	-0.0167447	0.6458	0.752071	FALSE	FALSE	FALSE	Z7Vosr	10	61964150	0.140179	0.0113514	Atrial fibrillation	TRUE	reported	textfile	8.81e-06	10	63723909	3656	0.02511	ebi-a-GCST90001392	ebi-a-GCST90001392	TRUE	reported	igd	3	TRUE	NA	0.3542	0.3542	0.00539306	19.8131	19.8239
112	rs11068290	T	C	T	C	0.3555	-0.0251105	0.0231	0.0311574	FALSE	FALSE	FALSE	Z7Vosr	12	109790250	0.375513	0.0283352	Atrial fibrillation	TRUE	reported	textfile	5.55e-06	12	110228055	3656	0.07815	ebi-a-GCST90001392	ebi-a-GCST90001392	TRUE	reported	igd	3	TRUE	NA	0.9769	0.0231	0.00562813	20.6816	20.6929
112	rs11159480	T	G	T	G	-0.1526	0.00237767	0.8166	0.886658	FALSE	FALSE	FALSE	Z7Vosr	14	81000318	0.878201	0.0155149	Atrial fibrillation	TRUE	reported	textfile	2.4e-06	14	81466662	3656	0.0323	ebi-a-GCST90001392	ebi-a-GCST90001392	TRUE	reported	igd	3	TRUE	NA	0.1834	0.1834	0.00606812	22.3083	22.3205
112	rs116104104	T	C	T	C	5.387	0.0255971	0.0004	0.0213421	FALSE	FALSE	FALSE	Z7Vosr	1	214302917	0.460671	0.0346965	Atrial fibrillation	TRUE	reported	textfile	5.51e-06	1	214476260	3656	1.184	ebi-a-GCST90001392	ebi-a-GCST90001392	TRUE	reported	igd	3	TRUE	NA	0.9996	0.0004	0.00563031	20.6896	20.701
112	rs116285595	T	C	T	C	0.6503	0.0189759	0.0068	0.00309274	FALSE	FALSE	FALSE	Z7Vosr	1	200889031	0.833808	0.0904387	Atrial fibrillation	TRUE	reported	textfile	4.44e-06	1	200858159	3656	0.1415	ebi-a-GCST90001392	ebi-a-GCST90001392	TRUE	reported	igd	3	TRUE	NA	0.9932	0.0068	0.0057439	21.1095	21.121
112	rs118090735	G	T	G	T	1.518	0.0192275	0.0011	0.0124314	FALSE	FALSE	FALSE	Z7Vosr	12	78396688	0.667185	0.0447135	Atrial fibrillation	TRUE	reported	textfile	8.23e-06	12	78790468	3656	0.3399	ebi-a-GCST90001392	ebi-a-GCST90001392	TRUE	reported	igd	3	TRUE	NA	0.9989	0.0011	0.0054259	19.9344	19.9453
112	rs12036556	T	C	T	C	0.3487	-0.0273217	0.0265	0.0211849	FALSE	FALSE	FALSE	Z7Vosr	1	98683814	0.426484	0.0343573	Atrial fibrillation	TRUE	reported	textfile	2.71e-06	1	99149370	3656	0.07421	ebi-a-GCST90001392	ebi-a-GCST90001392	TRUE	reported	igd	3	TRUE	NA	0.9735	0.0265	0.00600286	22.0669	22.079
112	rs1294253	C	T	C	T	-0.1382	-0.00668291	0.7254	0.811532	FALSE	FALSE	FALSE	Z7Vosr	1	233368129	0.594049	0.0125388	Atrial fibrillation	TRUE	reported	textfile	2.1e-07	1	233503875	3656	0.02658	ebi-a-GCST90001392	ebi-a-GCST90001392	TRUE	reported	igd	3	TRUE	NA	0.2746	0.2746	0.00734007	27.019	27.0337
112	rs140380950	C	T	C	T	-0.3568	0.10979	0.0368	0.0023845	FALSE	FALSE	FALSE	Z7Vosr	2	104971345	0.279724	0.101569	Atrial fibrillation	TRUE	reported	textfile	1.57e-08	2	105587803	3656	0.06296	ebi-a-GCST90001392	ebi-a-GCST90001392	TRUE	reported	igd	3	TRUE	NA	0.9632	0.0368	0.00870794	32.0983	32.1159
112	rs143397127	C	T	C	T	-0.4626	0.246499	0.0157	0.0014628	FALSE	FALSE	FALSE	Z7Vosr	7	12807766	0.0715566	0.136798	Atrial fibrillation	TRUE	reported	textfile	1.42e-06	7	12847391	3656	0.09576	ebi-a-GCST90001392	ebi-a-GCST90001392	TRUE	reported	igd	3	TRUE	NA	0.9843	0.0157	0.00634269	23.3241	23.3369
112	rs146959444	C	T	C	T	1.249	0.0676382	0.0023	0.0197167	FALSE	FALSE	FALSE	Z7Vosr	1	167058031	0.0541003	0.0351179	Atrial fibrillation	TRUE	reported	textfile	1.29e-06	1	167027268	3656	0.2574	ebi-a-GCST90001392	ebi-a-GCST90001392	TRUE	reported	igd	3	TRUE	NA	0.9977	0.0023	0.00639902	23.5326	23.5455
112	rs16868356	C	T	C	T	0.4146	0.0232119	0.0198	0.00664713	FALSE	FALSE	FALSE	Z7Vosr	8	101758236	0.698871	0.0600029	Atrial fibrillation	TRUE	reported	textfile	1.23e-06	8	102770464	3656	0.08532	ebi-a-GCST90001392	ebi-a-GCST90001392	TRUE	reported	igd	3	TRUE	NA	0.9802	0.0198	0.00641733	23.6004	23.6133
112	rs1919856	G	A	G	A	0.1675	0.0488558	0.108	0.0522924	FALSE	FALSE	FALSE	Z7Vosr	1	247537604	0.0275334	0.0221682	Atrial fibrillation	TRUE	reported	textfile	8.94e-06	1	247700906	3656	0.03766	ebi-a-GCST90001392	ebi-a-GCST90001392	TRUE	reported	igd	3	TRUE	NA	0.892	0.108	0.0053817	19.7711	19.7819
112	rs2395904	G	T	G	T	-0.1279	-0.0178355	0.2657	0.265215	FALSE	FALSE	FALSE	Z7Vosr	8	129605573	0.109524	0.0111449	Atrial fibrillation	TRUE	reported	textfile	1.69e-06	8	130617819	3656	0.02666	ebi-a-GCST90001392	ebi-a-GCST90001392	TRUE	reported	igd	3	TRUE	NA	0.7343	0.2657	0.00625589	23.0029	23.0155
112	rs374727947	G	T	G	T	0.6111	-0.0108257	0.0098	0.00839232	FALSE	FALSE	FALSE	Z7Vosr	3	164084133	0.841127	0.0540062	Atrial fibrillation	TRUE	reported	textfile	3.02e-06	3	163801921	3656	0.1307	ebi-a-GCST90001392	ebi-a-GCST90001392	TRUE	reported	igd	3	TRUE	NA	0.9902	0.0098	0.00594399	21.8492	21.8612
112	rs61878035	A	G	A	G	0.1453	-0.0032277	0.1886	0.221114	FALSE	FALSE	FALSE	Z7Vosr	11	15307352	0.784215	0.0117872	Atrial fibrillation	TRUE	reported	textfile	2.24e-06	11	15328898	3656	0.03068	ebi-a-GCST90001392	ebi-a-GCST90001392	TRUE	reported	igd	3	TRUE	NA	0.8114	0.1886	0.00609759	22.4173	22.4295
112	rs7169431	G	A	G	A	-0.2007	-0.0194418	0.9219	0.945869	FALSE	FALSE	FALSE	Z7Vosr	15	56048698	0.370716	0.0217195	Atrial fibrillation	TRUE	reported	textfile	5.46e-06	15	56340896	3656	0.04408	ebi-a-GCST90001392	ebi-a-GCST90001392	TRUE	reported	igd	3	TRUE	NA	0.0781	0.0781	0.00563832	20.7192	20.7306
112	rs733555	T	G	T	G	-0.1396	0.0168233	0.2637	0.451697	FALSE	FALSE	FALSE	Z7Vosr	2	16282959	0.0888935	0.00988871	Atrial fibrillation	TRUE	reported	textfile	2.85e-07	2	16464227	3656	0.02714	ebi-a-GCST90001392	ebi-a-GCST90001392	TRUE	reported	igd	3	TRUE	NA	0.7363	0.2637	0.00718478	26.4432	26.4576
112	rs76112278	A	G	A	G	-0.4579	-0.0639574	0.0194	0.0156773	FALSE	FALSE	FALSE	Z7Vosr	4	15913446	0.110297	0.040052	Atrial fibrillation	TRUE	reported	textfile	1.09e-07	4	15915069	3656	0.08605	ebi-a-GCST90001392	ebi-a-GCST90001392	TRUE	reported	igd	3	TRUE	NA	0.9806	0.0194	0.00768569	28.301	28.3165
112	rs76608654	C	T	C	T	0.2489	-0.00146496	0.0494	0.0532553	FALSE	FALSE	FALSE	Z7Vosr	16	55416567	0.946376	0.0217812	Atrial fibrillation	TRUE	reported	textfile	4.56e-06	16	55450479	3656	0.05423	ebi-a-GCST90001392	ebi-a-GCST90001392	TRUE	reported	igd	3	TRUE	NA	0.9506	0.0494	0.00572887	21.0539	21.0654
112	rs76660971	A	G	A	G	-0.1264	0.0100574	0.2299	0.135649	FALSE	FALSE	FALSE	Z7Vosr	5	18919417	0.485871	0.0144318	Atrial fibrillation	TRUE	reported	textfile	8.15e-06	5	18919526	3656	0.02828	ebi-a-GCST90001392	ebi-a-GCST90001392	TRUE	reported	igd	3	TRUE	NA	0.7701	0.2299	0.00543454	19.9663	19.9772
112	rs7667070	C	T	C	T	-0.2956	-0.0269428	0.0361	0.0434137	FALSE	FALSE	FALSE	Z7Vosr	4	38378212	0.264119	0.024127	Atrial fibrillation	TRUE	reported	textfile	2.36e-06	4	38379833	3656	0.06254	ebi-a-GCST90001392	ebi-a-GCST90001392	TRUE	reported	igd	3	TRUE	NA	0.9639	0.0361	0.00607353	22.3283	22.3405
112	rs78188887	G	A	G	A	1.533	-0.0399793	0.0014	0.0266676	FALSE	FALSE	FALSE	Z7Vosr	2	154780227	0.196687	0.0309666	Atrial fibrillation	TRUE	reported	textfile	1.8e-06	2	155636739	3656	0.3206	ebi-a-GCST90001392	ebi-a-GCST90001392	TRUE	reported	igd	3	TRUE	NA	0.9986	0.0014	0.00621503	22.8518	22.8643
112	rs78658073	A	G	A	G	1.665	-0.0587238	0.001	0.0202372	FALSE	FALSE	FALSE	Z7Vosr	5	498658	0.0978521	0.035475	Atrial fibrillation	TRUE	reported	textfile	4.39e-06	5	498773	3656	0.362	ebi-a-GCST90001392	ebi-a-GCST90001392	TRUE	reported	igd	3	TRUE	NA	0.999	0.001	0.00575307	21.1433	21.1549
112	rs794185	C	T	C	T	-0.1116	-0.0182174	0.3362	0.415537	FALSE	FALSE	FALSE	Z7Vosr	3	4395674	0.0676208	0.00996835	Atrial fibrillation	TRUE	reported	textfile	9.06e-06	3	4437358	3656	0.02511	ebi-a-GCST90001392	ebi-a-GCST90001392	TRUE	reported	igd	3	TRUE	NA	0.6638	0.3362	0.00537389	19.7423	19.7531
112	rs80330977	A	G	A	G	-0.2576	-0.0316006	0.0814	0.056485	FALSE	FALSE	FALSE	Z7Vosr	5	158849602	0.138466	0.0213297	Atrial fibrillation	TRUE	reported	textfile	6.16e-09	5	158276610	3656	0.04422	ebi-a-GCST90001392	ebi-a-GCST90001392	TRUE	reported	igd	3	TRUE	NA	0.9186	0.0814	0.00919677	33.9169	33.9355
113	rs10270812	C	T	C	T	-0.118	-0.00598817	0.5103	0.380535	FALSE	FALSE	FALSE	kjxlwK	7	68561899	0.555271	0.0101515	Atrial fibrillation	TRUE	reported	textfile	1.39e-06	7	68026886	3657	0.0244	ebi-a-GCST90001410	ebi-a-GCST90001410	TRUE	reported	igd	3	TRUE	NA	0.4897	0.4897	0.00635464	23.3747	23.3875
113	rs11938966	A	C	A	C	0.3165	0.00490259	0.0294	0.0993019	FALSE	FALSE	FALSE	kjxlwK	4	54520674	0.764677	0.0163778	Atrial fibrillation	TRUE	reported	textfile	6.1e-06	4	55386841	3657	0.06988	ebi-a-GCST90001410	ebi-a-GCST90001410	TRUE	reported	igd	3	TRUE	NA	0.9706	0.0294	0.00557811	20.5024	20.5136
113	rs12493961	G	A	G	A	0.3884	-0.0666964	0.0219	0.0293304	FALSE	FALSE	FALSE	kjxlwK	3	11203139	0.0220978	0.0291418	Atrial fibrillation	TRUE	reported	textfile	1.88e-06	3	11244825	3657	0.08136	ebi-a-GCST90001410	ebi-a-GCST90001410	TRUE	reported	igd	3	TRUE	NA	0.9781	0.0219	0.00619318	22.7771	22.7896
113	rs12636371	A	G	A	G	0.1185	0.0232014	0.4619	0.357703	FALSE	FALSE	FALSE	kjxlwK	3	126175942	0.0233469	0.0102312	Atrial fibrillation	TRUE	reported	textfile	9.61e-07	3	125894785	3657	0.02414	ebi-a-GCST90001410	ebi-a-GCST90001410	TRUE	reported	igd	3	TRUE	NA	0.5381	0.4619	0.00654613	24.0838	24.097
113	rs13075403	G	A	G	A	0.1247	-0.0203345	0.7616	0.729095	FALSE	FALSE	FALSE	kjxlwK	3	28788785	0.0674559	0.0111201	Atrial fibrillation	TRUE	reported	textfile	8.56e-06	3	28830276	3657	0.02799	ebi-a-GCST90001410	ebi-a-GCST90001410	TRUE	reported	igd	3	TRUE	NA	0.2384	0.2384	0.00539823	19.8376	19.8485
113	rs13235778	A	G	A	G	-0.1235	0.00265603	0.2801	0.357003	FALSE	FALSE	FALSE	kjxlwK	7	57491277	0.796348	0.0102917	Atrial fibrillation	TRUE	reported	textfile	5.46e-06	7	57550983	3657	0.02712	ebi-a-GCST90001410	ebi-a-GCST90001410	TRUE	reported	igd	3	TRUE	NA	0.7199	0.2801	0.00563863	20.7261	20.7374
113	rs148377259	C	T	C	T	-0.3437	-0.0485346	0.034	0.0402672	FALSE	FALSE	FALSE	kjxlwK	7	106666185	0.056551	0.0254539	Atrial fibrillation	TRUE	reported	textfile	2.04e-07	7	106306631	3657	0.06603	ebi-a-GCST90001410	ebi-a-GCST90001410	TRUE	reported	igd	3	TRUE	NA	0.966	0.034	0.00735437	27.0794	27.0942
113	rs188550599	G	A	G	A	0.44	0.0171562	0.0142	0.00573766	FALSE	FALSE	FALSE	kjxlwK	8	15872702	0.793403	0.0655078	Atrial fibrillation	TRUE	reported	textfile	7.33e-06	8	15730211	3657	0.098	ebi-a-GCST90001410	ebi-a-GCST90001410	TRUE	reported	igd	3	TRUE	NA	0.9858	0.0142	0.00548202	20.1472	20.1583
113	rs238926	A	G	A	G	-0.1152	0.00467004	0.369	0.434269	FALSE	FALSE	FALSE	kjxlwK	11	114104488	0.639127	0.00995915	Atrial fibrillation	TRUE	reported	textfile	4.4e-06	11	113975210	3657	0.02506	ebi-a-GCST90001410	ebi-a-GCST90001410	TRUE	reported	igd	3	TRUE	NA	0.631	0.369	0.00574534	21.1206	21.1321
113	rs2792563	A	G	A	G	-0.1407	-0.000191498	0.567	0.494705	FALSE	FALSE	FALSE	kjxlwK	1	212926883	0.984503	0.00985903	Atrial fibrillation	TRUE	reported	textfile	1.49e-08	1	213100225	3657	0.02479	ebi-a-GCST90001410	ebi-a-GCST90001410	TRUE	reported	igd	3	TRUE	NA	0.433	0.433	0.00873175	32.1957	32.2133
113	rs478251	C	A	C	A	0.1745	-0.0123916	0.1333	0.213839	FALSE	FALSE	FALSE	kjxlwK	11	127957832	0.305411	0.0120906	Atrial fibrillation	TRUE	reported	textfile	6.44e-07	11	127827727	3657	0.03499	ebi-a-GCST90001410	ebi-a-GCST90001410	TRUE	reported	igd	3	TRUE	NA	0.8667	0.1333	0.00675514	24.858	24.8716
113	rs76912165	G	A	G	A	0.4094	0.0477282	0.0209	0.0299773	FALSE	FALSE	FALSE	kjxlwK	5	93629638	0.101738	0.029165	Atrial fibrillation	TRUE	reported	textfile	3.22e-06	5	92965344	3657	0.08778	ebi-a-GCST90001410	ebi-a-GCST90001410	TRUE	reported	igd	3	TRUE	NA	0.9791	0.0209	0.00591295	21.7404	21.7523
114	rs10040274	A	G	A	G	0.132	0.0182369	0.2685	0.179702	FALSE	FALSE	FALSE	5u37NZ	5	115487040	0.156242	0.0128626	Atrial fibrillation	TRUE	reported	textfile	1.06e-06	5	114822737	3652	0.02702	ebi-a-GCST90001590	ebi-a-GCST90001590	TRUE	reported	igd	3	TRUE	NA	0.7315	0.2685	0.00649258	23.8528	23.8659
114	rs117563350	G	A	G	A	-0.324	0.0932158	0.0312	0.00532506	FALSE	FALSE	FALSE	5u37NZ	6	151378261	0.174456	0.0686407	Atrial fibrillation	TRUE	reported	textfile	3.12e-06	6	151699396	3652	0.06938	ebi-a-GCST90001590	ebi-a-GCST90001590	TRUE	reported	igd	3	TRUE	NA	0.9688	0.0312	0.00593615	21.7963	21.8083
114	rs137903114	C	T	C	T	-0.9366	-0.0246057	0.004	0.0125981	FALSE	FALSE	FALSE	5u37NZ	11	130900690	0.573161	0.0436735	Atrial fibrillation	TRUE	reported	textfile	8.72e-07	11	130770585	3652	0.1901	ebi-a-GCST90001590	ebi-a-GCST90001590	TRUE	reported	igd	3	TRUE	NA	0.996	0.004	0.00660292	24.2609	24.2742
114	rs139746725	T	G	T	G	1.531	0.00248636	0.0016	0.0159766	FALSE	FALSE	FALSE	5u37NZ	9	63748311	0.961245	0.051169	Atrial fibrillation	TRUE	reported	textfile	7.76e-06	9	68344045	3652	0.3418	ebi-a-GCST90001590	ebi-a-GCST90001590	TRUE	reported	igd	3	TRUE	NA	0.9984	0.0016	0.00546382	20.0525	20.0635
114	rs1849876	C	T	C	T	0.1324	0.00982215	0.7529	0.749387	FALSE	FALSE	FALSE	5u37NZ	22	45215172	0.387178	0.0113584	Atrial fibrillation	TRUE	reported	textfile	1.81e-06	22	45611053	3652	0.02769	ebi-a-GCST90001590	ebi-a-GCST90001590	TRUE	reported	igd	3	TRUE	NA	0.2471	0.2471	0.00622141	22.8503	22.8628
114	rs28578320	C	T	C	T	0.1133	-0.01805	0.3482	0.326312	FALSE	FALSE	FALSE	5u37NZ	15	95670543	0.0845104	0.0104632	Atrial fibrillation	TRUE	reported	textfile	9.78e-06	15	96213772	3652	0.02558	ebi-a-GCST90001590	ebi-a-GCST90001590	TRUE	reported	igd	3	TRUE	NA	0.6518	0.3482	0.0053432	19.6074	19.6182
114	rs2972073	C	T	C	T	0.1612	0.0128133	0.8612	0.755119	FALSE	FALSE	FALSE	5u37NZ	2	55066594	0.261958	0.0114224	Atrial fibrillation	TRUE	reported	textfile	7.86e-06	2	55293730	3652	0.03603	ebi-a-GCST90001590	ebi-a-GCST90001590	TRUE	reported	igd	3	TRUE	NA	0.1388	0.1388	0.00545126	20.0062	20.0171
114	rs3129891	A	G	A	G	-0.1631	0.0192297	0.2249	0.219916	FALSE	FALSE	FALSE	5u37NZ	6	32447303	0.103835	0.0118225	Atrial fibrillation	TRUE	reported	textfile	2.32e-06	6	32415080	3652	0.03448	ebi-a-GCST90001590	ebi-a-GCST90001590	TRUE	reported	igd	3	TRUE	NA	0.7751	0.2249	0.00608961	22.3633	22.3755
114	rs3184504	C	T	C	T	-0.1838	-0.0521082	0.5305	0.594235	FALSE	FALSE	FALSE	5u37NZ	12	111446804	1.83e-07	0.00999	Atrial fibrillation	TRUE	reported	textfile	7.66e-12	12	111884608	3652	0.02676	ebi-a-GCST90001590	ebi-a-GCST90001590	TRUE	reported	igd	3	TRUE	NA	0.4695	0.4695	0.012753	47.1499	47.1757
114	rs3211602	A	G	A	G	-1.654	0.0016446	0.0012	0.0392483	FALSE	FALSE	FALSE	5u37NZ	12	57753436	0.948429	0.0254268	Atrial fibrillation	TRUE	reported	textfile	3.88e-06	12	58147219	3652	0.3577	ebi-a-GCST90001590	ebi-a-GCST90001590	TRUE	reported	igd	3	TRUE	NA	0.9988	0.0012	0.00582059	21.3695	21.3813
114	rs414743	A	G	A	G	0.1352	-0.0220868	0.2367	0.21626	FALSE	FALSE	FALSE	5u37NZ	21	45092160	0.0645862	0.011951	Atrial fibrillation	TRUE	reported	textfile	3.73e-06	21	46512075	3652	0.02918	ebi-a-GCST90001590	ebi-a-GCST90001590	TRUE	reported	igd	3	TRUE	NA	0.7633	0.2367	0.00584395	21.4558	21.4676
114	rs61935579	A	G	A	G	-0.2776	-0.0153347	0.0412	0.0319763	FALSE	FALSE	FALSE	5u37NZ	12	59801968	0.586086	0.0281621	Atrial fibrillation	TRUE	reported	textfile	4.88e-06	12	60195749	3652	0.06065	ebi-a-GCST90001590	ebi-a-GCST90001590	TRUE	reported	igd	3	TRUE	NA	0.9588	0.0412	0.00570377	20.9382	20.9497
114	rs7162344	A	G	A	G	-0.1136	-0.0102333	0.4295	0.301516	FALSE	FALSE	FALSE	5u37NZ	15	25785338	0.343272	0.0107978	Atrial fibrillation	TRUE	reported	textfile	3.37e-06	15	26030485	3652	0.02442	ebi-a-GCST90001590	ebi-a-GCST90001590	TRUE	reported	igd	3	TRUE	NA	0.5705	0.4295	0.00589072	21.6286	21.6404
114	rs72960548	C	T	C	T	0.2456	0.0342011	0.073	0.0378207	FALSE	FALSE	FALSE	5u37NZ	6	127552720	0.190109	0.0261026	Atrial fibrillation	TRUE	reported	textfile	4.34e-07	6	127873865	3652	0.04852	ebi-a-GCST90001590	ebi-a-GCST90001590	TRUE	reported	igd	3	TRUE	NA	0.927	0.073	0.00696704	25.6081	25.6221
114	rs73132830	A	G	A	G	0.1352	-0.0104883	0.2054	0.238692	FALSE	FALSE	FALSE	5u37NZ	7	55868556	0.362578	0.0115197	Atrial fibrillation	TRUE	reported	textfile	7.94e-06	7	55936249	3652	0.03023	ebi-a-GCST90001590	ebi-a-GCST90001590	TRUE	reported	igd	3	TRUE	NA	0.7946	0.2054	0.00544721	19.9912	20.0022
114	rs7537437	A	G	A	G	-0.1404	0.0109353	0.1785	0.192375	FALSE	FALSE	FALSE	5u37NZ	1	38973866	0.380054	0.0124576	Atrial fibrillation	TRUE	reported	textfile	9.07e-06	1	39439538	3652	0.03159	ebi-a-GCST90001590	ebi-a-GCST90001590	TRUE	reported	igd	3	TRUE	NA	0.8215	0.1785	0.00537974	19.7423	19.7531
114	rs78628680	G	A	G	A	0.3565	0.0638101	0.0245	0.00758186	FALSE	FALSE	FALSE	5u37NZ	10	112540874	0.275684	0.0585378	Atrial fibrillation	TRUE	reported	textfile	9.38e-06	10	114300633	3652	0.08034	ebi-a-GCST90001590	ebi-a-GCST90001590	TRUE	reported	igd	3	TRUE	NA	0.9755	0.0245	0.00536277	19.6797	19.6904
114	rs905461	C	A	C	A	0.1209	-0.0074566	0.7223	0.746822	FALSE	FALSE	FALSE	5u37NZ	3	105166073	0.50956	0.011306	Atrial fibrillation	TRUE	reported	textfile	9.49e-06	3	104884917	3652	0.02726	ebi-a-GCST90001590	ebi-a-GCST90001590	TRUE	reported	igd	3	TRUE	NA	0.2777	0.2777	0.00535719	19.6591	19.6698
114	rs9271772	A	G	A	G	0.1877	0.00970705	0.774	0.755962	FALSE	FALSE	FALSE	5u37NZ	6	32626498	0.395398	0.0114218	Atrial fibrillation	TRUE	reported	textfile	1.01e-07	6	32594275	3652	0.03517	ebi-a-GCST90001590	ebi-a-GCST90001590	TRUE	reported	igd	3	TRUE	NA	0.226	0.226	0.0077389	28.4673	28.4829
115	rs10497440	A	G	A	G	0.8837	-0.0479331	0.004	0.0430153	FALSE	FALSE	FALSE	kCJcZF	2	175446706	0.0470988	0.0241427	Atrial fibrillation	TRUE	reported	textfile	7.67e-06	2	176311434	3668	0.1972	ebi-a-GCST90001591	ebi-a-GCST90001591	TRUE	reported	igd	3	TRUE	NA	0.996	0.004	0.00544497	20.0705	20.0815
115	rs114574090	T	C	T	C	-0.5192	-0.0223336	0.011	0.0209083	FALSE	FALSE	FALSE	kCJcZF	4	46794445	0.514446	0.0342577	Atrial fibrillation	TRUE	reported	textfile	9.29e-06	4	46796462	3668	0.1169	ebi-a-GCST90001591	ebi-a-GCST90001591	TRUE	reported	igd	3	TRUE	NA	0.989	0.011	0.00534911	19.7153	19.7261
115	rs114828374	G	A	G	A	-0.5469	-0.21635	0.012	0.00112584	FALSE	FALSE	FALSE	kCJcZF	2	149031415	0.161471	0.15452	Atrial fibrillation	TRUE	reported	textfile	1.16e-06	2	149887929	3668	0.1123	ebi-a-GCST90001591	ebi-a-GCST90001591	TRUE	reported	igd	3	TRUE	NA	0.988	0.012	0.00642433	23.7039	23.7168
115	rs13210358	T	C	T	C	-0.3507	0.00825688	0.0315	0.0184637	FALSE	FALSE	FALSE	kCJcZF	6	101824359	0.824985	0.0373382	Atrial fibrillation	TRUE	reported	textfile	1.11e-06	6	102272234	3668	0.07187	ebi-a-GCST90001591	ebi-a-GCST90001591	TRUE	reported	igd	3	TRUE	NA	0.9685	0.0315	0.00644966	23.7979	23.8109
115	rs1932067	C	T	C	T	0.145	-0.0207567	0.1779	0.0741179	FALSE	FALSE	FALSE	kCJcZF	1	25995590	0.26661	0.0186845	Atrial fibrillation	TRUE	reported	textfile	7.58e-06	1	26322081	3668	0.03234	ebi-a-GCST90001591	ebi-a-GCST90001591	TRUE	reported	igd	3	TRUE	NA	0.8221	0.1779	0.00545071	20.0918	20.1028
115	rs2516660	A	G	A	G	-0.1388	-0.012302	0.4903	0.664011	FALSE	FALSE	FALSE	kCJcZF	6	30498819	0.235913	0.0103791	Atrial fibrillation	TRUE	reported	textfile	3.24e-06	6	30466596	3668	0.02977	ebi-a-GCST90001591	ebi-a-GCST90001591	TRUE	reported	igd	3	TRUE	NA	0.5097	0.4903	0.0058915	21.7262	21.7381
115	rs2590261	T	C	T	C	0.1252	0.0234388	0.2902	0.45475	FALSE	FALSE	FALSE	kCJcZF	17	76606204	0.0171597	0.00983474	Atrial fibrillation	TRUE	reported	textfile	3.23e-06	17	74602286	3668	0.02684	ebi-a-GCST90001591	ebi-a-GCST90001591	TRUE	reported	igd	3	TRUE	NA	0.7098	0.2902	0.0058972	21.7474	21.7592
115	rs3914424	A	G	A	G	1.04	-0.0214852	0.0026	0.0148871	FALSE	FALSE	FALSE	kCJcZF	17	70357214	0.59961	0.0409273	Atrial fibrillation	TRUE	reported	textfile	4.58e-06	17	68353355	3668	0.2266	ebi-a-GCST90001591	ebi-a-GCST90001591	TRUE	reported	igd	3	TRUE	NA	0.9974	0.0026	0.00570993	21.0528	21.0643
115	rs56009006	T	C	T	C	-0.2316	0.0367621	0.0667	0.0351902	FALSE	FALSE	FALSE	kCJcZF	7	132799291	0.17307	0.0269832	Atrial fibrillation	TRUE	reported	textfile	3.55e-06	7	132484052	3668	0.04988	ebi-a-GCST90001591	ebi-a-GCST90001591	TRUE	reported	igd	3	TRUE	NA	0.9333	0.0667	0.00584319	21.547	21.5588
115	rs60342399	T	C	T	C	0.2398	0.018776	0.059	0.03183	FALSE	FALSE	FALSE	kCJcZF	7	52534150	0.499979	0.0278359	Atrial fibrillation	TRUE	reported	textfile	5.66e-06	7	52601846	3668	0.05276	ebi-a-GCST90001591	ebi-a-GCST90001591	TRUE	reported	igd	3	TRUE	NA	0.941	0.059	0.00560042	20.6468	20.658
115	rs6744796	G	A	G	A	-0.1299	0.00467772	0.2854	0.256299	FALSE	FALSE	FALSE	kCJcZF	2	211964068	0.677462	0.0112464	Atrial fibrillation	TRUE	reported	textfile	1.31e-06	2	212828793	3668	0.02681	ebi-a-GCST90001591	ebi-a-GCST90001591	TRUE	reported	igd	3	TRUE	NA	0.7146	0.2854	0.00635952	23.4632	23.476
115	rs72735973	C	T	C	T	-0.2963	-0.0034273	0.0367	0.105185	FALSE	FALSE	FALSE	kCJcZF	8	135766297	0.831729	0.0161296	Atrial fibrillation	TRUE	reported	textfile	5.34e-06	8	136778540	3668	0.065	ebi-a-GCST90001591	ebi-a-GCST90001591	TRUE	reported	igd	3	TRUE	NA	0.9633	0.0367	0.00563318	20.7682	20.7796
115	rs7280330	C	T	C	T	-0.1982	0.00788596	0.0792	0.234001	FALSE	FALSE	FALSE	kCJcZF	21	31696649	0.496908	0.0116079	Atrial fibrillation	TRUE	reported	textfile	9.74e-06	21	33068962	3668	0.04474	ebi-a-GCST90001591	ebi-a-GCST90001591	TRUE	reported	igd	3	TRUE	NA	0.9208	0.0792	0.00532192	19.6146	19.6253
115	rs73162393	T	C	T	C	-0.2038	-0.0251616	0.0789	0.0567015	FALSE	FALSE	FALSE	kCJcZF	22	27682169	0.236238	0.0212434	Atrial fibrillation	TRUE	reported	textfile	7.33e-06	22	28078166	3668	0.04539	ebi-a-GCST90001591	ebi-a-GCST90001591	TRUE	reported	igd	3	TRUE	NA	0.9211	0.0789	0.00546611	20.1489	20.1599
115	rs74950524	A	G	A	G	0.1324	0.0145581	0.217	0.106599	FALSE	FALSE	FALSE	kCJcZF	12	5315403	0.360456	0.0159192	Atrial fibrillation	TRUE	reported	textfile	9.88e-06	12	5424569	3668	0.0299	ebi-a-GCST90001591	ebi-a-GCST90001591	TRUE	reported	igd	3	TRUE	NA	0.783	0.217	0.00531727	19.5973	19.608
115	rs75478218	A	G	A	G	0.5431	0.0232982	0.0109	0.0108572	FALSE	FALSE	FALSE	kCJcZF	1	167614555	0.63723	0.049405	Atrial fibrillation	TRUE	reported	textfile	3.75e-06	1	167583792	3668	0.1173	ebi-a-GCST90001591	ebi-a-GCST90001591	TRUE	reported	igd	3	TRUE	NA	0.9891	0.0109	0.00581037	21.4253	21.437
115	rs798726	C	T	C	T	-0.1368	0.0301625	0.7814	0.78956	FALSE	FALSE	FALSE	kCJcZF	4	1683484	0.0121035	0.0120212	Atrial fibrillation	TRUE	reported	textfile	4.38e-06	4	1685211	3668	0.02974	ebi-a-GCST90001591	ebi-a-GCST90001591	TRUE	reported	igd	3	TRUE	NA	0.2186	0.2186	0.00573539	21.1472	21.1588
115	rs9266287	G	A	G	A	0.1665	-0.0109008	0.3092	0.0511583	FALSE	FALSE	FALSE	kCJcZF	6	31360835	0.624543	0.0222727	Atrial fibrillation	TRUE	reported	textfile	1.35e-06	6	31328612	3668	0.0344	ebi-a-GCST90001591	ebi-a-GCST90001591	TRUE	reported	igd	3	TRUE	NA	0.6908	0.3092	0.00634625	23.414	23.4267
116	rs11060493	C	A	C	A	0.1796	-0.00441696	0.102	0.11996	FALSE	FALSE	FALSE	J2qPYQ	12	129676379	0.771585	0.0152151	Atrial fibrillation	TRUE	reported	textfile	3.91e-06	12	130160924	3652	0.03884	ebi-a-GCST90001592	ebi-a-GCST90001592	TRUE	reported	igd	3	TRUE	NA	0.898	0.102	0.00582087	21.3706	21.3823
116	rs11080350	T	C	T	C	-0.1209	0.0207637	0.4018	0.284576	FALSE	FALSE	FALSE	J2qPYQ	17	35447616	0.0582626	0.0109645	Atrial fibrillation	TRUE	reported	textfile	1.02e-06	17	33774635	3652	0.02469	ebi-a-GCST90001592	ebi-a-GCST90001592	TRUE	reported	igd	3	TRUE	NA	0.5982	0.4018	0.00652285	23.9647	23.9779
116	rs11197647	T	G	T	G	0.2221	0.0127093	0.0754	0.120695	FALSE	FALSE	FALSE	J2qPYQ	10	116382554	0.396445	0.0149876	Atrial fibrillation	TRUE	reported	textfile	7.32e-07	10	118142066	3652	0.04476	ebi-a-GCST90001592	ebi-a-GCST90001592	TRUE	reported	igd	3	TRUE	NA	0.9246	0.0754	0.00669681	24.6082	24.6216
116	rs113985770	A	G	A	G	-0.5533	-0.0447416	0.0101	0.0133426	FALSE	FALSE	FALSE	J2qPYQ	2	209513206	0.284955	0.0418437	Atrial fibrillation	TRUE	reported	textfile	8.68e-06	2	210377930	3652	0.1242	ebi-a-GCST90001592	ebi-a-GCST90001592	TRUE	reported	igd	3	TRUE	NA	0.9899	0.0101	0.00540498	19.8354	19.8462
116	rs117391590	A	G	A	G	-0.2742	0.00186846	0.0413	0.0146087	FALSE	FALSE	FALSE	J2qPYQ	17	44682580	0.963928	0.0413148	Atrial fibrillation	TRUE	reported	textfile	4.29e-06	17	42759948	3652	0.05955	ebi-a-GCST90001592	ebi-a-GCST90001592	TRUE	reported	igd	3	TRUE	NA	0.9587	0.0413	0.005772	21.1901	21.2017
116	rs11772710	T	C	T	C	-0.1099	0.00432651	0.4633	0.512875	FALSE	FALSE	FALSE	J2qPYQ	7	132748808	0.659652	0.00982419	Atrial fibrillation	TRUE	reported	textfile	5.01e-06	7	132433567	3652	0.02405	ebi-a-GCST90001592	ebi-a-GCST90001592	TRUE	reported	igd	3	TRUE	NA	0.5367	0.4633	0.00568536	20.8702	20.8817
116	rs12119984	G	A	G	A	-0.6212	-0.00461882	0.0084	0.0540464	FALSE	FALSE	FALSE	J2qPYQ	1	246711199	0.831659	0.021728	Atrial fibrillation	TRUE	reported	textfile	2.24e-06	1	246874501	3652	0.1311	ebi-a-GCST90001592	ebi-a-GCST90001592	TRUE	reported	igd	3	TRUE	NA	0.9916	0.0084	0.00611033	22.4398	22.4521
116	rs12130486	C	T	C	T	0.36	0.0180557	0.0245	0.136271	FALSE	FALSE	FALSE	J2qPYQ	1	80989589	0.207049	0.0143103	Atrial fibrillation	TRUE	reported	textfile	2.54e-06	1	81455274	3652	0.07639	ebi-a-GCST90001592	ebi-a-GCST90001592	TRUE	reported	igd	3	TRUE	NA	0.9755	0.0245	0.00604461	22.197	22.2092
116	rs12195711	T	C	T	C	0.1703	0.0310015	0.1314	0.101993	FALSE	FALSE	FALSE	J2qPYQ	6	50419273	0.0588979	0.016412	Atrial fibrillation	TRUE	reported	textfile	1.46e-06	6	50386986	3652	0.0353	ebi-a-GCST90001592	ebi-a-GCST90001592	TRUE	reported	igd	3	TRUE	NA	0.8686	0.1314	0.00633272	23.2617	23.2745
116	rs1550856	G	A	G	A	-0.1417	0.00203526	0.7751	0.847777	FALSE	FALSE	FALSE	J2qPYQ	8	116793158	0.882457	0.0137653	Atrial fibrillation	TRUE	reported	textfile	1.1e-06	8	117805397	3652	0.02903	ebi-a-GCST90001592	ebi-a-GCST90001592	TRUE	reported	igd	3	TRUE	NA	0.2249	0.2249	0.00648173	23.8126	23.8257
116	rs1980812	G	A	G	A	-0.1135	-0.0152868	0.5531	0.434984	FALSE	FALSE	FALSE	J2qPYQ	10	88514826	0.123697	0.0099301	Atrial fibrillation	TRUE	reported	textfile	4.34e-06	10	90274583	3652	0.02467	ebi-a-GCST90001592	ebi-a-GCST90001592	TRUE	reported	igd	3	TRUE	NA	0.4469	0.4469	0.00576252	21.1551	21.1667
116	rs2267983	A	C	A	C	-0.1266	0.00793471	0.3924	0.406607	FALSE	FALSE	FALSE	J2qPYQ	22	50259728	0.42803	0.0100114	Atrial fibrillation	TRUE	reported	textfile	3.18e-07	22	50698157	3652	0.02472	ebi-a-GCST90001592	ebi-a-GCST90001592	TRUE	reported	igd	3	TRUE	NA	0.6076	0.3924	0.00713069	26.214	26.2283
116	rs2837838	G	A	G	A	0.2056	-0.0402925	0.9259	0.944213	FALSE	FALSE	FALSE	J2qPYQ	21	40819936	0.06008	0.0214298	Atrial fibrillation	TRUE	reported	textfile	5.54e-06	21	42191862	3652	0.04518	ebi-a-GCST90001592	ebi-a-GCST90001592	TRUE	reported	igd	3	TRUE	NA	0.0741	0.0741	0.00563855	20.6974	20.7087
116	rs28415769	C	T	C	T	-0.11	0.0201223	0.3586	0.405076	FALSE	FALSE	FALSE	J2qPYQ	14	93892416	0.0446879	0.0100232	Atrial fibrillation	TRUE	reported	textfile	9.76e-06	14	94358762	3652	0.02484	ebi-a-GCST90001592	ebi-a-GCST90001592	TRUE	reported	igd	3	TRUE	NA	0.6414	0.3586	0.00534104	19.5995	19.6102
116	rs3130685	T	C	T	C	0.1887	-0.0088666	0.3428	0.449127	FALSE	FALSE	FALSE	J2qPYQ	6	31238429	0.367782	0.00984483	Atrial fibrillation	TRUE	reported	textfile	3.52e-11	6	31206206	3652	0.0284	ebi-a-GCST90001592	ebi-a-GCST90001592	TRUE	reported	igd	3	TRUE	NA	0.6572	0.3428	0.0119442	44.1234	44.1476
116	rs35238206	G	A	G	A	0.1229	0.0075145	0.2868	0.424341	FALSE	FALSE	FALSE	J2qPYQ	17	77702264	0.450103	0.00994977	Atrial fibrillation	TRUE	reported	textfile	3.33e-06	17	75698346	3652	0.02638	ebi-a-GCST90001592	ebi-a-GCST90001592	TRUE	reported	igd	3	TRUE	NA	0.7132	0.2868	0.00590813	21.6928	21.7047
116	rs6858602	C	T	C	T	-0.1209	-0.00516495	0.4618	0.405631	FALSE	FALSE	FALSE	J2qPYQ	4	179015140	0.604924	0.00998381	Atrial fibrillation	TRUE	reported	textfile	3.96e-07	4	179936294	3652	0.02381	ebi-a-GCST90001592	ebi-a-GCST90001592	TRUE	reported	igd	3	TRUE	NA	0.5382	0.4618	0.00701048	25.7689	25.783
116	rs75424572	G	T	G	T	0.2774	-0.0108921	0.0403	0.0496516	FALSE	FALSE	FALSE	J2qPYQ	6	127043094	0.633884	0.0228698	Atrial fibrillation	TRUE	reported	textfile	7.73e-06	6	127364239	3652	0.06193	ebi-a-GCST90001592	ebi-a-GCST90001592	TRUE	reported	igd	3	TRUE	NA	0.9597	0.0403	0.00546387	20.0527	20.0637
116	rs78032118	T	C	T	C	0.6899	0.0179328	0.0063	0.110252	FALSE	FALSE	FALSE	J2qPYQ	2	66737251	0.254857	0.0157495	Atrial fibrillation	TRUE	reported	textfile	2.32e-06	2	66964383	3652	0.1458	ebi-a-GCST90001592	ebi-a-GCST90001592	TRUE	reported	igd	3	TRUE	NA	0.9937	0.0063	0.00609357	22.3779	22.3902
116	rs79647440	T	C	T	C	3.671	-0.0587994	0.0004	0.0248819	FALSE	FALSE	FALSE	J2qPYQ	7	142730453	0.0675072	0.0321611	Atrial fibrillation	TRUE	reported	textfile	5.43e-06	7	142438302	3652	0.8061	ebi-a-GCST90001592	ebi-a-GCST90001592	TRUE	reported	igd	3	TRUE	NA	0.9996	0.0004	0.00564678	20.7278	20.7391
117	rs10990269	T	C	T	C	0.1232	0.0174441	0.3525	0.332418	FALSE	FALSE	FALSE	dBeuSb	9	96292642	0.0946651	0.0104376	Atrial fibrillation	TRUE	reported	textfile	1.91e-06	9	99054924	3668	0.02583	ebi-a-GCST90001593	ebi-a-GCST90001593	TRUE	reported	igd	3	TRUE	NA	0.6475	0.3525	0.00616393	22.7371	22.7495
117	rs12139740	T	C	T	C	-0.1603	0.0125219	0.1465	0.310972	FALSE	FALSE	FALSE	dBeuSb	1	242169674	0.238031	0.0106124	Atrial fibrillation	TRUE	reported	textfile	3.59e-06	1	242332976	3668	0.03454	ebi-a-GCST90001593	ebi-a-GCST90001593	TRUE	reported	igd	3	TRUE	NA	0.8535	0.1465	0.00583781	21.5271	21.5388
117	rs12449027	A	G	A	G	-0.1374	-0.0235701	0.1884	0.051234	FALSE	FALSE	FALSE	dBeuSb	16	13079085	0.286703	0.0221236	Atrial fibrillation	TRUE	reported	textfile	8.02e-06	16	13172942	3668	0.03073	ebi-a-GCST90001593	ebi-a-GCST90001593	TRUE	reported	igd	3	TRUE	NA	0.8116	0.1884	0.00542074	19.9807	19.9916
117	rs141317121	A	G	A	G	0.2079	-0.00258638	0.077	0.0643843	FALSE	FALSE	FALSE	dBeuSb	1	19323476	0.898571	0.0202907	Atrial fibrillation	TRUE	reported	textfile	5.63e-06	1	19649970	3668	0.04572	ebi-a-GCST90001593	ebi-a-GCST90001593	TRUE	reported	igd	3	TRUE	NA	0.923	0.077	0.00560565	20.6662	20.6774
117	rs1676877	G	A	G	A	0.1876	0.00766513	0.8993	0.813306	FALSE	FALSE	FALSE	dBeuSb	11	75168085	0.543059	0.0126031	Atrial fibrillation	TRUE	reported	textfile	3.33e-06	11	74879130	3668	0.04029	ebi-a-GCST90001593	ebi-a-GCST90001593	TRUE	reported	igd	3	TRUE	NA	0.1007	0.1007	0.00587601	21.6688	21.6806
117	rs2337390	G	A	G	A	0.135	-0.006925	0.7927	0.750434	FALSE	FALSE	FALSE	dBeuSb	5	72113040	0.541453	0.011341	Atrial fibrillation	TRUE	reported	textfile	5.74e-06	5	71408867	3668	0.02972	ebi-a-GCST90001593	ebi-a-GCST90001593	TRUE	reported	igd	3	TRUE	NA	0.2073	0.2073	0.00559377	20.6221	20.6334
117	rs2516466	G	T	G	T	0.1401	0.0224936	0.3762	0.44214	FALSE	FALSE	FALSE	dBeuSb	6	31446550	0.0227788	0.00987809	Atrial fibrillation	TRUE	reported	textfile	1.26e-06	6	31414327	3668	0.02887	ebi-a-GCST90001593	ebi-a-GCST90001593	TRUE	reported	igd	3	TRUE	NA	0.6238	0.3762	0.00637931	23.5367	23.5496
117	rs40653	T	C	T	C	-0.1132	0.000471351	0.613	0.561169	FALSE	FALSE	FALSE	dBeuSb	5	9372368	0.962237	0.0099553	Atrial fibrillation	TRUE	reported	textfile	6.62e-06	5	9372480	3668	0.02509	ebi-a-GCST90001593	ebi-a-GCST90001593	TRUE	reported	igd	3	TRUE	NA	0.387	0.387	0.00551898	20.3449	20.356
117	rs495055	G	A	G	A	-0.2968	-0.0154207	0.0357	0.0709754	FALSE	FALSE	FALSE	dBeuSb	17	76444808	0.422936	0.0192438	Atrial fibrillation	TRUE	reported	textfile	4.24e-06	17	74440890	3668	0.06444	ebi-a-GCST90001593	ebi-a-GCST90001593	TRUE	reported	igd	3	TRUE	NA	0.9643	0.0357	0.0057502	21.2021	21.2137
117	rs62130076	A	G	A	G	0.1233	0.00575289	0.3472	0.251752	FALSE	FALSE	FALSE	dBeuSb	19	1671550	0.611975	0.0113412	Atrial fibrillation	TRUE	reported	textfile	1.61e-06	19	1671549	3668	0.02565	ebi-a-GCST90001593	ebi-a-GCST90001593	TRUE	reported	igd	3	TRUE	NA	0.6528	0.3472	0.00626029	23.0948	23.1074
117	rs62458311	A	G	A	G	0.2698	0.0233221	0.0447	0.0457305	FALSE	FALSE	FALSE	dBeuSb	7	67850973	0.320509	0.0234767	Atrial fibrillation	TRUE	reported	textfile	5.47e-06	7	67315960	3668	0.05927	ebi-a-GCST90001593	ebi-a-GCST90001593	TRUE	reported	igd	3	TRUE	NA	0.9553	0.0447	0.00561744	20.7099	20.7212
117	rs73402222	C	T	C	T	-0.1934	0.000491521	0.3458	0.0600929	FALSE	FALSE	FALSE	dBeuSb	6	31420672	0.980948	0.0205824	Atrial fibrillation	TRUE	reported	textfile	2.76e-09	6	31388449	3668	0.03245	ebi-a-GCST90001593	ebi-a-GCST90001593	TRUE	reported	igd	3	TRUE	NA	0.6542	0.3458	0.00959111	35.5015	35.5209
117	rs73516994	T	C	T	C	-0.2993	-0.0300055	0.0348	0.042265	FALSE	FALSE	FALSE	dBeuSb	19	16638073	0.223713	0.0246611	Atrial fibrillation	TRUE	reported	textfile	7.81e-06	19	16748884	3668	0.06686	ebi-a-GCST90001593	ebi-a-GCST90001593	TRUE	reported	igd	3	TRUE	NA	0.9652	0.0348	0.00543357	20.0283	20.0392
117	rs74381175	T	G	T	G	-0.372	-0.310788	0.0211	0.00027792	FALSE	FALSE	FALSE	dBeuSb	11	130456769	0.328583	0.318113	Atrial fibrillation	TRUE	reported	textfile	9.5e-06	11	130326664	3668	0.08388	ebi-a-GCST90001593	ebi-a-GCST90001593	TRUE	reported	igd	3	TRUE	NA	0.9789	0.0211	0.00533356	19.6577	19.6684
117	rs74493069	A	G	A	G	-0.8197	0.0374128	0.0041	0.0253065	FALSE	FALSE	FALSE	dBeuSb	7	139040271	0.233718	0.0314173	Atrial fibrillation	TRUE	reported	textfile	9.44e-06	7	138725017	3668	0.1848	ebi-a-GCST90001593	ebi-a-GCST90001593	TRUE	reported	igd	3	TRUE	NA	0.9959	0.0041	0.00533523	19.6639	19.6746
117	rs76595423	G	T	G	T	0.9785	0.0295089	0.0037	0.0726958	FALSE	FALSE	FALSE	dBeuSb	1	102279455	0.119599	0.018959	Atrial fibrillation	TRUE	reported	textfile	4.24e-06	1	102745011	3668	0.2124	ebi-a-GCST90001593	ebi-a-GCST90001593	TRUE	reported	igd	3	TRUE	NA	0.9963	0.0037	0.00575278	21.2117	21.2233
117	rs7670980	T	G	T	G	-0.2001	-0.011714	0.0841	0.0855706	FALSE	FALSE	FALSE	dBeuSb	4	41908367	0.50084	0.0174013	Atrial fibrillation	TRUE	reported	textfile	7.71e-06	4	41910384	3668	0.04467	ebi-a-GCST90001593	ebi-a-GCST90001593	TRUE	reported	igd	3	TRUE	NA	0.9159	0.0841	0.00544081	20.0551	20.0661
117	rs7826289	T	C	T	C	-0.3983	-0.00200507	0.0188	0.0738438	FALSE	FALSE	FALSE	dBeuSb	8	60869646	0.915094	0.0188066	Atrial fibrillation	TRUE	reported	textfile	8.91e-06	8	61782205	3668	0.08953	ebi-a-GCST90001593	ebi-a-GCST90001593	TRUE	reported	igd	3	TRUE	NA	0.9812	0.0188	0.00536682	19.7809	19.7917
117	rs798726	C	T	C	T	0.135	0.0301625	0.7814	0.78956	FALSE	FALSE	FALSE	dBeuSb	4	1683484	0.0121035	0.0120212	Atrial fibrillation	TRUE	reported	textfile	5.76e-06	4	1685211	3668	0.02972	ebi-a-GCST90001593	ebi-a-GCST90001593	TRUE	reported	igd	3	TRUE	NA	0.2186	0.2186	0.00559377	20.6221	20.6334
117	rs955275	G	A	G	A	-0.2919	-0.0213928	0.0433	0.0958381	FALSE	FALSE	FALSE	dBeuSb	6	116999034	0.199185	0.0166626	Atrial fibrillation	TRUE	reported	textfile	1.53e-06	6	117320197	3668	0.06061	ebi-a-GCST90001593	ebi-a-GCST90001593	TRUE	reported	igd	3	TRUE	NA	0.9567	0.0433	0.00628366	23.1816	23.1942
118	rs10002165	C	T	C	T	-0.3786	0.0125107	0.0216	0.0373403	FALSE	FALSE	FALSE	h7sY4n	4	144312375	0.631847	0.0261113	Atrial fibrillation	TRUE	reported	textfile	9.12e-06	4	145233527	3652	0.08521	ebi-a-GCST90001594	ebi-a-GCST90001594	TRUE	reported	igd	3	TRUE	NA	0.9784	0.0216	0.0053766	19.7307	19.7415
118	rs10851760	G	A	G	A	-0.1506	0.0012089	0.8111	0.678098	FALSE	FALSE	FALSE	h7sY4n	15	66579502	0.908364	0.0105028	Atrial fibrillation	TRUE	reported	textfile	2.34e-06	15	66871840	3652	0.03184	ebi-a-GCST90001594	ebi-a-GCST90001594	TRUE	reported	igd	3	TRUE	NA	0.1889	0.1889	0.00608865	22.3597	22.3719
118	rs11025036	A	G	A	G	-0.4567	0.0430676	0.022	0.0101453	FALSE	FALSE	FALSE	h7sY4n	11	19154086	0.379853	0.0490426	Atrial fibrillation	TRUE	reported	textfile	3.35e-08	11	19175633	3652	0.08253	ebi-a-GCST90001594	ebi-a-GCST90001594	TRUE	reported	igd	3	TRUE	NA	0.978	0.022	0.00831536	30.6056	30.6223
118	rs117166897	G	A	G	A	-0.2471	0.0389984	0.0561	0.00206107	FALSE	FALSE	FALSE	h7sY4n	10	10922857	0.72756	0.111944	Atrial fibrillation	TRUE	reported	textfile	4.23e-06	10	10964820	3652	0.05363	ebi-a-GCST90001594	ebi-a-GCST90001594	TRUE	reported	igd	3	TRUE	NA	0.9439	0.0561	0.00577939	21.2174	21.229
118	rs11725463	G	A	G	A	-0.2338	-0.0250168	0.0589	0.0796406	FALSE	FALSE	FALSE	h7sY4n	4	93662954	0.167673	0.0181318	Atrial fibrillation	TRUE	reported	textfile	9.07e-06	4	94584105	3652	0.05261	ebi-a-GCST90001594	ebi-a-GCST90001594	TRUE	reported	igd	3	TRUE	NA	0.9411	0.0589	0.00537873	19.7385	19.7493
118	rs12142860	T	G	T	G	0.5894	0.0185838	0.0096	0.00499401	FALSE	FALSE	FALSE	h7sY4n	1	215825243	0.790764	0.0700434	Atrial fibrillation	TRUE	reported	textfile	4.97e-06	1	215998585	3652	0.1289	ebi-a-GCST90001594	ebi-a-GCST90001594	TRUE	reported	igd	3	TRUE	NA	0.9904	0.0096	0.00569252	20.8966	20.9081
118	rs147688743	A	G	A	G	-0.4601	-0.0503791	0.0153	0.0126276	FALSE	FALSE	FALSE	h7sY4n	10	63050559	0.258977	0.0446303	Atrial fibrillation	TRUE	reported	textfile	3.45e-06	10	64810319	3652	0.09898	ebi-a-GCST90001594	ebi-a-GCST90001594	TRUE	reported	igd	3	TRUE	NA	0.9847	0.0153	0.00588189	21.5959	21.6078
118	rs1764923	T	G	T	G	-0.1177	-0.00393527	0.4094	0.226212	FALSE	FALSE	FALSE	h7sY4n	13	85753920	0.737245	0.0117294	Atrial fibrillation	TRUE	reported	textfile	3.96e-06	13	86328055	3652	0.02548	ebi-a-GCST90001594	ebi-a-GCST90001594	TRUE	reported	igd	3	TRUE	NA	0.5906	0.4094	0.00580889	21.3263	21.338
118	rs2857229	G	A	G	A	0.273	-0.0169126	0.2581	0.361196	FALSE	FALSE	FALSE	h7sY4n	12	6791450	0.0977327	0.0102133	Atrial fibrillation	TRUE	reported	textfile	1.03e-22	12	6900616	3652	0.02764	ebi-a-GCST90001594	ebi-a-GCST90001594	TRUE	reported	igd	3	TRUE	NA	0.7419	0.2581	0.0260177	97.5015	97.5549
118	rs6022045	C	T	C	T	-0.1144	0.00460355	0.5743	0.436764	FALSE	FALSE	FALSE	h7sY4n	20	52688749	0.642957	0.00993069	Atrial fibrillation	TRUE	reported	textfile	5.16e-06	20	51305288	3652	0.02505	ebi-a-GCST90001594	ebi-a-GCST90001594	TRUE	reported	igd	3	TRUE	NA	0.4257	0.4257	0.00567849	20.8448	20.8563
118	rs62314120	A	G	A	G	0.1612	0.0214174	0.1353	0.1186	FALSE	FALSE	FALSE	h7sY4n	4	126029958	0.158772	0.0151982	Atrial fibrillation	TRUE	reported	textfile	7.96e-06	4	126951113	3652	0.03605	ebi-a-GCST90001594	ebi-a-GCST90001594	TRUE	reported	igd	3	TRUE	NA	0.8647	0.1353	0.00544525	19.984	19.9949
118	rs7141604	T	C	T	C	0.1146	-0.00180096	0.3499	0.454462	FALSE	FALSE	FALSE	h7sY4n	14	20783887	0.85505	0.00985864	Atrial fibrillation	TRUE	reported	textfile	7.82e-06	14	21252046	3652	0.0256	ebi-a-GCST90001594	ebi-a-GCST90001594	TRUE	reported	igd	3	TRUE	NA	0.6501	0.3499	0.00545735	20.0286	20.0396
118	rs7160965	C	T	C	T	0.1768	-0.0207743	0.8951	0.931767	FALSE	FALSE	FALSE	h7sY4n	14	31037299	0.285326	0.0194437	Atrial fibrillation	TRUE	reported	textfile	9.02e-06	14	31506505	3652	0.03976	ebi-a-GCST90001594	ebi-a-GCST90001594	TRUE	reported	igd	3	TRUE	NA	0.1049	0.1049	0.00538513	19.7621	19.773
118	rs72694502	C	T	C	T	-0.3783	0.0382324	0.0219	0.00800916	FALSE	FALSE	FALSE	h7sY4n	14	84694900	0.48725	0.0550353	Atrial fibrillation	TRUE	reported	textfile	5.15e-06	14	85161244	3652	0.08288	ebi-a-GCST90001594	ebi-a-GCST90001594	TRUE	reported	igd	3	TRUE	NA	0.9781	0.0219	0.00567247	20.8226	20.834
118	rs75275131	G	A	G	A	0.6861	0.0247336	0.0074	0.0139566	FALSE	FALSE	FALSE	h7sY4n	2	4377654	0.560951	0.0425394	Atrial fibrillation	TRUE	reported	textfile	2.03e-06	2	4425244	3652	0.1442	ebi-a-GCST90001594	ebi-a-GCST90001594	TRUE	reported	igd	3	TRUE	NA	0.9926	0.0074	0.00616069	22.6259	22.6383
118	rs77965313	C	A	C	A	-0.3127	-0.000869946	0.0377	0.10768	FALSE	FALSE	FALSE	h7sY4n	9	118152837	0.956463	0.015935	Atrial fibrillation	TRUE	reported	textfile	1.82e-06	9	120915115	3652	0.06542	ebi-a-GCST90001594	ebi-a-GCST90001594	TRUE	reported	igd	3	TRUE	NA	0.9623	0.0377	0.00621721	22.8348	22.8473
118	rs857241	G	T	G	T	-0.9906	-0.0436843	0.0033	0.0155234	FALSE	FALSE	FALSE	h7sY4n	20	3098233	0.269276	0.0395429	Atrial fibrillation	TRUE	reported	textfile	4.4e-06	20	3078879	3652	0.2154	ebi-a-GCST90001594	ebi-a-GCST90001594	TRUE	reported	igd	3	TRUE	NA	0.9967	0.0033	0.00575793	21.1382	21.1498
119	rs10490700	G	A	G	A	0.1298	-0.00142551	0.241	0.262059	FALSE	FALSE	FALSE	OZ5vyT	2	105998727	0.898134	0.0111352	Atrial fibrillation	TRUE	reported	textfile	4.57e-06	2	106615183	3668	0.02828	ebi-a-GCST90001595	ebi-a-GCST90001595	TRUE	reported	igd	3	TRUE	NA	0.759	0.241	0.0057105	21.0549	21.0664
119	rs111582587	T	C	T	C	0.204	0.118608	0.1963	0.00974463	FALSE	FALSE	FALSE	OZ5vyT	6	32681399	0.0196485	0.0508394	Atrial fibrillation	TRUE	reported	textfile	6.51e-06	6	32649176	3668	0.04517	ebi-a-GCST90001595	ebi-a-GCST90001595	TRUE	reported	igd	3	TRUE	NA	0.8037	0.1963	0.00552997	20.3856	20.3967
119	rs16987794	C	T	C	T	-0.1524	0.0467329	0.1512	0.133178	FALSE	FALSE	FALSE	OZ5vyT	2	20549001	0.00128088	0.0145123	Atrial fibrillation	TRUE	reported	textfile	9.11e-06	2	20748761	3668	0.0343	ebi-a-GCST90001595	ebi-a-GCST90001595	TRUE	reported	igd	3	TRUE	NA	0.8488	0.1512	0.0053533	19.7308	19.7416
119	rs28459093	T	C	T	C	-0.2518	-0.149115	0.0585	0.00976125	FALSE	FALSE	FALSE	OZ5vyT	4	13723505	0.0040385	0.0518636	Atrial fibrillation	TRUE	reported	textfile	1.02e-06	4	13725129	3668	0.05143	ebi-a-GCST90001595	ebi-a-GCST90001595	TRUE	reported	igd	3	TRUE	NA	0.9415	0.0585	0.00649262	23.9575	23.9706
119	rs45551732	T	C	T	C	0.3406	-0.0234507	0.029	0.0619604	FALSE	FALSE	FALSE	OZ5vyT	5	170389370	0.259145	0.020782	Atrial fibrillation	TRUE	reported	textfile	2.45e-06	5	169816374	3668	0.07216	ebi-a-GCST90001595	ebi-a-GCST90001595	TRUE	reported	igd	3	TRUE	NA	0.971	0.029	0.00603722	22.2669	22.279
119	rs73095609	T	C	T	C	-0.1291	-0.0194645	0.2807	0.207704	FALSE	FALSE	FALSE	OZ5vyT	1	226485586	0.108305	0.0121209	Atrial fibrillation	TRUE	reported	textfile	2.29e-06	1	226673287	3668	0.02727	ebi-a-GCST90001595	ebi-a-GCST90001595	TRUE	reported	igd	3	TRUE	NA	0.7193	0.2807	0.00607306	22.3999	22.4121
119	rs74197595	G	T	G	T	0.1508	-0.0067096	0.1579	0.12473	FALSE	FALSE	FALSE	OZ5vyT	2	230627697	0.65326	0.0149355	Atrial fibrillation	TRUE	reported	textfile	6.53e-06	2	231492412	3668	0.03341	ebi-a-GCST90001595	ebi-a-GCST90001595	TRUE	reported	igd	3	TRUE	NA	0.8421	0.1579	0.00552351	20.3616	20.3728
12	rs10059100	G	A	G	A	-0.1187	0.00910316	0.3224	0.412783	FALSE	FALSE	FALSE	emWk2B	5	120765089	0.361565	0.00997728	Atrial fibrillation	TRUE	reported	textfile	5.1e-06	5	120100784	3437	0.02599	ebi-a-GCST90001499	ebi-a-GCST90001499	TRUE	reported	igd	3	TRUE	NA	0.6776	0.3224	0.00603228	20.8466	20.8588
12	rs113435341	G	A	G	A	2.569	-0.0198923	0.0032	0.00476095	FALSE	FALSE	FALSE	emWk2B	1	198182558	0.783347	0.0723458	Atrial fibrillation	TRUE	reported	textfile	1.28e-33	1	198151688	3437	0.2103	ebi-a-GCST90001499	ebi-a-GCST90001499	TRUE	reported	igd	3	TRUE	NA	0.9968	0.0032	0.0416113	149.141	149.228
12	rs11577174	T	C	T	C	-1.588	0.0355052	0.0012	0.0242521	FALSE	FALSE	FALSE	emWk2B	1	230356525	0.267626	0.0320286	Atrial fibrillation	TRUE	reported	textfile	3.78e-06	1	230492271	3437	0.343	ebi-a-GCST90001499	ebi-a-GCST90001499	TRUE	reported	igd	3	TRUE	NA	0.9988	0.0012	0.00619774	21.422	21.4345
12	rs11579717	A	G	A	G	1.815	0.0349551	0.0044	0.0754864	FALSE	FALSE	FALSE	emWk2B	1	200029993	0.0607058	0.0186364	Atrial fibrillation	TRUE	reported	textfile	5.33e-24	1	199999121	3437	0.1783	ebi-a-GCST90001499	ebi-a-GCST90001499	TRUE	reported	igd	3	TRUE	NA	0.9956	0.0044	0.0292665	103.561	103.622
12	rs116794175	C	T	C	T	1.427	0.126513	0.0042	0.00138096	FALSE	FALSE	FALSE	emWk2B	1	194041078	0.332729	0.13061	Atrial fibrillation	TRUE	reported	textfile	1.62e-14	1	194010208	3437	0.1851	ebi-a-GCST90001499	ebi-a-GCST90001499	TRUE	reported	igd	3	TRUE	NA	0.9958	0.0042	0.0169985	59.3994	59.434
12	rs11739607	C	T	C	T	0.3732	0.00248277	0.0214	0.162469	FALSE	FALSE	FALSE	emWk2B	5	27694122	0.852258	0.0133312	Atrial fibrillation	TRUE	reported	textfile	7.34e-06	5	27694229	3437	0.08311	ebi-a-GCST90001499	ebi-a-GCST90001499	TRUE	reported	igd	3	TRUE	NA	0.9786	0.0214	0.00583253	20.1523	20.164
12	rs12993274	C	A	C	A	-0.1538	0.012369	0.1481	0.0466172	FALSE	FALSE	FALSE	emWk2B	2	42151630	0.593413	0.0231673	Atrial fibrillation	TRUE	reported	textfile	6.48e-06	2	42378770	3437	0.03406	ebi-a-GCST90001499	ebi-a-GCST90001499	TRUE	reported	igd	3	TRUE	NA	0.8519	0.1481	0.0058976	20.3784	20.3903
12	rs17607399	T	C	T	C	0.218	0.00769399	0.1084	0.0814651	FALSE	FALSE	FALSE	emWk2B	2	41657072	0.670091	0.0180601	Atrial fibrillation	TRUE	reported	textfile	2.77e-08	2	41884212	3437	0.03915	ebi-a-GCST90001499	ebi-a-GCST90001499	TRUE	reported	igd	3	TRUE	NA	0.8916	0.1084	0.00894066	30.9882	31.0063
12	rs187089343	C	A	C	A	0.8446	-0.122996	0.0047	0.0138225	FALSE	FALSE	FALSE	emWk2B	1	182122403	0.0042375	0.043007	Atrial fibrillation	TRUE	reported	textfile	3.53e-06	1	182091538	3437	0.1818	ebi-a-GCST90001499	ebi-a-GCST90001499	TRUE	reported	igd	3	TRUE	NA	0.9953	0.0047	0.00624045	21.5706	21.5831
12	rs2148708	G	A	G	A	0.2102	0.0171743	0.9326	0.950953	FALSE	FALSE	FALSE	emWk2B	13	21220796	0.456613	0.0230703	Atrial fibrillation	TRUE	reported	textfile	6.15e-06	13	21794935	3437	0.04643	ebi-a-GCST90001499	ebi-a-GCST90001499	TRUE	reported	igd	3	TRUE	NA	0.0674	0.0674	0.00592798	20.484	20.496
12	rs34645541	A	C	A	C	0.6092	0.0134724	0.0095	0.0207762	FALSE	FALSE	FALSE	emWk2B	1	195906475	0.696947	0.0345939	Atrial fibrillation	TRUE	reported	textfile	1.3e-06	1	195875605	3437	0.1257	ebi-a-GCST90001499	ebi-a-GCST90001499	TRUE	reported	igd	3	TRUE	NA	0.9905	0.0095	0.00678753	23.4745	23.4882
12	rs4759006	A	G	A	G	-0.1503	0.0134505	0.1565	0.287469	FALSE	FALSE	FALSE	emWk2B	12	55615759	0.213674	0.0108164	Atrial fibrillation	TRUE	reported	textfile	7.03e-06	12	56009543	3437	0.0334	ebi-a-GCST90001499	ebi-a-GCST90001499	TRUE	reported	igd	3	TRUE	NA	0.8435	0.1565	0.00585726	20.2382	20.25
12	rs562562	A	G	A	G	-0.1195	-0.0130334	0.3714	0.351446	FALSE	FALSE	FALSE	emWk2B	18	26683761	0.204823	0.0102793	Atrial fibrillation	TRUE	reported	textfile	1.81e-06	18	24263725	3437	0.02499	ebi-a-GCST90001499	ebi-a-GCST90001499	TRUE	reported	igd	3	TRUE	NA	0.6286	0.3714	0.00660912	22.8534	22.8667
12	rs60220946	T	C	T	C	0.4221	0.0623986	0.0212	0.00948538	FALSE	FALSE	FALSE	emWk2B	1	193536495	0.223375	0.051247	Atrial fibrillation	TRUE	reported	textfile	2.95e-07	1	193505625	3437	0.08216	ebi-a-GCST90001499	ebi-a-GCST90001499	TRUE	reported	igd	3	TRUE	NA	0.9788	0.0212	0.00762093	26.3789	26.3943
12	rs62322628	T	C	T	C	0.7983	-0.00170233	0.0049	0.0327122	FALSE	FALSE	FALSE	emWk2B	4	121859683	0.950864	0.0276253	Atrial fibrillation	TRUE	reported	textfile	6.55e-06	4	122780838	3437	0.1768	ebi-a-GCST90001499	ebi-a-GCST90001499	TRUE	reported	igd	3	TRUE	NA	0.9951	0.0049	0.00589684	20.3758	20.3877
12	rs6751481	C	T	C	T	0.2886	-0.00267169	0.4709	0.526435	FALSE	FALSE	FALSE	emWk2B	2	38670668	0.78519	0.00980212	Atrial fibrillation	TRUE	reported	textfile	5.49e-33	2	38897810	3437	0.02387	ebi-a-GCST90001499	ebi-a-GCST90001499	TRUE	reported	igd	3	TRUE	NA	0.5291	0.4709	0.0407962	146.095	146.18
12	rs73579441	C	T	C	T	0.2151	0.0125647	0.0716	0.0318808	FALSE	FALSE	FALSE	emWk2B	8	48111499	0.654897	0.0281109	Atrial fibrillation	TRUE	reported	textfile	5.71e-06	8	49024059	3437	0.04733	ebi-a-GCST90001499	ebi-a-GCST90001499	TRUE	reported	igd	3	TRUE	NA	0.9284	0.0716	0.00597346	20.6422	20.6542
12	rs75981740	G	A	G	A	-0.2161	-0.0275109	0.0711	0.02498	FALSE	FALSE	FALSE	emWk2B	1	4951960	0.383075	0.0315404	Atrial fibrillation	TRUE	reported	textfile	2.92e-06	1	5012020	3437	0.04613	ebi-a-GCST90001499	ebi-a-GCST90001499	TRUE	reported	igd	3	TRUE	NA	0.9289	0.0711	0.00634452	21.9326	21.9454
12	rs7825970	T	G	T	G	-0.1086	-0.000881506	0.5701	0.504254	FALSE	FALSE	FALSE	emWk2B	8	3556633	0.929108	0.00990824	Atrial fibrillation	TRUE	reported	textfile	8.28e-06	8	3414155	3437	0.02433	ebi-a-GCST90001499	ebi-a-GCST90001499	TRUE	reported	igd	3	TRUE	NA	0.4299	0.4299	0.00576349	19.9124	19.9239
12	rs7893324	C	T	C	T	-0.1646	-0.0157889	0.1562	0.100428	FALSE	FALSE	FALSE	emWk2B	10	6069112	0.332287	0.0162853	Atrial fibrillation	TRUE	reported	textfile	1.09e-06	10	6111075	3437	0.03371	ebi-a-GCST90001499	ebi-a-GCST90001499	TRUE	reported	igd	3	TRUE	NA	0.8438	0.1562	0.00688907	23.8281	23.842
12	rs79607503	A	G	A	G	0.5324	0.0625083	0.0097	0.00898832	FALSE	FALSE	FALSE	emWk2B	9	132227155	0.232855	0.0523943	Atrial fibrillation	TRUE	reported	textfile	5.06e-06	9	135102542	3437	0.1165	ebi-a-GCST90001499	ebi-a-GCST90001499	TRUE	reported	igd	3	TRUE	NA	0.9903	0.0097	0.00603968	20.8724	20.8845
12	rs9265947	C	T	C	T	-0.1408	-0.0208734	0.5804	0.736986	FALSE	FALSE	FALSE	emWk2B	6	31347388	0.0619598	0.0111827	Atrial fibrillation	TRUE	reported	textfile	6.59e-06	6	31315165	3437	0.0312	ebi-a-GCST90001499	ebi-a-GCST90001499	TRUE	reported	igd	3	TRUE	NA	0.4196	0.4196	0.00589048	20.3537	20.3655
120	rs111273508	A	G	A	G	0.5877	0.0520745	0.0116	0.0422003	FALSE	FALSE	FALSE	wBPcSQ	6	25330511	0.0354936	0.0247658	Atrial fibrillation	TRUE	reported	textfile	1.46e-07	6	25330739	3652	0.1116	ebi-a-GCST90001596	ebi-a-GCST90001596	TRUE	reported	igd	3	TRUE	NA	0.9884	0.0116	0.00753645	27.7169	27.7321
120	rs111748563	G	A	G	A	0.287	0.035225	0.0493	0.0410276	FALSE	FALSE	FALSE	wBPcSQ	19	17790724	0.161326	0.0251495	Atrial fibrillation	TRUE	reported	textfile	2.32e-07	19	17901533	3652	0.0554	ebi-a-GCST90001596	ebi-a-GCST90001596	TRUE	reported	igd	3	TRUE	NA	0.9507	0.0493	0.00729514	26.8229	26.8376
120	rs11652532	A	G	A	G	-0.1564	0.00892162	0.1574	0.177435	FALSE	FALSE	FALSE	wBPcSQ	17	35442864	0.488757	0.0128872	Atrial fibrillation	TRUE	reported	textfile	2.38e-06	17	33769883	3652	0.0331	ebi-a-GCST90001596	ebi-a-GCST90001596	TRUE	reported	igd	3	TRUE	NA	0.8426	0.1574	0.00607631	22.3141	22.3263
120	rs11676464	A	G	A	G	-0.1862	-0.00811594	0.1088	0.0894999	FALSE	FALSE	FALSE	wBPcSQ	2	85791139	0.642389	0.0174776	Atrial fibrillation	TRUE	reported	textfile	1.37e-06	2	86018262	3652	0.03849	ebi-a-GCST90001596	ebi-a-GCST90001596	TRUE	reported	igd	3	TRUE	NA	0.8912	0.1088	0.00636735	23.3898	23.4026
120	rs12185529	A	G	A	G	0.3467	-0.0179148	0.0242	0.0682084	FALSE	FALSE	FALSE	wBPcSQ	19	3059756	0.363954	0.0197331	Atrial fibrillation	TRUE	reported	textfile	7.7e-06	19	3059754	3652	0.07739	ebi-a-GCST90001596	ebi-a-GCST90001596	TRUE	reported	igd	3	TRUE	NA	0.9758	0.0242	0.00546547	20.0586	20.0696
120	rs139090356	G	A	G	A	0.8772	0.0415171	0.0038	0.03092	FALSE	FALSE	FALSE	wBPcSQ	2	7311226	0.145125	0.0284956	Atrial fibrillation	TRUE	reported	textfile	5.36e-06	2	7451357	3652	0.1925	ebi-a-GCST90001596	ebi-a-GCST90001596	TRUE	reported	igd	3	TRUE	NA	0.9962	0.0038	0.00565383	20.7538	20.7652
120	rs139249541	G	A	G	A	0.4806	0.0168345	0.0316	0.0155756	FALSE	FALSE	FALSE	wBPcSQ	6	101846886	0.677982	0.0405436	Atrial fibrillation	TRUE	reported	textfile	8.63e-12	6	102294761	3652	0.07016	ebi-a-GCST90001596	ebi-a-GCST90001596	TRUE	reported	igd	3	TRUE	NA	0.9684	0.0316	0.0126857	46.8976	46.9233
120	rs149916994	T	G	T	G	0.5136	-0.00933202	0.0114	0.0265486	FALSE	FALSE	FALSE	wBPcSQ	16	8296487	0.760678	0.030638	Atrial fibrillation	TRUE	reported	textfile	5.1e-06	16	8346489	3652	0.1125	ebi-a-GCST90001596	ebi-a-GCST90001596	TRUE	reported	igd	3	TRUE	NA	0.9886	0.0114	0.0056747	20.8309	20.8423
120	rs1554808	G	T	G	T	0.2542	-0.013166	0.0535	0.121464	FALSE	FALSE	FALSE	wBPcSQ	2	122899351	0.378256	0.0149424	Atrial fibrillation	TRUE	reported	textfile	1.6e-06	2	123656927	3652	0.0529	ebi-a-GCST90001596	ebi-a-GCST90001596	TRUE	reported	igd	3	TRUE	NA	0.9465	0.0535	0.00628307	23.0782	23.0908
120	rs2733684	T	C	T	C	0.5569	-0.00886105	0.0092	0.0584667	FALSE	FALSE	FALSE	wBPcSQ	12	32405090	0.673262	0.0210139	Atrial fibrillation	TRUE	reported	textfile	6.42e-06	12	32558024	3652	0.1232	ebi-a-GCST90001596	ebi-a-GCST90001596	TRUE	reported	igd	3	TRUE	NA	0.9908	0.0092	0.0055639	20.4219	20.433
120	rs2937553	G	A	G	A	-0.1232	0.0204899	0.6669	0.802273	FALSE	FALSE	FALSE	wBPcSQ	5	36473026	0.0982313	0.0123919	Atrial fibrillation	TRUE	reported	textfile	1.24e-06	5	36473128	3652	0.02537	ebi-a-GCST90001596	ebi-a-GCST90001596	TRUE	reported	igd	3	TRUE	NA	0.3331	0.3331	0.00641585	23.5691	23.582
120	rs34562168	C	T	C	T	-0.1783	-0.0141132	0.1102	0.0471078	FALSE	FALSE	FALSE	wBPcSQ	10	108598752	0.54283	0.0231918	Atrial fibrillation	TRUE	reported	textfile	5.52e-06	10	110358510	3652	0.03918	ebi-a-GCST90001596	ebi-a-GCST90001596	TRUE	reported	igd	3	TRUE	NA	0.8898	0.1102	0.00563881	20.6984	20.7097
120	rs35947132	A	G	A	G	0.1823	-0.053198	0.0945	0.0344203	FALSE	FALSE	FALSE	wBPcSQ	10	70600631	0.0484328	0.0269556	Atrial fibrillation	TRUE	reported	textfile	8.79e-06	10	72360387	3652	0.04095	ebi-a-GCST90001596	ebi-a-GCST90001596	TRUE	reported	igd	3	TRUE	NA	0.9055	0.0945	0.0053974	19.8074	19.8183
120	rs4438746	T	C	T	C	0.1223	0.0154394	0.7193	0.78754	FALSE	FALSE	FALSE	wBPcSQ	4	8278769	0.198411	0.0120049	Atrial fibrillation	TRUE	reported	textfile	6.44e-06	4	8280496	3652	0.02706	ebi-a-GCST90001596	ebi-a-GCST90001596	TRUE	reported	igd	3	TRUE	NA	0.2807	0.2807	0.00556217	20.4155	20.4267
120	rs60409696	T	C	T	C	0.3254	-0.00188831	0.0301	0.0122069	FALSE	FALSE	FALSE	wBPcSQ	5	8374475	0.966507	0.0449717	Atrial fibrillation	TRUE	reported	textfile	6.11e-06	5	8374588	3652	0.07183	ebi-a-GCST90001596	ebi-a-GCST90001596	TRUE	reported	igd	3	TRUE	NA	0.9699	0.0301	0.00558803	20.5109	20.5222
120	rs62020708	G	A	G	A	2.057	0.0120803	0.0007	0.0174516	FALSE	FALSE	FALSE	wBPcSQ	15	100691981	0.747465	0.0375184	Atrial fibrillation	TRUE	reported	textfile	7.72e-06	15	101232186	3652	0.4593	ebi-a-GCST90001596	ebi-a-GCST90001596	TRUE	reported	igd	3	TRUE	NA	0.9993	0.0007	0.00546218	20.0465	20.0574
120	rs62210845	A	G	A	G	0.1215	-0.00292005	0.6105	0.658585	FALSE	FALSE	FALSE	wBPcSQ	21	13902264	0.782355	0.0105703	Atrial fibrillation	TRUE	reported	textfile	5.6e-06	21	15274585	3652	0.02672	ebi-a-GCST90001596	ebi-a-GCST90001596	TRUE	reported	igd	3	TRUE	NA	0.3895	0.3895	0.00562985	20.6653	20.6766
120	rs7152367	A	G	A	G	0.4269	-0.00504655	0.0167	0.0518908	FALSE	FALSE	FALSE	wBPcSQ	14	65825289	0.819563	0.0221236	Atrial fibrillation	TRUE	reported	textfile	3.83e-06	14	66292007	3652	0.09226	ebi-a-GCST90001596	ebi-a-GCST90001596	TRUE	reported	igd	3	TRUE	NA	0.9833	0.0167	0.00582849	21.3987	21.4104
120	rs72974644	A	G	A	G	0.3124	0.0140131	0.0301	0.0410852	FALSE	FALSE	FALSE	wBPcSQ	6	123323625	0.572708	0.0248428	Atrial fibrillation	TRUE	reported	textfile	5.82e-06	6	123644770	3652	0.06881	ebi-a-GCST90001596	ebi-a-GCST90001596	TRUE	reported	igd	3	TRUE	NA	0.9699	0.0301	0.00561234	20.6007	20.6119
120	rs74508088	T	C	T	C	0.3911	0.0415933	0.02	0.00995926	FALSE	FALSE	FALSE	wBPcSQ	10	50389160	0.407319	0.0501959	Atrial fibrillation	TRUE	reported	textfile	6.54e-06	10	52148920	3652	0.08664	ebi-a-GCST90001596	ebi-a-GCST90001596	TRUE	reported	igd	3	TRUE	NA	0.98	0.02	0.0055487	20.3658	20.3769
120	rs79251210	A	G	A	G	0.425	0.0399098	0.0379	0.0243762	FALSE	FALSE	FALSE	wBPcSQ	6	100020726	0.215813	0.0322441	Atrial fibrillation	TRUE	reported	textfile	2.87e-11	6	100468602	3652	0.06368	ebi-a-GCST90001596	ebi-a-GCST90001596	TRUE	reported	igd	3	TRUE	NA	0.9621	0.0379	0.0120497	44.5178	44.5422
120	rs80109323	T	C	T	C	1.635	-0.0293489	0.0012	0.0314451	FALSE	FALSE	FALSE	wBPcSQ	10	131429596	0.3027	0.0284759	Atrial fibrillation	TRUE	reported	textfile	1.11e-06	10	133227859	3652	0.335	ebi-a-GCST90001596	ebi-a-GCST90001596	TRUE	reported	igd	3	TRUE	NA	0.9988	0.0012	0.00648025	23.8072	23.8202
120	rs9916629	C	T	C	T	0.1339	-0.0161197	0.5122	0.260522	FALSE	FALSE	FALSE	wBPcSQ	17	35469241	0.149201	0.0111759	Atrial fibrillation	TRUE	reported	textfile	2.41e-08	17	33796260	3652	0.02395	ebi-a-GCST90001596	ebi-a-GCST90001596	TRUE	reported	igd	3	TRUE	NA	0.4878	0.4878	0.00848629	31.2401	31.2572
121	rs111748563	G	A	G	A	0.2822	0.035225	0.0491	0.0410276	FALSE	FALSE	FALSE	29Kv8A	19	17790724	0.161326	0.0251495	Atrial fibrillation	TRUE	reported	textfile	6.43e-07	19	17901533	3668	0.05658	ebi-a-GCST90001597	ebi-a-GCST90001597	TRUE	reported	igd	3	TRUE	NA	0.9509	0.0491	0.00673633	24.8629	24.8764
121	rs112505246	C	T	C	T	0.2492	-0.0518247	0.0785	0.0223522	FALSE	FALSE	FALSE	29Kv8A	6	100467115	0.119257	0.0332658	Atrial fibrillation	TRUE	reported	textfile	5.1e-08	6	100914991	3668	0.04564	ebi-a-GCST90001597	ebi-a-GCST90001597	TRUE	reported	igd	3	TRUE	NA	0.9215	0.0785	0.00806232	29.7967	29.8129
121	rs12871857	T	C	T	C	-0.2478	-0.00166348	0.06	0.165866	FALSE	FALSE	FALSE	29Kv8A	13	25953021	0.902319	0.0135537	Atrial fibrillation	TRUE	reported	textfile	1.78e-06	13	26527159	3668	0.0518	ebi-a-GCST90001597	ebi-a-GCST90001597	TRUE	reported	igd	3	TRUE	NA	0.94	0.06	0.0062003	22.8721	22.8846
121	rs139249541	G	A	G	A	0.5664	0.0168345	0.0315	0.0155756	FALSE	FALSE	FALSE	29Kv8A	6	101846886	0.677982	0.0405436	Atrial fibrillation	TRUE	reported	textfile	2.99e-15	6	102294761	3668	0.07147	ebi-a-GCST90001597	ebi-a-GCST90001597	TRUE	reported	igd	3	TRUE	NA	0.9685	0.0315	0.0168343	62.7714	62.8057
121	rs140922347	A	C	A	C	-0.2385	-0.0111172	0.0553	0.0915886	FALSE	FALSE	FALSE	29Kv8A	7	121459366	0.517186	0.0171644	Atrial fibrillation	TRUE	reported	textfile	8.36e-06	7	121099420	3668	0.05344	ebi-a-GCST90001597	ebi-a-GCST90001597	TRUE	reported	igd	3	TRUE	NA	0.9447	0.0553	0.00540086	19.9071	19.9179
121	rs141447985	T	C	T	C	0.2484	0.0277034	0.0581	0.0120643	FALSE	FALSE	FALSE	29Kv8A	6	103614822	0.54824	0.0461416	Atrial fibrillation	TRUE	reported	textfile	3.73e-06	6	104062697	3668	0.05362	ebi-a-GCST90001597	ebi-a-GCST90001597	TRUE	reported	igd	3	TRUE	NA	0.9419	0.0581	0.00581683	21.4493	21.461
121	rs142704274	A	G	A	G	-0.4063	0.0292741	0.02	0.0430087	FALSE	FALSE	FALSE	29Kv8A	17	41742786	0.23173	0.0244785	Atrial fibrillation	TRUE	reported	textfile	5.55e-06	17	39899038	3668	0.08932	ebi-a-GCST90001597	ebi-a-GCST90001597	TRUE	reported	igd	3	TRUE	NA	0.98	0.02	0.0056095	20.6804	20.6917
121	rs143576769	T	C	T	C	-0.2491	0.0342216	0.0498	0.0118481	FALSE	FALSE	FALSE	29Kv8A	7	156982746	0.453004	0.0456036	Atrial fibrillation	TRUE	reported	textfile	8.57e-06	7	156775440	3668	0.0559	ebi-a-GCST90001597	ebi-a-GCST90001597	TRUE	reported	igd	3	TRUE	NA	0.9502	0.0498	0.00538455	19.8466	19.8575
121	rs2937553	G	A	G	A	-0.1271	0.0204899	0.667	0.802273	FALSE	FALSE	FALSE	29Kv8A	5	36473026	0.0982313	0.0123919	Atrial fibrillation	TRUE	reported	textfile	9.14e-07	5	36473128	3668	0.02585	ebi-a-GCST90001597	ebi-a-GCST90001597	TRUE	reported	igd	3	TRUE	NA	0.333	0.333	0.00654768	24.162	24.1752
121	rs60409696	T	C	T	C	0.3384	-0.00188831	0.0301	0.0122069	FALSE	FALSE	FALSE	29Kv8A	5	8374475	0.966507	0.0449717	Atrial fibrillation	TRUE	reported	textfile	3.88e-06	5	8374588	3668	0.07317	ebi-a-GCST90001597	ebi-a-GCST90001597	TRUE	reported	igd	3	TRUE	NA	0.9699	0.0301	0.00579749	21.3775	21.3892
121	rs62287820	G	A	G	A	0.4238	0.0123413	0.0194	0.0550277	FALSE	FALSE	FALSE	29Kv8A	3	155946640	0.567963	0.0216113	Atrial fibrillation	TRUE	reported	textfile	6.03e-06	3	155664429	3668	0.09352	ebi-a-GCST90001597	ebi-a-GCST90001597	TRUE	reported	igd	3	TRUE	NA	0.9806	0.0194	0.00556748	20.5247	20.5359
121	rs7274761	G	A	G	A	-0.3219	0.0120163	0.0294	0.084742	FALSE	FALSE	FALSE	29Kv8A	20	61553396	0.495838	0.0176437	Atrial fibrillation	TRUE	reported	textfile	9.07e-06	20	60128452	3668	0.07242	ebi-a-GCST90001597	ebi-a-GCST90001597	TRUE	reported	igd	3	TRUE	NA	0.9706	0.0294	0.00535751	19.7464	19.7572
121	rs76747637	A	G	A	G	0.6898	0.0229108	0.0063	0.0536259	FALSE	FALSE	FALSE	29Kv8A	7	80171338	0.295251	0.0218892	Atrial fibrillation	TRUE	reported	textfile	8.25e-06	7	79800654	3668	0.1545	ebi-a-GCST90001597	ebi-a-GCST90001597	TRUE	reported	igd	3	TRUE	NA	0.9937	0.0063	0.00540513	19.9229	19.9338
121	rs77148456	A	G	A	G	-0.5896	-0.0549187	0.0094	0.0127765	FALSE	FALSE	FALSE	29Kv8A	9	134691516	0.212607	0.0440608	Atrial fibrillation	TRUE	reported	textfile	2.25e-06	9	137583362	3668	0.1245	ebi-a-GCST90001597	ebi-a-GCST90001597	TRUE	reported	igd	3	TRUE	NA	0.9906	0.0094	0.00607714	22.415	22.4273
121	rs79086781	T	C	T	C	0.4888	0.0396993	0.0378	0.0244159	FALSE	FALSE	FALSE	29Kv8A	6	100078776	0.216858	0.0321471	Atrial fibrillation	TRUE	reported	textfile	4.31e-14	6	100526652	3668	0.06448	ebi-a-GCST90001597	ebi-a-GCST90001597	TRUE	reported	igd	3	TRUE	NA	0.9622	0.0378	0.0154252	57.4348	57.4662
121	rs8022863	G	A	G	A	0.1214	-0.00734329	0.2781	0.340691	FALSE	FALSE	FALSE	29Kv8A	14	77162129	0.478038	0.0103505	Atrial fibrillation	TRUE	reported	textfile	7.82e-06	14	77628472	3668	0.02713	ebi-a-GCST90001597	ebi-a-GCST90001597	TRUE	reported	igd	3	TRUE	NA	0.7219	0.2781	0.0054293	20.0125	20.0234
121	rs9457418	T	C	T	C	0.1156	0.00187672	0.4129	0.226403	FALSE	FALSE	FALSE	29Kv8A	6	158630876	0.872663	0.0117092	Atrial fibrillation	TRUE	reported	textfile	5.22e-06	6	159051908	3668	0.02534	ebi-a-GCST90001597	ebi-a-GCST90001597	TRUE	reported	igd	3	TRUE	NA	0.5871	0.4129	0.00564178	20.8001	20.8115
122	rs11103734	T	C	T	C	0.2314	0.0109779	0.0511	0.0673351	FALSE	FALSE	FALSE	ZJy9bH	9	135190355	0.579546	0.0198139	Atrial fibrillation	TRUE	reported	textfile	7.69e-06	9	138082201	3652	0.05166	ebi-a-GCST90001598	ebi-a-GCST90001598	TRUE	reported	igd	3	TRUE	NA	0.9489	0.0511	0.00546396	20.053	20.064
122	rs11124150	G	A	G	A	-0.1256	-0.000663643	0.5968	0.61588	FALSE	FALSE	FALSE	ZJy9bH	2	98288549	0.947869	0.0101501	Atrial fibrillation	TRUE	reported	textfile	1.92e-07	2	98905012	3652	0.02408	ebi-a-GCST90001598	ebi-a-GCST90001598	TRUE	reported	igd	3	TRUE	NA	0.4032	0.4032	0.00739456	27.1912	27.2061
122	rs111273508	A	G	A	G	0.5059	0.0520745	0.0116	0.0422003	FALSE	FALSE	FALSE	ZJy9bH	6	25330511	0.0354936	0.0247658	Atrial fibrillation	TRUE	reported	textfile	3.19e-06	6	25330739	3652	0.1084	ebi-a-GCST90001598	ebi-a-GCST90001598	TRUE	reported	igd	3	TRUE	NA	0.9884	0.0116	0.00592867	21.7687	21.7806
122	rs111891110	C	T	C	T	0.2797	0.0430536	0.0389	0.0148964	FALSE	FALSE	FALSE	ZJy9bH	2	75431989	0.298354	0.0413989	Atrial fibrillation	TRUE	reported	textfile	5.39e-06	2	75659115	3652	0.0614	ebi-a-GCST90001598	ebi-a-GCST90001598	TRUE	reported	igd	3	TRUE	NA	0.9611	0.0389	0.00565011	20.7401	20.7514
122	rs115364254	G	T	G	T	0.1552	-0.0100696	0.1475	0.161085	FALSE	FALSE	FALSE	ZJy9bH	1	222503795	0.452235	0.0133959	Atrial fibrillation	TRUE	reported	textfile	3.57e-06	1	222677137	3652	0.03343	ebi-a-GCST90001598	ebi-a-GCST90001598	TRUE	reported	igd	3	TRUE	NA	0.8525	0.1475	0.00586711	21.5413	21.5531
122	rs11610256	T	C	T	C	-0.1391	-0.0269737	0.27	0.234016	FALSE	FALSE	FALSE	ZJy9bH	12	111296317	0.0200715	0.0116016	Atrial fibrillation	TRUE	reported	textfile	1.02e-06	12	111734121	3652	0.02841	ebi-a-GCST90001598	ebi-a-GCST90001598	TRUE	reported	igd	3	TRUE	NA	0.73	0.27	0.00652138	23.9593	23.9724
122	rs12904219	G	A	G	A	-0.1076	-0.00363315	0.4302	0.302485	FALSE	FALSE	FALSE	ZJy9bH	15	97424269	0.73403	0.010693	Atrial fibrillation	TRUE	reported	textfile	4.34e-06	15	97967499	3652	0.02338	ebi-a-GCST90001598	ebi-a-GCST90001598	TRUE	reported	igd	3	TRUE	NA	0.5698	0.4302	0.00576625	21.1689	21.1805
122	rs13108209	A	G	A	G	-0.1167	-0.0118939	0.7133	0.67331	FALSE	FALSE	FALSE	ZJy9bH	4	4352880	0.254557	0.0104392	Atrial fibrillation	TRUE	reported	textfile	5.58e-06	4	4354607	3652	0.02566	ebi-a-GCST90001598	ebi-a-GCST90001598	TRUE	reported	igd	3	TRUE	NA	0.2867	0.2867	0.00563177	20.6724	20.6837
122	rs139249541	G	A	G	A	0.3666	0.0168345	0.0316	0.0155756	FALSE	FALSE	FALSE	ZJy9bH	6	101846886	0.677982	0.0405436	Atrial fibrillation	TRUE	reported	textfile	8.76e-08	6	102294761	3652	0.06837	ebi-a-GCST90001598	ebi-a-GCST90001598	TRUE	reported	igd	3	TRUE	NA	0.9684	0.0316	0.00781119	28.7353	28.7511
122	rs4298345	A	G	A	G	0.3598	0.0108221	0.0285	0.0701154	FALSE	FALSE	FALSE	ZJy9bH	6	31273041	0.572906	0.0191957	Atrial fibrillation	TRUE	reported	textfile	8.52e-07	6	31240818	3652	0.07296	ebi-a-GCST90001598	ebi-a-GCST90001598	TRUE	reported	igd	3	TRUE	NA	0.9715	0.0285	0.00661515	24.3061	24.3194
122	rs4711821	A	G	A	G	0.1287	0.0253797	0.7129	0.476879	FALSE	FALSE	FALSE	ZJy9bH	6	45588554	0.0103112	0.0098938	Atrial fibrillation	TRUE	reported	textfile	7.48e-07	6	45556291	3652	0.02597	ebi-a-GCST90001598	ebi-a-GCST90001598	TRUE	reported	igd	3	TRUE	NA	0.2871	0.2871	0.00667993	24.5457	24.5591
122	rs577044375	C	T	C	T	-0.4534	0.0122197	0.0149	0.0465494	FALSE	FALSE	FALSE	ZJy9bH	9	135279058	0.606855	0.0237476	Atrial fibrillation	TRUE	reported	textfile	2.18e-06	9	138170904	3652	0.09558	ebi-a-GCST90001598	ebi-a-GCST90001598	TRUE	reported	igd	3	TRUE	NA	0.9851	0.0149	0.00612393	22.4901	22.5024
122	rs61974190	A	G	A	G	0.1278	-0.00718307	0.2155	0.261181	FALSE	FALSE	FALSE	ZJy9bH	14	22783154	0.529806	0.0114325	Atrial fibrillation	TRUE	reported	textfile	5.65e-06	14	23252363	3652	0.0281	ebi-a-GCST90001598	ebi-a-GCST90001598	TRUE	reported	igd	3	TRUE	NA	0.7845	0.2155	0.00563204	20.6734	20.6847
122	rs639937	A	G	A	G	-0.1192	-0.0298371	0.296	0.144016	FALSE	FALSE	FALSE	ZJy9bH	10	95221911	0.0322634	0.0139352	Atrial fibrillation	TRUE	reported	textfile	5.63e-06	10	96981668	3652	0.02622	ebi-a-GCST90001598	ebi-a-GCST90001598	TRUE	reported	igd	3	TRUE	NA	0.704	0.296	0.00562737	20.6561	20.6675
122	rs6708291	T	C	T	C	0.1152	0.0089991	0.2908	0.219219	FALSE	FALSE	FALSE	ZJy9bH	2	219677102	0.449128	0.0118899	Atrial fibrillation	TRUE	reported	textfile	8.15e-06	2	220541824	3652	0.02578	ebi-a-GCST90001598	ebi-a-GCST90001598	TRUE	reported	igd	3	TRUE	NA	0.7092	0.2908	0.00543801	19.9573	19.9682
122	rs6755452	G	T	G	T	0.2134	-0.00211532	0.1925	0.187373	FALSE	FALSE	FALSE	ZJy9bH	2	86807953	0.866828	0.0126146	Atrial fibrillation	TRUE	reported	textfile	7.04e-13	2	87035076	3652	0.02962	ebi-a-GCST90001598	ebi-a-GCST90001598	TRUE	reported	igd	3	TRUE	NA	0.8075	0.1925	0.0140139	51.8777	51.9061
122	rs6860349	A	G	A	G	-0.1032	-0.00546067	0.5086	0.359988	FALSE	FALSE	FALSE	ZJy9bH	5	2133298	0.608163	0.0106509	Atrial fibrillation	TRUE	reported	textfile	8.62e-06	5	2133412	3652	0.02316	ebi-a-GCST90001598	ebi-a-GCST90001598	TRUE	reported	igd	3	TRUE	NA	0.4914	0.4914	0.0054075	19.8447	19.8556
122	rs7869045	A	G	A	G	-0.2658	-0.0592519	0.0455	0.029351	FALSE	FALSE	FALSE	ZJy9bH	9	121822216	0.0440484	0.0294254	Atrial fibrillation	TRUE	reported	textfile	1.57e-06	9	124584495	3652	0.05526	ebi-a-GCST90001598	ebi-a-GCST90001598	TRUE	reported	igd	3	TRUE	NA	0.9545	0.0455	0.00629528	23.1233	23.136
122	rs79251210	A	G	A	G	0.2997	0.0399098	0.0379	0.0243762	FALSE	FALSE	FALSE	ZJy9bH	6	100020726	0.215813	0.0322441	Atrial fibrillation	TRUE	reported	textfile	1.36e-06	6	100468602	3652	0.06194	ebi-a-GCST90001598	ebi-a-GCST90001598	TRUE	reported	igd	3	TRUE	NA	0.9621	0.0379	0.00636979	23.3988	23.4116
122	rs9896155	G	A	G	A	0.1433	-0.00844674	0.6737	0.416478	FALSE	FALSE	FALSE	ZJy9bH	17	35467678	0.396766	0.0099677	Atrial fibrillation	TRUE	reported	textfile	7.59e-09	17	33794697	3652	0.02475	ebi-a-GCST90001598	ebi-a-GCST90001598	TRUE	reported	igd	3	TRUE	NA	0.3263	0.3263	0.00909584	33.5046	33.5229
123	rs11124150	G	A	G	A	-0.1138	-0.000663643	0.5966	0.61588	FALSE	FALSE	FALSE	8HfXDa	2	98288549	0.947869	0.0101501	Atrial fibrillation	TRUE	reported	textfile	4.66e-06	2	98905012	3668	0.02481	ebi-a-GCST90001599	ebi-a-GCST90001599	TRUE	reported	igd	3	TRUE	NA	0.4034	0.4034	0.00570319	21.0278	21.0393
123	rs11180823	C	A	C	A	-0.1225	0.024628	0.3615	0.508469	FALSE	FALSE	FALSE	8HfXDa	12	76084161	0.0121818	0.00982433	Atrial fibrillation	TRUE	reported	textfile	7.53e-07	12	76477941	3668	0.02472	ebi-a-GCST90001599	ebi-a-GCST90001599	TRUE	reported	igd	3	TRUE	NA	0.6385	0.3615	0.0066504	24.5436	24.557
123	rs117051230	G	T	G	T	-0.4874	0.0152219	0.0116	0.0160558	FALSE	FALSE	FALSE	8HfXDa	20	18447099	0.698318	0.0392729	Atrial fibrillation	TRUE	reported	textfile	6.99e-06	20	18427743	3668	0.1083	ebi-a-GCST90001599	ebi-a-GCST90001599	TRUE	reported	igd	3	TRUE	NA	0.9884	0.0116	0.00549153	20.2431	20.2542
123	rs13108209	A	G	A	G	-0.1197	-0.0118939	0.7135	0.67331	FALSE	FALSE	FALSE	8HfXDa	4	4352880	0.254557	0.0104392	Atrial fibrillation	TRUE	reported	textfile	6.1e-06	4	4354607	3668	0.02644	ebi-a-GCST90001599	ebi-a-GCST90001599	TRUE	reported	igd	3	TRUE	NA	0.2865	0.2865	0.00555669	20.4846	20.4958
123	rs139249541	G	A	G	A	0.4569	0.0168345	0.0315	0.0155756	FALSE	FALSE	FALSE	8HfXDa	6	101846886	0.677982	0.0405436	Atrial fibrillation	TRUE	reported	textfile	9.72e-11	6	102294761	3668	0.0704	ebi-a-GCST90001599	ebi-a-GCST90001599	TRUE	reported	igd	3	TRUE	NA	0.9685	0.0315	0.011353	42.0979	42.1208
123	rs140247402	T	C	T	C	-0.2435	0.00752167	0.0492	0.169628	FALSE	FALSE	FALSE	8HfXDa	17	1332268	0.564136	0.0130424	Atrial fibrillation	TRUE	reported	textfile	8.84e-06	17	1235562	3668	0.05471	ebi-a-GCST90001599	ebi-a-GCST90001599	TRUE	reported	igd	3	TRUE	NA	0.9508	0.0492	0.00537151	19.7983	19.8091
123	rs2177640	A	C	A	C	0.1265	-0.00653742	0.7655	0.753889	FALSE	FALSE	FALSE	8HfXDa	2	9663535	0.56517	0.0113659	Atrial fibrillation	TRUE	reported	textfile	7.77e-06	2	9803664	3668	0.02826	ebi-a-GCST90001599	ebi-a-GCST90001599	TRUE	reported	igd	3	TRUE	NA	0.2345	0.2345	0.00543302	20.0263	20.0372
123	rs4711821	A	G	A	G	0.1198	0.0253797	0.7124	0.476879	FALSE	FALSE	FALSE	8HfXDa	6	45588554	0.0103112	0.0098938	Atrial fibrillation	TRUE	reported	textfile	7.53e-06	6	45556291	3668	0.02672	ebi-a-GCST90001599	ebi-a-GCST90001599	TRUE	reported	igd	3	TRUE	NA	0.2876	0.2876	0.00545052	20.0911	20.1021
123	rs7021333	G	T	G	T	-0.1188	0.00252526	0.5448	0.567447	FALSE	FALSE	FALSE	8HfXDa	9	96061246	0.80007	0.00997114	Atrial fibrillation	TRUE	reported	textfile	8.36e-07	9	98823528	3668	0.02407	ebi-a-GCST90001599	ebi-a-GCST90001599	TRUE	reported	igd	3	TRUE	NA	0.4552	0.4552	0.00659746	24.3469	24.3602
123	rs7569868	T	C	T	C	0.246	-0.00551361	0.1915	0.190592	FALSE	FALSE	FALSE	8HfXDa	2	86792560	0.659801	0.0125256	Atrial fibrillation	TRUE	reported	textfile	1.7e-15	2	87019683	3668	0.03076	ebi-a-GCST90001599	ebi-a-GCST90001599	TRUE	reported	igd	3	TRUE	NA	0.8085	0.1915	0.017138	63.9235	63.9584
123	rs78522661	T	C	T	C	0.1788	0.00585201	0.1006	0.0440152	FALSE	FALSE	FALSE	8HfXDa	5	180423567	0.810192	0.0243653	Atrial fibrillation	TRUE	reported	textfile	5.15e-06	5	179850567	3668	0.03917	ebi-a-GCST90001599	ebi-a-GCST90001599	TRUE	reported	igd	3	TRUE	NA	0.8994	0.1006	0.00564857	20.8253	20.8366
123	rs79251210	A	G	A	G	0.3685	0.0399098	0.0378	0.0243762	FALSE	FALSE	FALSE	8HfXDa	6	100020726	0.215813	0.0322441	Atrial fibrillation	TRUE	reported	textfile	8.33e-09	6	100468602	3668	0.0638	ebi-a-GCST90001599	ebi-a-GCST90001599	TRUE	reported	igd	3	TRUE	NA	0.9622	0.0378	0.00901306	33.3424	33.3606
123	rs9896155	G	A	G	A	0.1207	-0.00844674	0.6738	0.416478	FALSE	FALSE	FALSE	8HfXDa	17	35467678	0.396766	0.0099677	Atrial fibrillation	TRUE	reported	textfile	2.33e-06	17	33794697	3668	0.02552	ebi-a-GCST90001599	ebi-a-GCST90001599	TRUE	reported	igd	3	TRUE	NA	0.3262	0.3262	0.00606154	22.3571	22.3693
124	rs11134931	A	G	A	G	-0.1214	-0.0300705	0.6924	0.712588	FALSE	FALSE	FALSE	ZC6gsb	5	175807473	0.00549516	0.0108305	Atrial fibrillation	TRUE	reported	textfile	8.46e-06	5	175234476	3657	0.02723	ebi-a-GCST90001411	ebi-a-GCST90001411	TRUE	reported	igd	3	TRUE	NA	0.3076	0.3076	0.00540584	19.8657	19.8766
124	rs112570989	T	C	T	C	-0.4808	-0.00775512	0.0149	0.0238991	FALSE	FALSE	FALSE	ZC6gsb	12	2756998	0.810629	0.0323649	Atrial fibrillation	TRUE	reported	textfile	3.24e-06	12	2866164	3657	0.1031	ebi-a-GCST90001411	ebi-a-GCST90001411	TRUE	reported	igd	3	TRUE	NA	0.9851	0.0149	0.00591169	21.7357	21.7476
124	rs11584183	C	T	C	T	-0.1336	-0.0128527	0.2311	0.227891	FALSE	FALSE	FALSE	ZC6gsb	1	229994965	0.277033	0.0118239	Atrial fibrillation	TRUE	reported	textfile	9.7e-06	1	230130712	3657	0.03015	ebi-a-GCST90001411	ebi-a-GCST90001411	TRUE	reported	igd	3	TRUE	NA	0.7689	0.2311	0.00534057	19.6246	19.6353
124	rs12874404	G	A	G	A	0.1313	-0.0441062	0.3257	0.0355941	FALSE	FALSE	FALSE	ZC6gsb	13	108341146	0.103964	0.0271267	Atrial fibrillation	TRUE	reported	textfile	1.2e-06	13	108993494	3657	0.027	ebi-a-GCST90001411	ebi-a-GCST90001411	TRUE	reported	igd	3	TRUE	NA	0.6743	0.3257	0.00642507	23.6355	23.6484
124	rs145371905	T	G	T	G	0.4126	-0.0862858	0.0194	0.00473157	FALSE	FALSE	FALSE	ZC6gsb	13	69751640	0.242359	0.0738047	Atrial fibrillation	TRUE	reported	textfile	5.5e-06	13	70325772	3657	0.09065	ebi-a-GCST90001411	ebi-a-GCST90001411	TRUE	reported	igd	3	TRUE	NA	0.9806	0.0194	0.00563306	20.7055	20.7168
124	rs45575344	C	T	C	T	-0.1674	-0.000784449	0.1333	0.151524	FALSE	FALSE	FALSE	ZC6gsb	6	132682103	0.954427	0.0137264	Atrial fibrillation	TRUE	reported	textfile	5.28e-06	6	133003242	3657	0.0367	ebi-a-GCST90001411	ebi-a-GCST90001411	TRUE	reported	igd	3	TRUE	NA	0.8667	0.1333	0.00565705	20.7942	20.8055
124	rs45608038	G	A	G	A	0.2797	-0.000852221	0.0421	0.036776	FALSE	FALSE	FALSE	ZC6gsb	2	73451886	0.973983	0.0261307	Atrial fibrillation	TRUE	reported	textfile	9.25e-06	2	73679013	3657	0.063	ebi-a-GCST90001411	ebi-a-GCST90001411	TRUE	reported	igd	3	TRUE	NA	0.9579	0.0421	0.00536098	19.7	19.7108
124	rs62562996	A	G	A	G	-0.4312	0.0718331	0.0172	0.014352	FALSE	FALSE	FALSE	ZC6gsb	9	21576572	0.0822243	0.0413328	Atrial fibrillation	TRUE	reported	textfile	2.51e-06	9	21576571	3657	0.09145	ebi-a-GCST90001411	ebi-a-GCST90001411	TRUE	reported	igd	3	TRUE	NA	0.9828	0.0172	0.00604272	22.2204	22.2326
124	rs75766272	T	C	T	C	-0.4552	0.0352705	0.0201	0.0727528	FALSE	FALSE	FALSE	ZC6gsb	1	7949925	0.0646666	0.0190903	Atrial fibrillation	TRUE	reported	textfile	1.99e-07	1	8009985	3657	0.08737	ebi-a-GCST90001411	ebi-a-GCST90001411	TRUE	reported	igd	3	TRUE	NA	0.9799	0.0201	0.00736789	27.1295	27.1444
124	rs76477280	G	A	G	A	0.4747	-0.036563	0.0206	0.0164682	FALSE	FALSE	FALSE	ZC6gsb	13	49573044	0.348007	0.0389605	Atrial fibrillation	TRUE	reported	textfile	1.08e-07	13	50147180	3657	0.08918	ebi-a-GCST90001411	ebi-a-GCST90001411	TRUE	reported	igd	3	TRUE	NA	0.9794	0.0206	0.00768824	28.3182	28.3337
124	rs78269238	T	C	T	C	0.2453	-0.0265062	0.0582	0.0221683	FALSE	FALSE	FALSE	ZC6gsb	14	65207086	0.432509	0.03377	Atrial fibrillation	TRUE	reported	textfile	7.15e-06	14	65673804	3657	0.05457	ebi-a-GCST90001411	ebi-a-GCST90001411	TRUE	reported	igd	3	TRUE	NA	0.9418	0.0582	0.00549502	20.1953	20.2063
124	rs7988851	T	C	T	C	-0.1353	-0.000594219	0.3266	0.450264	FALSE	FALSE	FALSE	ZC6gsb	13	50793447	0.951857	0.00984213	Atrial fibrillation	TRUE	reported	textfile	4.79e-07	13	51367583	3657	0.02683	ebi-a-GCST90001411	ebi-a-GCST90001411	TRUE	reported	igd	3	TRUE	NA	0.6734	0.3266	0.00690589	25.4166	25.4305
124	rs9369326	C	T	C	T	-0.1237	0.000187544	0.3121	0.426713	FALSE	FALSE	FALSE	ZC6gsb	6	42046130	0.984885	0.00989918	Atrial fibrillation	TRUE	reported	textfile	3.92e-06	6	42013868	3657	0.02675	ebi-a-GCST90001411	ebi-a-GCST90001411	TRUE	reported	igd	3	TRUE	NA	0.6879	0.3121	0.00581346	21.3724	21.3841
125	rs12033535	C	T	C	T	0.5036	0.00757977	0.0111	0.0780521	FALSE	FALSE	FALSE	WOTMSk	1	158286506	0.678528	0.0182877	Atrial fibrillation	TRUE	reported	textfile	6.57e-06	1	158256296	3653	0.1116	ebi-a-GCST90001600	ebi-a-GCST90001600	TRUE	reported	igd	3	TRUE	NA	0.9889	0.0111	0.00554344	20.3519	20.3631
125	rs185513166	T	C	T	C	-0.3558	0.0444992	0.0264	0.0358739	FALSE	FALSE	FALSE	WOTMSk	4	108267662	0.0923507	0.0264384	Atrial fibrillation	TRUE	reported	textfile	3.34e-06	4	109188818	3653	0.07642	ebi-a-GCST90001600	ebi-a-GCST90001600	TRUE	reported	igd	3	TRUE	NA	0.9736	0.0264	0.005899	21.6651	21.6769
125	rs72762395	T	C	T	C	-0.3748	-0.0241167	0.029	0.0268533	FALSE	FALSE	FALSE	WOTMSk	5	43903910	0.430837	0.0306143	Atrial fibrillation	TRUE	reported	textfile	2.15e-07	5	43904012	3653	0.07214	ebi-a-GCST90001600	ebi-a-GCST90001600	TRUE	reported	igd	3	TRUE	NA	0.971	0.029	0.007335	26.978	26.9927
125	rs74698222	T	C	T	C	-1.792	-0.0359364	0.0008	0.0537259	FALSE	FALSE	FALSE	WOTMSk	2	128691052	0.10194	0.0219725	Atrial fibrillation	TRUE	reported	textfile	6.36e-06	2	129448626	3653	0.3963	ebi-a-GCST90001600	ebi-a-GCST90001600	TRUE	reported	igd	3	TRUE	NA	0.9992	0.0008	0.00556614	20.4357	20.4469
125	rs75663237	C	T	C	T	-0.2284	-0.0255692	0.0576	0.0710868	FALSE	FALSE	FALSE	WOTMSk	5	56044863	0.183793	0.019237	Atrial fibrillation	TRUE	reported	textfile	9.23e-06	5	55340690	3653	0.05143	ebi-a-GCST90001600	ebi-a-GCST90001600	TRUE	reported	igd	3	TRUE	NA	0.9424	0.0576	0.00536996	19.7116	19.7224
125	rs77745857	A	C	A	C	-0.3257	-0.010494	0.0305	0.0158906	FALSE	FALSE	FALSE	WOTMSk	4	104601850	0.788063	0.0390364	Atrial fibrillation	TRUE	reported	textfile	4.97e-06	4	105523007	3653	0.07123	ebi-a-GCST90001600	ebi-a-GCST90001600	TRUE	reported	igd	3	TRUE	NA	0.9695	0.0305	0.0056909	20.8964	20.9079
125	rs78158338	A	G	A	G	0.2865	0.0205138	0.0411	0.0618815	FALSE	FALSE	FALSE	WOTMSk	4	188094972	0.315702	0.0204457	Atrial fibrillation	TRUE	reported	textfile	2.02e-06	4	189016126	3653	0.06021	ebi-a-GCST90001600	ebi-a-GCST90001600	TRUE	reported	igd	3	TRUE	NA	0.9589	0.0411	0.00615997	22.6295	22.6419
125	rs960562	T	C	T	C	-0.311	-0.0322665	0.043	0.0205086	FALSE	FALSE	FALSE	WOTMSk	1	80672720	0.351498	0.0346323	Atrial fibrillation	TRUE	reported	textfile	2.64e-07	1	81138405	3653	0.0603	ebi-a-GCST90001600	ebi-a-GCST90001600	TRUE	reported	igd	3	TRUE	NA	0.957	0.043	0.00722912	26.5857	26.6003
126	rs10040274	A	G	A	G	0.1212	0.0182369	0.2684	0.179702	FALSE	FALSE	FALSE	kRMCdT	5	115487040	0.156242	0.0128626	Atrial fibrillation	TRUE	reported	textfile	8.6e-06	5	114822737	3653	0.02719	ebi-a-GCST90001601	ebi-a-GCST90001601	TRUE	reported	igd	3	TRUE	NA	0.7316	0.2684	0.0054098	19.8586	19.8695
126	rs10410390	C	T	C	T	0.1125	0.00310064	0.5865	0.521674	FALSE	FALSE	FALSE	kRMCdT	19	54100128	0.753167	0.00986	Atrial fibrillation	TRUE	reported	textfile	7.13e-06	19	54603419	3653	0.02503	ebi-a-GCST90001601	ebi-a-GCST90001601	TRUE	reported	igd	3	TRUE	NA	0.4135	0.4135	0.00549969	20.1904	20.2015
126	rs11702153	T	C	T	C	0.1591	-0.012026	0.4347	0.261861	FALSE	FALSE	FALSE	kRMCdT	21	13539380	0.29259	0.0114266	Atrial fibrillation	TRUE	reported	textfile	5.76e-06	21	14911701	3653	0.03503	ebi-a-GCST90001601	ebi-a-GCST90001601	TRUE	reported	igd	3	TRUE	NA	0.5653	0.4347	0.0056152	20.6168	20.6281
126	rs117336432	T	C	T	C	-1.537	-0.0326165	0.0011	0.0106981	FALSE	FALSE	FALSE	kRMCdT	20	63891840	0.502359	0.0486245	Atrial fibrillation	TRUE	reported	textfile	4.71e-06	20	62523193	3653	0.3352	ebi-a-GCST90001601	ebi-a-GCST90001601	TRUE	reported	igd	3	TRUE	NA	0.9989	0.0011	0.00572266	21.0137	21.0252
126	rs11850806	G	T	G	T	-0.6792	0.0210261	0.0083	0.0277636	FALSE	FALSE	FALSE	kRMCdT	14	78202794	0.47712	0.029575	Atrial fibrillation	TRUE	reported	textfile	2.34e-07	14	78669137	3653	0.1311	ebi-a-GCST90001601	ebi-a-GCST90001601	TRUE	reported	igd	3	TRUE	NA	0.9917	0.0083	0.00729392	26.8258	26.8405
126	rs12417637	G	A	G	A	0.1866	-0.0112219	0.1068	0.089129	FALSE	FALSE	FALSE	kRMCdT	11	128433840	0.516809	0.0173104	Atrial fibrillation	TRUE	reported	textfile	3.85e-06	11	128303735	3653	0.04033	ebi-a-GCST90001601	ebi-a-GCST90001601	TRUE	reported	igd	3	TRUE	NA	0.8932	0.1068	0.00582612	21.3958	21.4075
126	rs17824379	G	A	G	A	-1.046	0.0238231	0.0027	0.00636504	FALSE	FALSE	FALSE	kRMCdT	3	5769274	0.706409	0.0632442	Atrial fibrillation	TRUE	reported	textfile	4.03e-06	3	5810961	3653	0.2266	ebi-a-GCST90001601	ebi-a-GCST90001601	TRUE	reported	igd	3	TRUE	NA	0.9973	0.0027	0.0057992	21.2964	21.308
126	rs2797531	A	G	A	G	0.1303	0.0202456	0.7446	0.89415	FALSE	FALSE	FALSE	kRMCdT	1	110630872	0.201044	0.0158344	Atrial fibrillation	TRUE	reported	textfile	5.88e-06	1	111173494	3653	0.02871	ebi-a-GCST90001601	ebi-a-GCST90001601	TRUE	reported	igd	3	TRUE	NA	0.2554	0.2554	0.005607	20.5866	20.5979
126	rs55802874	G	A	G	A	0.1317	-0.00276304	0.2275	0.352244	FALSE	FALSE	FALSE	kRMCdT	7	55855379	0.788437	0.0102967	Atrial fibrillation	TRUE	reported	textfile	8.15e-06	7	55923072	3653	0.02947	ebi-a-GCST90001601	ebi-a-GCST90001601	TRUE	reported	igd	3	TRUE	NA	0.7725	0.2275	0.00543743	19.9606	19.9715
126	rs597808	G	A	G	A	-0.1543	-0.0540184	0.5363	0.58865	FALSE	FALSE	FALSE	kRMCdT	12	111535554	5.97e-08	0.00996678	Atrial fibrillation	TRUE	reported	textfile	9.39e-09	12	111973358	3653	0.02682	ebi-a-GCST90001601	ebi-a-GCST90001601	TRUE	reported	igd	3	TRUE	NA	0.4637	0.4637	0.0089794	33.0808	33.099
126	rs6942586	A	G	A	G	-0.1163	0.0144933	0.6393	0.651879	FALSE	FALSE	FALSE	kRMCdT	7	36490667	0.158749	0.0102841	Atrial fibrillation	TRUE	reported	textfile	5.96e-06	7	36530276	3653	0.02565	ebi-a-GCST90001601	ebi-a-GCST90001601	TRUE	reported	igd	3	TRUE	NA	0.3607	0.3607	0.00559626	20.5469	20.5582
126	rs72960548	C	T	C	T	0.2319	0.0342011	0.073	0.0378207	FALSE	FALSE	FALSE	kRMCdT	6	127552720	0.190109	0.0261026	Atrial fibrillation	TRUE	reported	textfile	2.07e-06	6	127873865	3653	0.04877	ebi-a-GCST90001601	ebi-a-GCST90001601	TRUE	reported	igd	3	TRUE	NA	0.927	0.073	0.0061513	22.5974	22.6098
126	rs7302662	C	T	C	T	-0.4219	0.0271559	0.017	0.00309166	FALSE	FALSE	FALSE	kRMCdT	12	128687743	0.75907	0.0885414	Atrial fibrillation	TRUE	reported	textfile	6.74e-06	12	129172288	3653	0.09359	ebi-a-GCST90001601	ebi-a-GCST90001601	TRUE	reported	igd	3	TRUE	NA	0.983	0.017	0.00553224	20.3106	20.3217
126	rs79508330	T	C	T	C	-0.3326	0.0217176	0.0281	0.0377136	FALSE	FALSE	FALSE	kRMCdT	16	86412351	0.403463	0.025995	Atrial fibrillation	TRUE	reported	textfile	4.71e-06	16	86445957	3653	0.07255	ebi-a-GCST90001601	ebi-a-GCST90001601	TRUE	reported	igd	3	TRUE	NA	0.9719	0.0281	0.00572043	21.0054	21.0169
126	rs9271629	A	C	A	C	0.1945	0.00952836	0.7416	0.756171	FALSE	FALSE	FALSE	kRMCdT	6	32624199	0.404088	0.0114202	Atrial fibrillation	TRUE	reported	textfile	1.65e-08	6	32591976	3653	0.03437	ebi-a-GCST90001601	ebi-a-GCST90001601	TRUE	reported	igd	3	TRUE	NA	0.2584	0.2584	0.0086904	32.0068	32.0243
126	rs941767	G	A	G	A	-0.1772	0.0120218	0.8901	0.908089	FALSE	FALSE	FALSE	kRMCdT	14	91398528	0.477654	0.0169302	Atrial fibrillation	TRUE	reported	textfile	6.11e-06	14	91864872	3653	0.03912	ebi-a-GCST90001601	ebi-a-GCST90001601	TRUE	reported	igd	3	TRUE	NA	0.1099	0.1099	0.00558531	20.5065	20.5178
127	rs111373552	T	C	T	C	0.2168	-0.0116602	0.0754	0.011433	FALSE	FALSE	FALSE	gz2wCU	16	25901184	0.800489	0.04614	Atrial fibrillation	TRUE	reported	textfile	4.87e-06	16	25912505	3669	0.04737	ebi-a-GCST90001602	ebi-a-GCST90001602	TRUE	reported	igd	3	TRUE	NA	0.9246	0.0754	0.00567665	20.9351	20.9465
127	rs112405229	A	G	A	G	-0.2852	-0.0173432	0.039	0.0231441	FALSE	FALSE	FALSE	gz2wCU	1	240420783	0.601704	0.0332275	Atrial fibrillation	TRUE	reported	textfile	7.1e-06	1	240584083	3669	0.06341	ebi-a-GCST90001602	ebi-a-GCST90001602	TRUE	reported	igd	3	TRUE	NA	0.961	0.039	0.00548337	20.2184	20.2294
127	rs11960775	A	G	A	G	0.2088	0.0108327	0.0786	0.0874762	FALSE	FALSE	FALSE	gz2wCU	5	127379514	0.540059	0.0176795	Atrial fibrillation	TRUE	reported	textfile	8.88e-06	5	126715206	3669	0.04693	ebi-a-GCST90001602	ebi-a-GCST90001602	TRUE	reported	igd	3	TRUE	NA	0.9214	0.0786	0.00536631	19.7844	19.7952
127	rs150146725	C	T	C	T	-0.3554	0.0372355	0.0248	0.00653976	FALSE	FALSE	FALSE	gz2wCU	20	51078030	0.541701	0.0610175	Atrial fibrillation	TRUE	reported	textfile	8.05e-06	20	49694567	3669	0.07949	ebi-a-GCST90001602	ebi-a-GCST90001602	TRUE	reported	igd	3	TRUE	NA	0.9752	0.0248	0.00541879	19.979	19.9899
127	rs184624056	G	A	G	A	-0.5777	-0.003932	0.0109	0.0202874	FALSE	FALSE	FALSE	gz2wCU	4	266020	0.912705	0.0358671	Atrial fibrillation	TRUE	reported	textfile	1.94e-06	4	259809	3669	0.1212	ebi-a-GCST90001602	ebi-a-GCST90001602	TRUE	reported	igd	3	TRUE	NA	0.9891	0.0109	0.00615419	22.7072	22.7195
127	rs2434066	C	A	C	A	-0.1678	-0.0122777	0.8609	0.812515	FALSE	FALSE	FALSE	gz2wCU	10	82131747	0.328409	0.0125625	Atrial fibrillation	TRUE	reported	textfile	2.56e-06	10	83891503	3669	0.03561	ebi-a-GCST90001602	ebi-a-GCST90001602	TRUE	reported	igd	3	TRUE	NA	0.1391	0.1391	0.0060155	22.1923	22.2044
127	rs481252	C	T	C	T	-0.1204	0.00382333	0.4516	0.540534	FALSE	FALSE	FALSE	gz2wCU	11	134318648	0.698314	0.00986417	Atrial fibrillation	TRUE	reported	textfile	7.68e-07	11	134188542	3669	0.02432	ebi-a-GCST90001602	ebi-a-GCST90001602	TRUE	reported	igd	3	TRUE	NA	0.5484	0.4516	0.0066357	24.4957	24.509
127	rs56275163	C	A	C	A	-0.1185	0.0303496	0.588	0.430457	FALSE	FALSE	FALSE	gz2wCU	9	137844364	0.00242148	0.0100065	Atrial fibrillation	TRUE	reported	textfile	1.55e-06	9	140738816	3669	0.02462	ebi-a-GCST90001602	ebi-a-GCST90001602	TRUE	reported	igd	3	TRUE	NA	0.412	0.412	0.0062745	23.1539	23.1665
127	rs61415458	C	T	C	T	-0.1561	-0.00642879	0.1555	0.121945	FALSE	FALSE	FALSE	gz2wCU	12	20573097	0.66659	0.0149218	Atrial fibrillation	TRUE	reported	textfile	4.17e-06	12	20726031	3669	0.03387	ebi-a-GCST90001602	ebi-a-GCST90001602	TRUE	reported	igd	3	TRUE	NA	0.8445	0.1555	0.005756	21.2294	21.241
127	rs62264159	G	T	G	T	-0.387	-0.0310527	0.0211	0.0111497	FALSE	FALSE	FALSE	gz2wCU	3	127690273	0.500871	0.0461326	Atrial fibrillation	TRUE	reported	textfile	7.33e-06	3	127409116	3669	0.08619	ebi-a-GCST90001602	ebi-a-GCST90001602	TRUE	reported	igd	3	TRUE	NA	0.9789	0.0211	0.00546488	20.1498	20.1608
127	rs6701133	C	T	C	T	-0.1167	-0.00153629	0.4869	0.486833	FALSE	FALSE	FALSE	gz2wCU	1	62370743	0.87589	0.00983655	Atrial fibrillation	TRUE	reported	textfile	2.1e-06	1	62836414	3669	0.02457	ebi-a-GCST90001602	ebi-a-GCST90001602	TRUE	reported	igd	3	TRUE	NA	0.5131	0.4869	0.00611113	22.5473	22.5596
127	rs67017818	G	A	G	A	0.1869	0.0113477	0.0938	0.146044	FALSE	FALSE	FALSE	gz2wCU	1	20689814	0.418769	0.0140345	Atrial fibrillation	TRUE	reported	textfile	6.75e-06	1	21016307	3669	0.04147	ebi-a-GCST90001602	ebi-a-GCST90001602	TRUE	reported	igd	3	TRUE	NA	0.9062	0.0938	0.00550561	20.3008	20.3119
127	rs7006104	T	C	T	C	-1.181	-0.0384143	0.0022	0.0347678	FALSE	FALSE	FALSE	gz2wCU	8	18546276	0.153249	0.026898	Atrial fibrillation	TRUE	reported	textfile	3.61e-06	8	18403786	3669	0.2545	ebi-a-GCST90001602	ebi-a-GCST90001602	TRUE	reported	igd	3	TRUE	NA	0.9978	0.0022	0.00583492	21.5222	21.534
127	rs74346935	A	G	A	G	0.1396	-0.00542051	0.2186	0.206113	FALSE	FALSE	FALSE	gz2wCU	14	100231390	0.655679	0.0121567	Atrial fibrillation	TRUE	reported	textfile	2.59e-06	14	100697727	3669	0.02964	ebi-a-GCST90001602	ebi-a-GCST90001602	TRUE	reported	igd	3	TRUE	NA	0.7814	0.2186	0.00600965	22.1706	22.1827
127	rs76019287	C	T	C	T	2.357	-0.0083641	0.0005	0.0243338	FALSE	FALSE	FALSE	gz2wCU	5	28612606	0.796094	0.0323682	Atrial fibrillation	TRUE	reported	textfile	9.26e-06	5	28612713	3669	0.5308	ebi-a-GCST90001602	ebi-a-GCST90001602	TRUE	reported	igd	3	TRUE	NA	0.9995	0.0005	0.00534542	19.707	19.7177
127	rs77650974	A	G	A	G	-0.1502	-0.000433777	0.3227	0.123847	FALSE	FALSE	FALSE	gz2wCU	18	12394264	0.977015	0.0150556	Atrial fibrillation	TRUE	reported	textfile	1.12e-08	18	12394263	3669	0.02624	ebi-a-GCST90001602	ebi-a-GCST90001602	TRUE	reported	igd	3	TRUE	NA	0.6773	0.3227	0.00885122	32.7473	32.7652
127	rs78277075	G	A	G	A	0.3672	-0.11227	0.0249	0.0107741	FALSE	FALSE	FALSE	gz2wCU	4	182622589	0.0209691	0.0486324	Atrial fibrillation	TRUE	reported	textfile	3.71e-06	4	183543742	3669	0.07923	ebi-a-GCST90001602	ebi-a-GCST90001602	TRUE	reported	igd	3	TRUE	NA	0.9751	0.0249	0.00582027	21.4679	21.4796
127	rs8177701	G	A	G	A	0.2002	0.00134425	0.0829	0.11907	FALSE	FALSE	FALSE	gz2wCU	10	5961349	0.929667	0.0152299	Atrial fibrillation	TRUE	reported	textfile	6.93e-06	10	6003312	3669	0.04446	ebi-a-GCST90001602	ebi-a-GCST90001602	TRUE	reported	igd	3	TRUE	NA	0.9171	0.0829	0.00549602	20.2653	20.2763
127	rs893978	T	C	T	C	0.3946	-0.0358694	0.0232	0.0162104	FALSE	FALSE	FALSE	gz2wCU	3	74125704	0.36117	0.0392815	Atrial fibrillation	TRUE	reported	textfile	9.79e-07	3	74174855	3669	0.08047	ebi-a-GCST90001602	ebi-a-GCST90001602	TRUE	reported	igd	3	TRUE	NA	0.9768	0.0232	0.00651121	24.0331	24.0462
128	rs11702153	T	C	T	C	0.1568	-0.012026	0.4347	0.261861	FALSE	FALSE	FALSE	0cGl6q	21	13539380	0.29259	0.0114266	Atrial fibrillation	TRUE	reported	textfile	5.55e-06	21	14911701	3653	0.03447	ebi-a-GCST90001603	ebi-a-GCST90001603	TRUE	reported	igd	3	TRUE	NA	0.5653	0.4347	0.00563257	20.681	20.6923
128	rs117391590	A	G	A	G	-0.2678	0.00186846	0.0413	0.0146087	FALSE	FALSE	FALSE	0cGl6q	17	44682580	0.963928	0.0413148	Atrial fibrillation	TRUE	reported	textfile	9.4e-06	17	42759948	3653	0.06035	ebi-a-GCST90001603	ebi-a-GCST90001603	TRUE	reported	igd	3	TRUE	NA	0.9587	0.0413	0.00536145	19.6802	19.6909
128	rs11850806	G	T	G	T	-0.6286	0.0210261	0.0083	0.0277636	FALSE	FALSE	FALSE	0cGl6q	14	78202794	0.47712	0.029575	Atrial fibrillation	TRUE	reported	textfile	1.17e-06	14	78669137	3653	0.1291	ebi-a-GCST90001603	ebi-a-GCST90001603	TRUE	reported	igd	3	TRUE	NA	0.9917	0.0083	0.00644818	23.6951	23.7081
128	rs1550856	G	A	G	A	-0.1325	0.00203526	0.7751	0.847777	FALSE	FALSE	FALSE	0cGl6q	8	116793158	0.882457	0.0137653	Atrial fibrillation	TRUE	reported	textfile	7.32e-06	8	117805397	3653	0.0295	ebi-a-GCST90001603	ebi-a-GCST90001603	TRUE	reported	igd	3	TRUE	NA	0.2249	0.2249	0.0054922	20.1628	20.1738
128	rs17339549	A	G	A	G	0.1161	0.000433363	0.3597	0.266591	FALSE	FALSE	FALSE	0cGl6q	2	79850919	0.969125	0.0111963	Atrial fibrillation	TRUE	reported	textfile	4.12e-06	2	80078045	3653	0.02516	ebi-a-GCST90001603	ebi-a-GCST90001603	TRUE	reported	igd	3	TRUE	NA	0.6403	0.3597	0.00579521	21.2817	21.2933
128	rs3184504	C	T	C	T	-0.1468	-0.0521082	0.5304	0.594235	FALSE	FALSE	FALSE	0cGl6q	12	111446804	1.83e-07	0.00999	Atrial fibrillation	TRUE	reported	textfile	2.65e-08	12	111884608	3653	0.02633	ebi-a-GCST90001603	ebi-a-GCST90001603	TRUE	reported	igd	3	TRUE	NA	0.4696	0.4696	0.00843764	31.0679	31.085
128	rs35669214	C	T	C	T	-0.1231	-0.00604834	0.254	0.237297	FALSE	FALSE	FALSE	0cGl6q	17	73376523	0.601311	0.0115754	Atrial fibrillation	TRUE	reported	textfile	8.31e-06	17	71372662	3653	0.02758	ebi-a-GCST90001603	ebi-a-GCST90001603	TRUE	reported	igd	3	TRUE	NA	0.746	0.254	0.00542395	19.9108	19.9218
128	rs414743	A	G	A	G	0.1311	-0.0220868	0.2368	0.21626	FALSE	FALSE	FALSE	0cGl6q	21	45092160	0.0645862	0.011951	Atrial fibrillation	TRUE	reported	textfile	5.74e-06	21	46512075	3653	0.02887	ebi-a-GCST90001603	ebi-a-GCST90001603	TRUE	reported	igd	3	TRUE	NA	0.7632	0.2368	0.00561329	20.6098	20.6211
128	rs62447160	C	T	T	A	-0.1152	0.526451	0.6388	0.000242902	TRUE	FALSE	FALSE	0cGl6q	7	36487489	0.274862	0.482126	Atrial fibrillation	TRUE	reported	textfile	5.12e-06	7	36527098	3653	0.02524	ebi-a-GCST90001603	ebi-a-GCST90001603	TRUE	reported	igd	3	FALSE	NA	0.3612	0.3612	0.00567031	20.8204	20.8318
128	rs72960548	C	T	C	T	0.2563	0.0342011	0.073	0.0378207	FALSE	FALSE	FALSE	0cGl6q	6	127552720	0.190109	0.0261026	Atrial fibrillation	TRUE	reported	textfile	9.62e-08	6	127873865	3653	0.04796	ebi-a-GCST90001603	ebi-a-GCST90001603	TRUE	reported	igd	3	TRUE	NA	0.927	0.073	0.00775724	28.5431	28.5587
128	rs75308045	G	A	G	A	-0.1332	0.00144525	0.3063	0.217829	FALSE	FALSE	FALSE	0cGl6q	1	110607573	0.903334	0.0118998	Atrial fibrillation	TRUE	reported	textfile	8.25e-07	1	111150195	3653	0.02697	ebi-a-GCST90001603	ebi-a-GCST90001603	TRUE	reported	igd	3	TRUE	NA	0.6937	0.3063	0.00663295	24.3786	24.392
128	rs75995320	A	G	A	G	-0.4299	-0.0343847	0.0171	0.0262987	FALSE	FALSE	FALSE	0cGl6q	20	14858980	0.262241	0.0306702	Atrial fibrillation	TRUE	reported	textfile	1.31e-06	20	14839626	3653	0.08871	ebi-a-GCST90001603	ebi-a-GCST90001603	TRUE	reported	igd	3	TRUE	NA	0.9829	0.0171	0.00638788	23.4721	23.485
128	rs76560336	T	C	T	C	-0.6975	-0.00722621	0.006	0.0490055	FALSE	FALSE	FALSE	0cGl6q	4	33453875	0.751232	0.0227945	Atrial fibrillation	TRUE	reported	textfile	7.33e-06	4	33455497	3653	0.1553	ebi-a-GCST90001603	ebi-a-GCST90001603	TRUE	reported	igd	3	TRUE	NA	0.994	0.006	0.00549167	20.1608	20.1718
128	rs9271622	A	G	A	G	0.2154	0.00948897	0.7473	0.756144	FALSE	FALSE	FALSE	0cGl6q	6	32624068	0.40603	0.0114201	Atrial fibrillation	TRUE	reported	textfile	2.14e-10	6	32591845	3653	0.03382	ebi-a-GCST90001603	ebi-a-GCST90001603	TRUE	reported	igd	3	TRUE	NA	0.2527	0.2527	0.0109824	40.5421	40.5643
129	rs10512469	T	C	T	C	-0.2345	0.00347614	0.1639	0.24966	FALSE	FALSE	FALSE	8ioxjo	17	35443783	0.759247	0.0113425	Atrial fibrillation	TRUE	reported	textfile	4.61e-13	17	33770802	3669	0.03229	ebi-a-GCST90001604	ebi-a-GCST90001604	TRUE	reported	igd	3	TRUE	NA	0.8361	0.1639	0.0141711	52.7124	52.7412
129	rs10868215	C	T	C	T	-0.1205	0.00483383	0.3684	0.315736	FALSE	FALSE	FALSE	8ioxjo	9	84619196	0.64652	0.0105404	Atrial fibrillation	TRUE	reported	textfile	1.63e-06	9	87234111	3669	0.02509	ebi-a-GCST90001604	ebi-a-GCST90001604	TRUE	reported	igd	3	TRUE	NA	0.6316	0.3684	0.00624746	23.0535	23.066
129	rs11870294	C	A	C	A	0.1234	-0.00521445	0.2521	0.363421	FALSE	FALSE	FALSE	8ioxjo	17	79125511	0.608085	0.0101684	Atrial fibrillation	TRUE	reported	textfile	5.69e-06	17	77121593	3669	0.02715	ebi-a-GCST90001604	ebi-a-GCST90001604	TRUE	reported	igd	3	TRUE	NA	0.7479	0.2521	0.00559892	20.6469	20.6581
129	rs149528313	A	G	A	G	0.3387	0.0620113	0.0307	0.0171921	FALSE	FALSE	FALSE	8ioxjo	13	110006436	0.107006	0.0384733	Atrial fibrillation	TRUE	reported	textfile	5.94e-07	13	110658783	3669	0.0677	ebi-a-GCST90001604	ebi-a-GCST90001604	TRUE	reported	igd	3	TRUE	NA	0.9693	0.0307	0.00677568	25.0159	25.0296
129	rs17615220	G	A	G	A	-0.1588	0.0779424	0.291	0.0305462	FALSE	FALSE	FALSE	8ioxjo	6	32709636	0.0062137	0.0284847	Atrial fibrillation	TRUE	reported	textfile	1.42e-06	6	32677413	3669	0.03288	ebi-a-GCST90001604	ebi-a-GCST90001604	TRUE	reported	igd	3	TRUE	NA	0.709	0.291	0.00631739	23.3131	23.3258
129	rs1874323	C	T	C	T	-0.157	0.0163311	0.1374	0.152029	FALSE	FALSE	FALSE	8ioxjo	3	65786009	0.233772	0.0137156	Atrial fibrillation	TRUE	reported	textfile	5.39e-06	3	65771684	3669	0.03445	ebi-a-GCST90001604	ebi-a-GCST90001604	TRUE	reported	igd	3	TRUE	NA	0.8626	0.1374	0.00562888	20.7579	20.7693
129	rs241580	G	A	G	A	-0.2806	-0.0110105	0.9629	0.941119	FALSE	FALSE	FALSE	8ioxjo	6	157474075	0.59896	0.0209367	Atrial fibrillation	TRUE	reported	textfile	8.36e-06	6	157895107	3669	0.06288	ebi-a-GCST90001604	ebi-a-GCST90001604	TRUE	reported	igd	3	TRUE	NA	0.0371	0.0371	0.00539824	19.9028	19.9136
129	rs34147569	C	T	C	T	0.1298	-0.0147486	0.2254	0.16371	FALSE	FALSE	FALSE	8ioxjo	6	71043391	0.269593	0.0133592	Atrial fibrillation	TRUE	reported	textfile	9.5e-06	6	71753094	3669	0.02927	ebi-a-GCST90001604	ebi-a-GCST90001604	TRUE	reported	igd	3	TRUE	NA	0.7746	0.2254	0.00533132	19.6547	19.6655
129	rs4758148	G	A	G	A	-0.2706	0.0233932	0.0429	0.0922243	FALSE	FALSE	FALSE	8ioxjo	11	5855400	0.168141	0.0169737	Atrial fibrillation	TRUE	reported	textfile	4.97e-06	11	5876630	3669	0.05918	ebi-a-GCST90001604	ebi-a-GCST90001604	TRUE	reported	igd	3	TRUE	NA	0.9571	0.0429	0.00566618	20.8963	20.9077
129	rs55972028	T	C	T	C	0.1697	0.0148632	0.1218	0.0693461	FALSE	FALSE	FALSE	8ioxjo	9	131837610	0.444291	0.0194298	Atrial fibrillation	TRUE	reported	textfile	5.17e-06	9	134712997	3669	0.03719	ebi-a-GCST90001604	ebi-a-GCST90001604	TRUE	reported	igd	3	TRUE	NA	0.8782	0.1218	0.00564295	20.8101	20.8215
129	rs62096695	G	T	G	T	0.3394	-0.04061	0.0244	0.0940552	FALSE	FALSE	FALSE	8ioxjo	18	79773989	0.0165413	0.0169438	Atrial fibrillation	TRUE	reported	textfile	7.37e-06	18	77533989	3669	0.0756	ebi-a-GCST90001604	ebi-a-GCST90001604	TRUE	reported	igd	3	TRUE	NA	0.9756	0.0244	0.00546328	20.1439	20.1549
129	rs6904670	G	A	G	A	-0.1345	0.0114707	0.6419	0.413888	FALSE	FALSE	FALSE	8ioxjo	6	31225020	0.248922	0.00994877	Atrial fibrillation	TRUE	reported	textfile	4.41e-06	6	31192797	3669	0.02924	ebi-a-GCST90001604	ebi-a-GCST90001604	TRUE	reported	igd	3	TRUE	NA	0.3581	0.3581	0.00573383	21.1472	21.1587
129	rs735609	T	G	T	G	0.2301	0.00856521	0.0822	0.0755056	FALSE	FALSE	FALSE	8ioxjo	15	57352258	0.646594	0.018681	Atrial fibrillation	TRUE	reported	textfile	1.25e-07	15	57644456	3669	0.04345	ebi-a-GCST90001604	ebi-a-GCST90001604	TRUE	reported	igd	3	TRUE	NA	0.9178	0.0822	0.00758576	28.0296	28.0449
129	rs7864642	T	G	T	G	0.2854	-0.00495905	0.048	0.0418534	FALSE	FALSE	FALSE	8ioxjo	9	119425717	0.839359	0.0244634	Atrial fibrillation	TRUE	reported	textfile	5.24e-07	9	122187995	3669	0.05679	ebi-a-GCST90001604	ebi-a-GCST90001604	TRUE	reported	igd	3	TRUE	NA	0.952	0.048	0.00683655	25.2422	25.256
129	rs9916257	T	G	T	G	0.1918	-0.00596537	0.5685	0.384881	FALSE	FALSE	FALSE	8ioxjo	17	35470352	0.553963	0.0100795	Atrial fibrillation	TRUE	reported	textfile	1.41e-15	17	33797371	3669	0.02391	ebi-a-GCST90001604	ebi-a-GCST90001604	TRUE	reported	igd	3	TRUE	NA	0.4315	0.4315	0.0172361	64.3134	64.3484
13	rs1047792	T	G	T	G	-0.1467	-0.0140316	0.176	0.213332	FALSE	FALSE	FALSE	1D0Oi0	12	6539933	0.241044	0.0119685	Atrial fibrillation	TRUE	reported	textfile	6.5e-06	12	6649099	3656	0.03249	ebi-a-GCST90001401	ebi-a-GCST90001401	TRUE	reported	igd	3	TRUE	NA	0.824	0.176	0.00554549	20.3762	20.3874
13	rs112432445	A	G	A	G	0.2796	0.0141429	0.0528	0.0108023	FALSE	FALSE	FALSE	1D0Oi0	9	4162626	0.766087	0.0475396	Atrial fibrillation	TRUE	reported	textfile	5.77e-07	9	4162626	3656	0.05583	ebi-a-GCST90001401	ebi-a-GCST90001401	TRUE	reported	igd	3	TRUE	NA	0.9472	0.0528	0.0068134	25.0669	25.0807
13	rs113442137	A	G	A	G	-0.2567	0.000662805	0.0472	0.0837341	FALSE	FALSE	FALSE	1D0Oi0	1	160285165	0.970402	0.0178635	Atrial fibrillation	TRUE	reported	textfile	8.21e-06	1	160254955	3656	0.05748	ebi-a-GCST90001401	ebi-a-GCST90001401	TRUE	reported	igd	3	TRUE	NA	0.9528	0.0472	0.00542562	19.9334	19.9443
13	rs11661511	C	T	C	T	-0.1204	0.000764885	0.6704	0.635108	FALSE	FALSE	FALSE	1D0Oi0	18	63185025	0.940217	0.0101989	Atrial fibrillation	TRUE	reported	textfile	5.04e-06	18	60852258	3656	0.02636	ebi-a-GCST90001401	ebi-a-GCST90001401	TRUE	reported	igd	3	TRUE	NA	0.3296	0.3296	0.00567394	20.8509	20.8623
13	rs11688492	C	T	C	T	-0.1216	0.0101422	0.5196	0.397021	FALSE	FALSE	FALSE	1D0Oi0	2	64638670	0.314203	0.0100773	Atrial fibrillation	TRUE	reported	textfile	1.24e-06	2	64865804	3656	0.02504	ebi-a-GCST90001401	ebi-a-GCST90001401	TRUE	reported	igd	3	TRUE	NA	0.4804	0.4804	0.00640914	23.5701	23.583
13	rs117833074	C	T	C	T	-0.1795	-0.00505568	0.1146	0.0591506	FALSE	FALSE	FALSE	1D0Oi0	12	77158127	0.808584	0.0208694	Atrial fibrillation	TRUE	reported	textfile	8.65e-06	12	77551907	3656	0.0403	ebi-a-GCST90001401	ebi-a-GCST90001401	TRUE	reported	igd	3	TRUE	NA	0.8854	0.1146	0.00539712	19.8281	19.839
13	rs11843493	C	A	C	A	-0.1109	0.00584541	0.4944	0.488141	FALSE	FALSE	FALSE	1D0Oi0	13	46953822	0.553982	0.0098773	Atrial fibrillation	TRUE	reported	textfile	8.2e-06	13	47527957	3656	0.02482	ebi-a-GCST90001401	ebi-a-GCST90001401	TRUE	reported	igd	3	TRUE	NA	0.5056	0.4944	0.00543111	19.9536	19.9646
13	rs12129123	T	C	T	C	-0.1387	-0.00857744	0.2221	0.0848667	FALSE	FALSE	FALSE	1D0Oi0	1	10023651	0.628086	0.0177065	Atrial fibrillation	TRUE	reported	textfile	7.36e-06	1	10083709	3656	0.0309	ebi-a-GCST90001401	ebi-a-GCST90001401	TRUE	reported	igd	3	TRUE	NA	0.7779	0.2221	0.00548079	20.1372	20.1482
13	rs13099360	G	A	G	A	-0.263	0.0258775	0.0466	0.0494713	FALSE	FALSE	FALSE	1D0Oi0	3	60491142	0.254215	0.0226962	Atrial fibrillation	TRUE	reported	textfile	9.96e-06	3	60476875	3656	0.05944	ebi-a-GCST90001401	ebi-a-GCST90001401	TRUE	reported	igd	3	TRUE	NA	0.9534	0.0466	0.00532633	19.5666	19.5773
13	rs144306835	A	G	A	G	0.3826	0.00334842	0.0234	0.0557095	FALSE	FALSE	FALSE	1D0Oi0	8	95344755	0.877383	0.0217024	Atrial fibrillation	TRUE	reported	textfile	1.62e-06	8	96356983	3656	0.07964	ebi-a-GCST90001401	ebi-a-GCST90001401	TRUE	reported	igd	3	TRUE	NA	0.9766	0.0234	0.00627319	23.0669	23.0796
13	rs185621536	T	C	T	C	-0.3205	-0.0322641	0.0312	0.0250001	FALSE	FALSE	FALSE	1D0Oi0	1	112981879	0.305651	0.0314959	Atrial fibrillation	TRUE	reported	textfile	4.89e-06	1	113524501	3656	0.07004	ebi-a-GCST90001401	ebi-a-GCST90001401	TRUE	reported	igd	3	TRUE	NA	0.9688	0.0312	0.00569478	20.9279	20.9394
13	rs2250246	G	A	G	A	0.1359	0.00305416	0.5341	0.613972	FALSE	FALSE	FALSE	1D0Oi0	12	6443850	0.762149	0.010091	Atrial fibrillation	TRUE	reported	textfile	3.13e-08	12	6553016	3656	0.02451	ebi-a-GCST90001401	ebi-a-GCST90001401	TRUE	reported	igd	3	TRUE	NA	0.4659	0.4659	0.00833891	30.7266	30.7434
13	rs35574803	C	T	C	T	-0.2808	-0.00758032	0.0562	0.0106488	FALSE	FALSE	FALSE	1D0Oi0	3	32491754	0.874844	0.0481262	Atrial fibrillation	TRUE	reported	textfile	2.02e-07	3	32533246	3656	0.05393	ebi-a-GCST90001401	ebi-a-GCST90001401	TRUE	reported	igd	3	TRUE	NA	0.9438	0.0562	0.00736069	27.0954	27.1102
13	rs421516	A	C	A	C	-0.2897	-0.039499	0.9583	0.997305	FALSE	FALSE	FALSE	1D0Oi0	17	65139471	0.675073	0.0942258	Atrial fibrillation	TRUE	reported	textfile	3.97e-06	17	63135589	3656	0.0627	ebi-a-GCST90001401	ebi-a-GCST90001401	TRUE	reported	igd	3	TRUE	NA	0.0417	0.0417	0.00580533	21.3366	21.3482
13	rs4239702	C	T	C	T	0.2841	-0.0328187	0.6002	0.71029	FALSE	FALSE	FALSE	1D0Oi0	20	46120612	0.00241663	0.0108184	Atrial fibrillation	TRUE	reported	textfile	1.64e-27	20	44749251	3656	0.02593	ebi-a-GCST90001401	ebi-a-GCST90001401	TRUE	reported	igd	3	TRUE	NA	0.3998	0.3998	0.0317907	119.977	120.043
13	rs61786059	T	G	T	G	-0.1238	0.0144626	0.3135	0.25105	FALSE	FALSE	FALSE	1D0Oi0	1	28709246	0.199664	0.0112768	Atrial fibrillation	TRUE	reported	textfile	4.45e-06	1	29035758	3656	0.02692	ebi-a-GCST90001401	ebi-a-GCST90001401	TRUE	reported	igd	3	TRUE	NA	0.6865	0.3135	0.00575148	21.1375	21.1491
13	rs74356874	A	G	A	G	0.6631	0.0321741	0.0066	0.0268668	FALSE	FALSE	FALSE	1D0Oi0	5	22936453	0.293268	0.0306134	Atrial fibrillation	TRUE	reported	textfile	5.96e-06	5	22936562	3656	0.1462	ebi-a-GCST90001401	ebi-a-GCST90001401	TRUE	reported	igd	3	TRUE	NA	0.9934	0.0066	0.00559526	20.5601	20.5714
13	rs7518494	A	G	A	G	0.2278	-0.0119382	0.9334	0.922706	FALSE	FALSE	FALSE	1D0Oi0	1	217060104	0.51764	0.018452	Atrial fibrillation	TRUE	reported	textfile	3.21e-06	1	217233446	3656	0.04884	ebi-a-GCST90001401	ebi-a-GCST90001401	TRUE	reported	igd	3	TRUE	NA	0.0666	0.0666	0.00591525	21.743	21.7549
13	rs77126700	C	T	C	T	0.3825	0.0258635	0.0239	0.0099649	FALSE	FALSE	FALSE	1D0Oi0	20	48697349	0.602901	0.0497151	Atrial fibrillation	TRUE	reported	textfile	1.95e-06	20	47313887	3656	0.08026	ebi-a-GCST90001401	ebi-a-GCST90001401	TRUE	reported	igd	3	TRUE	NA	0.9761	0.0239	0.00617403	22.7001	22.7125
13	rs78763642	A	G	A	G	-0.3304	-0.029315	0.0279	0.106613	FALSE	FALSE	FALSE	1D0Oi0	9	25294310	0.0674373	0.0160301	Atrial fibrillation	TRUE	reported	textfile	9.28e-06	9	25294308	3656	0.07442	ebi-a-GCST90001401	ebi-a-GCST90001401	TRUE	reported	igd	3	TRUE	NA	0.9721	0.0279	0.0053624	19.6999	19.7106
13	rs9615714	G	A	G	A	-0.1733	0.00949034	0.1421	0.0999252	FALSE	FALSE	FALSE	1D0Oi0	22	47981214	0.562208	0.0163749	Atrial fibrillation	TRUE	reported	textfile	6.95e-07	22	48376963	3656	0.03486	ebi-a-GCST90001401	ebi-a-GCST90001401	TRUE	reported	igd	3	TRUE	NA	0.8579	0.1421	0.00671445	24.7004	24.714
130	rs12426383	G	A	G	A	-0.1498	-0.0066238	0.1554	0.122126	FALSE	FALSE	FALSE	Ejsxbg	12	20569920	0.656966	0.0149149	Atrial fibrillation	TRUE	reported	textfile	5.58e-06	12	20722854	3669	0.03294	ebi-a-GCST90001605	ebi-a-GCST90001605	TRUE	reported	igd	3	TRUE	NA	0.8446	0.1554	0.00560515	20.67	20.6812
130	rs150146725	C	T	C	T	-0.3712	0.0372355	0.0248	0.00653976	FALSE	FALSE	FALSE	Ejsxbg	20	51078030	0.541701	0.0610175	Atrial fibrillation	TRUE	reported	textfile	1.57e-06	20	49694567	3669	0.07717	ebi-a-GCST90001605	ebi-a-GCST90001605	TRUE	reported	igd	3	TRUE	NA	0.9752	0.0248	0.00626673	23.125	23.1376
130	rs1501750	G	A	G	A	0.2324	-0.00909158	0.9406	0.857674	FALSE	FALSE	FALSE	Ejsxbg	5	4747779	0.51659	0.014017	Atrial fibrillation	TRUE	reported	textfile	3.79e-06	5	4747892	3669	0.05021	ebi-a-GCST90001605	ebi-a-GCST90001605	TRUE	reported	igd	3	TRUE	NA	0.0594	0.0594	0.00580518	21.4119	21.4236
130	rs1609355	G	A	G	A	-0.298	0.0215861	0.035	0.0521851	FALSE	FALSE	FALSE	Ejsxbg	2	22765223	0.330052	0.0221621	Atrial fibrillation	TRUE	reported	textfile	5.88e-06	2	22988095	3669	0.06568	ebi-a-GCST90001605	ebi-a-GCST90001605	TRUE	reported	igd	3	TRUE	NA	0.965	0.035	0.00557941	20.5745	20.5857
130	rs16908368	T	G	T	G	0.2667	-0.0045632	0.0481	0.0418426	FALSE	FALSE	FALSE	Ejsxbg	9	119423637	0.852051	0.0244673	Atrial fibrillation	TRUE	reported	textfile	2.18e-06	9	122185915	3669	0.05622	ebi-a-GCST90001605	ebi-a-GCST90001605	TRUE	reported	igd	3	TRUE	NA	0.9519	0.0481	0.00609623	22.492	22.5042
130	rs184624056	G	A	G	A	-0.5583	-0.003932	0.0109	0.0202874	FALSE	FALSE	FALSE	Ejsxbg	4	266020	0.912705	0.0358671	Atrial fibrillation	TRUE	reported	textfile	2.18e-06	4	259809	3669	0.1177	ebi-a-GCST90001605	ebi-a-GCST90001605	TRUE	reported	igd	3	TRUE	NA	0.9891	0.0109	0.00609508	22.4877	22.5
130	rs4325897	C	A	C	A	0.1521	0.0218164	0.1607	0.152313	FALSE	FALSE	FALSE	Ejsxbg	3	111704495	0.11149	0.0137078	Atrial fibrillation	TRUE	reported	textfile	4.27e-06	3	111423342	3669	0.03304	ebi-a-GCST90001605	ebi-a-GCST90001605	TRUE	reported	igd	3	TRUE	NA	0.8393	0.1607	0.00574287	21.1808	21.1923
130	rs4614661	A	C	A	C	-0.1711	-0.0087365	0.1266	0.12138	FALSE	FALSE	FALSE	Ejsxbg	14	104284375	0.562137	0.0150715	Atrial fibrillation	TRUE	reported	textfile	1.28e-06	14	104750712	3669	0.03528	ebi-a-GCST90001605	ebi-a-GCST90001605	TRUE	reported	igd	3	TRUE	NA	0.8734	0.1266	0.00636971	23.5075	23.5203
130	rs481252	C	T	C	T	-0.1094	0.00382333	0.4516	0.540534	FALSE	FALSE	FALSE	Ejsxbg	11	134318648	0.698314	0.00986417	Atrial fibrillation	TRUE	reported	textfile	3.77e-06	11	134188542	3669	0.02363	ebi-a-GCST90001605	ebi-a-GCST90001605	TRUE	reported	igd	3	TRUE	NA	0.5484	0.4516	0.00580804	21.4225	21.4342
130	rs76019287	C	T	C	T	2.39	-0.0083641	0.0005	0.0243338	FALSE	FALSE	FALSE	Ejsxbg	5	28612606	0.796094	0.0323682	Atrial fibrillation	TRUE	reported	textfile	3.66e-06	5	28612713	3669	0.5154	ebi-a-GCST90001605	ebi-a-GCST90001605	TRUE	reported	igd	3	TRUE	NA	0.9995	0.0005	0.00582668	21.4917	21.5034
130	rs76320442	T	C	T	C	-0.4555	0.0235854	0.0157	0.0662616	FALSE	FALSE	FALSE	Ejsxbg	4	1630772	0.234017	0.0198184	Atrial fibrillation	TRUE	reported	textfile	2.23e-06	4	1632499	3669	0.09611	ebi-a-GCST90001605	ebi-a-GCST90001605	TRUE	reported	igd	3	TRUE	NA	0.9843	0.0157	0.00608473	22.4493	22.4615
130	rs77650974	A	G	A	G	-0.1147	-0.000433777	0.3227	0.123847	FALSE	FALSE	FALSE	Ejsxbg	18	12394264	0.977015	0.0150556	Atrial fibrillation	TRUE	reported	textfile	7.17e-06	18	12394263	3669	0.02553	ebi-a-GCST90001605	ebi-a-GCST90001605	TRUE	reported	igd	3	TRUE	NA	0.6773	0.3227	0.00547135	20.1738	20.1848
130	rs78641454	T	C	T	C	-0.2644	0.0140523	0.0437	0.0637427	FALSE	FALSE	FALSE	Ejsxbg	3	127025324	0.483873	0.0200722	Atrial fibrillation	TRUE	reported	textfile	5.4e-06	3	126744167	3669	0.05804	ebi-a-GCST90001605	ebi-a-GCST90001605	TRUE	reported	igd	3	TRUE	NA	0.9563	0.0437	0.00562433	20.7411	20.7524
130	rs893978	T	C	T	C	0.4193	-0.0358694	0.0232	0.0162104	FALSE	FALSE	FALSE	Ejsxbg	3	74125704	0.36117	0.0392815	Atrial fibrillation	TRUE	reported	textfile	8.44e-08	3	74174855	3669	0.0781	ebi-a-GCST90001605	ebi-a-GCST90001605	TRUE	reported	igd	3	TRUE	NA	0.9768	0.0232	0.00779474	28.8079	28.8236
130	rs9916629	C	T	C	T	0.1172	-0.0161197	0.5124	0.260522	FALSE	FALSE	FALSE	Ejsxbg	17	35469241	0.149201	0.0111759	Atrial fibrillation	TRUE	reported	textfile	8.77e-07	17	33796260	3669	0.02379	ebi-a-GCST90001605	ebi-a-GCST90001605	TRUE	reported	igd	3	TRUE	NA	0.4876	0.4876	0.00657136	24.2566	24.2698
131	rs112782656	A	G	A	G	-0.3174	-0.0331792	0.0288	0.00375143	FALSE	FALSE	FALSE	cLd50b	19	56974647	0.681307	0.080791	Atrial fibrillation	TRUE	reported	textfile	8.89e-06	19	57486015	3668	0.07133	ebi-a-GCST90001606	ebi-a-GCST90001606	TRUE	reported	igd	3	TRUE	NA	0.9712	0.0288	0.00536911	19.7894	19.8002
131	rs114905473	C	T	C	T	-0.2375	-0.0383277	0.0589	0.0439797	FALSE	FALSE	FALSE	cLd50b	4	110448871	0.112403	0.0241437	Atrial fibrillation	TRUE	reported	textfile	4.69e-06	4	111370027	3668	0.05181	ebi-a-GCST90001606	ebi-a-GCST90001606	TRUE	reported	igd	3	TRUE	NA	0.9411	0.0589	0.00569626	21.0021	21.0136
131	rs116160694	C	T	C	T	0.6955	0.0510037	0.0067	0.00778208	FALSE	FALSE	FALSE	cLd50b	6	66644924	0.364068	0.0561938	Atrial fibrillation	TRUE	reported	textfile	3.82e-06	6	67354817	3668	0.1503	ebi-a-GCST90001606	ebi-a-GCST90001606	TRUE	reported	igd	3	TRUE	NA	0.9933	0.0067	0.00580389	21.4013	21.4129
131	rs118114356	T	G	T	G	0.4689	-0.027834	0.0123	0.00885117	FALSE	FALSE	FALSE	cLd50b	6	161822691	0.600665	0.0531746	Atrial fibrillation	TRUE	reported	textfile	8.97e-06	6	162243723	3668	0.1054	ebi-a-GCST90001606	ebi-a-GCST90001606	TRUE	reported	igd	3	TRUE	NA	0.9877	0.0123	0.00536677	19.7807	19.7915
131	rs13210358	T	C	T	C	-0.3968	0.00825688	0.0315	0.0184637	FALSE	FALSE	FALSE	cLd50b	6	101824359	0.824985	0.0373382	Atrial fibrillation	TRUE	reported	textfile	2.73e-08	6	102272234	3668	0.07123	ebi-a-GCST90001606	ebi-a-GCST90001606	TRUE	reported	igd	3	TRUE	NA	0.9685	0.0315	0.00838937	31.0156	31.0325
131	rs1830888	A	C	A	C	0.1268	-0.0187583	0.2867	0.250307	FALSE	FALSE	FALSE	cLd50b	10	44844456	0.10051	0.0114213	Atrial fibrillation	TRUE	reported	textfile	4.18e-06	10	45339904	3668	0.02751	ebi-a-GCST90001606	ebi-a-GCST90001606	TRUE	reported	igd	3	TRUE	NA	0.7133	0.2867	0.00575864	21.2334	21.245
131	rs2003177	G	A	G	A	0.1408	0.0030445	0.1831	0.28022	FALSE	FALSE	FALSE	cLd50b	11	87355667	0.781183	0.0109602	Atrial fibrillation	TRUE	reported	textfile	9.33e-06	11	87066709	3668	0.03172	ebi-a-GCST90001606	ebi-a-GCST90001606	TRUE	reported	igd	3	TRUE	NA	0.8169	0.1831	0.00534297	19.6926	19.7033
131	rs56157148	G	T	G	T	0.1421	-0.0134486	0.1574	0.156737	FALSE	FALSE	FALSE	cLd50b	9	135770514	0.319381	0.0135063	Atrial fibrillation	TRUE	reported	textfile	9.88e-06	9	138662360	3668	0.0321	ebi-a-GCST90001606	ebi-a-GCST90001606	TRUE	reported	igd	3	TRUE	NA	0.8426	0.1574	0.00531416	19.5858	19.5965
131	rs60704551	C	A	C	A	0.5316	0.0733153	0.0106	0.0105805	FALSE	FALSE	FALSE	cLd50b	1	14464940	0.132292	0.0487104	Atrial fibrillation	TRUE	reported	textfile	8.36e-06	1	14791436	3668	0.1191	ebi-a-GCST90001606	ebi-a-GCST90001606	TRUE	reported	igd	3	TRUE	NA	0.9894	0.0106	0.00540212	19.9118	19.9226
131	rs62048802	G	A	G	A	0.1177	-0.0196826	0.3768	0.236933	FALSE	FALSE	FALSE	cLd50b	16	84669599	0.0889119	0.0115701	Atrial fibrillation	TRUE	reported	textfile	1.74e-06	16	84703205	3668	0.02457	ebi-a-GCST90001606	ebi-a-GCST90001606	TRUE	reported	igd	3	TRUE	NA	0.6232	0.3768	0.00621734	22.9354	22.9479
131	rs798726	C	T	C	T	-0.1399	0.0301625	0.7814	0.78956	FALSE	FALSE	FALSE	cLd50b	4	1683484	0.0121035	0.0120212	Atrial fibrillation	TRUE	reported	textfile	2.09e-06	4	1685211	3668	0.02944	ebi-a-GCST90001606	ebi-a-GCST90001606	TRUE	reported	igd	3	TRUE	NA	0.2186	0.2186	0.00611878	22.5696	22.5819
131	rs912657	G	A	G	A	0.123	0.00935062	0.7411	0.784932	FALSE	FALSE	FALSE	cLd50b	13	21794994	0.440061	0.0121108	Atrial fibrillation	TRUE	reported	textfile	7.88e-06	13	22369133	3668	0.02749	ebi-a-GCST90001606	ebi-a-GCST90001606	TRUE	reported	igd	3	TRUE	NA	0.2589	0.2589	0.00542835	20.0089	20.0198
132	rs10990269	T	C	T	C	0.1145	0.0174441	0.3525	0.332418	FALSE	FALSE	FALSE	QyfNg2	9	96292642	0.0946651	0.0104376	Atrial fibrillation	TRUE	reported	textfile	9.36e-06	9	99054924	3668	0.0258	ebi-a-GCST90001607	ebi-a-GCST90001607	TRUE	reported	igd	3	TRUE	NA	0.6475	0.3525	0.00534092	19.685	19.6957
132	rs11080350	T	C	T	C	-0.1371	0.0207637	0.4017	0.284576	FALSE	FALSE	FALSE	QyfNg2	17	35447616	0.0582626	0.0109645	Atrial fibrillation	TRUE	reported	textfile	5.92e-08	17	33774635	3668	0.02524	ebi-a-GCST90001607	ebi-a-GCST90001607	TRUE	reported	igd	3	TRUE	NA	0.5983	0.4017	0.00797972	29.489	29.505
132	rs11163186	A	C	A	C	0.3831	0.0295725	0.0207	0.0895152	FALSE	FALSE	FALSE	QyfNg2	1	81017504	0.0840021	0.0171145	Atrial fibrillation	TRUE	reported	textfile	5.01e-06	1	81483189	3668	0.08381	ebi-a-GCST90001607	ebi-a-GCST90001607	TRUE	reported	igd	3	TRUE	NA	0.9793	0.0207	0.00566417	20.8831	20.8945
132	rs115924617	T	C	T	C	-0.3892	-0.0310573	0.0198	0.0322511	FALSE	FALSE	FALSE	QyfNg2	1	99918209	0.264963	0.0278607	Atrial fibrillation	TRUE	reported	textfile	6.73e-06	1	100383765	3668	0.08632	ebi-a-GCST90001607	ebi-a-GCST90001607	TRUE	reported	igd	3	TRUE	NA	0.9802	0.0198	0.0055118	20.3182	20.3293
132	rs29001478	A	G	A	G	0.1606	-0.00515269	0.3028	0.436256	FALSE	FALSE	FALSE	QyfNg2	6	32479385	0.602016	0.00988044	Atrial fibrillation	TRUE	reported	textfile	4.81e-07	6	32447162	3668	0.03185	ebi-a-GCST90001607	ebi-a-GCST90001607	TRUE	reported	igd	3	TRUE	NA	0.6972	0.3028	0.00688403	25.4118	25.4257
132	rs3130685	T	C	T	C	0.1801	-0.0088666	0.3428	0.449127	FALSE	FALSE	FALSE	QyfNg2	6	31238429	0.367782	0.00984483	Atrial fibrillation	TRUE	reported	textfile	1.16e-09	6	31206206	3668	0.02952	ebi-a-GCST90001607	ebi-a-GCST90001607	TRUE	reported	igd	3	TRUE	NA	0.6572	0.3428	0.0100457	37.2013	37.2216
132	rs3804348	A	C	A	C	0.2966	-0.0414151	0.0418	0.0133636	FALSE	FALSE	FALSE	QyfNg2	4	3429615	0.332707	0.0427543	Atrial fibrillation	TRUE	reported	textfile	1.54e-06	4	3431342	3668	0.06161	ebi-a-GCST90001607	ebi-a-GCST90001607	TRUE	reported	igd	3	TRUE	NA	0.9582	0.0418	0.00627878	23.1634	23.1761
132	rs3829858	G	A	G	A	0.1164	-0.00703535	0.3978	0.479581	FALSE	FALSE	FALSE	QyfNg2	10	84234386	0.474126	0.00982891	Atrial fibrillation	TRUE	reported	textfile	3.35e-06	10	85994142	3668	0.025	ebi-a-GCST90001607	ebi-a-GCST90001607	TRUE	reported	igd	3	TRUE	NA	0.6022	0.3978	0.0058754	21.6665	21.6783
132	rs62130076	A	G	A	G	0.1147	0.00575289	0.3472	0.251752	FALSE	FALSE	FALSE	QyfNg2	19	1671550	0.611975	0.0113412	Atrial fibrillation	TRUE	reported	textfile	7.78e-06	19	1671549	3668	0.02563	ebi-a-GCST90001607	ebi-a-GCST90001607	TRUE	reported	igd	3	TRUE	NA	0.6528	0.3472	0.00543044	20.0167	20.0276
132	rs62458311	A	G	A	G	0.2722	0.0233221	0.0447	0.0457305	FALSE	FALSE	FALSE	QyfNg2	7	67850973	0.320509	0.0234767	Atrial fibrillation	TRUE	reported	textfile	4.39e-06	7	67315960	3668	0.05919	ebi-a-GCST90001607	ebi-a-GCST90001607	TRUE	reported	igd	3	TRUE	NA	0.9553	0.0447	0.00573262	21.137	21.1485
132	rs6986151	C	T	C	T	0.1831	-0.00162612	0.1031	0.125009	FALSE	FALSE	FALSE	QyfNg2	8	100507673	0.913423	0.0149566	Atrial fibrillation	TRUE	reported	textfile	4.53e-06	8	101519901	3668	0.03986	ebi-a-GCST90001607	ebi-a-GCST90001607	TRUE	reported	igd	3	TRUE	NA	0.8969	0.1031	0.00571981	21.0894	21.101
132	rs73207267	A	G	A	G	0.1636	0.0153043	0.1279	0.0281666	FALSE	FALSE	FALSE	QyfNg2	3	194315523	0.620769	0.0309327	Atrial fibrillation	TRUE	reported	textfile	8.36e-06	3	194033312	3668	0.03665	ebi-a-GCST90001607	ebi-a-GCST90001607	TRUE	reported	igd	3	TRUE	NA	0.8721	0.1279	0.00540302	19.9151	19.9259
132	rs78326687	A	C	A	C	-0.1555	0.010739	0.1602	0.31775	FALSE	FALSE	FALSE	QyfNg2	1	242153229	0.307036	0.0105134	Atrial fibrillation	TRUE	reported	textfile	2.71e-06	1	242316531	3668	0.03309	ebi-a-GCST90001607	ebi-a-GCST90001607	TRUE	reported	igd	3	TRUE	NA	0.8398	0.1602	0.00598454	22.0714	22.0835
133	rs11025036	A	G	A	G	-0.4277	0.0430676	0.0221	0.0101453	FALSE	FALSE	FALSE	QOGVaM	11	19154086	0.379853	0.0490426	Atrial fibrillation	TRUE	reported	textfile	1.91e-07	11	19175633	3668	0.08196	ebi-a-GCST90001608	ebi-a-GCST90001608	TRUE	reported	igd	3	TRUE	NA	0.9779	0.0221	0.00736941	27.2168	27.2317
133	rs117166897	G	A	G	A	-0.2423	0.0389984	0.056	0.00206107	FALSE	FALSE	FALSE	QOGVaM	10	10922857	0.72756	0.111944	Atrial fibrillation	TRUE	reported	textfile	5.63e-06	10	10964820	3668	0.05329	ebi-a-GCST90001608	ebi-a-GCST90001608	TRUE	reported	igd	3	TRUE	NA	0.944	0.056	0.00560461	20.6623	20.6736
133	rs117340321	T	G	T	G	-0.2528	-0.0487946	0.0578	0.0671695	FALSE	FALSE	FALSE	QOGVaM	15	42537775	0.0127286	0.0195862	Atrial fibrillation	TRUE	reported	textfile	2.54e-06	15	42829973	3668	0.05364	ebi-a-GCST90001608	ebi-a-GCST90001608	TRUE	reported	igd	3	TRUE	NA	0.9422	0.0578	0.00601901	22.1993	22.2114
133	rs147688743	A	G	A	G	-0.4693	-0.0503791	0.0153	0.0126276	FALSE	FALSE	FALSE	QOGVaM	10	63050559	0.258977	0.0446303	Atrial fibrillation	TRUE	reported	textfile	1.96e-06	10	64810319	3668	0.09847	ebi-a-GCST90001608	ebi-a-GCST90001608	TRUE	reported	igd	3	TRUE	NA	0.9847	0.0153	0.00615436	22.7016	22.714
133	rs16987794	C	T	C	T	-0.1599	0.0467329	0.1512	0.133178	FALSE	FALSE	FALSE	QOGVaM	2	20549001	0.00128088	0.0145123	Atrial fibrillation	TRUE	reported	textfile	3.2e-06	2	20748761	3668	0.03427	ebi-a-GCST90001608	ebi-a-GCST90001608	TRUE	reported	igd	3	TRUE	NA	0.8488	0.1512	0.00590024	21.7586	21.7705
133	rs28459093	T	C	T	C	-0.232	-0.149115	0.0585	0.00976125	FALSE	FALSE	FALSE	QOGVaM	4	13723505	0.0040385	0.0518636	Atrial fibrillation	TRUE	reported	textfile	6.64e-06	4	13725129	3668	0.05143	ebi-a-GCST90001608	ebi-a-GCST90001608	TRUE	reported	igd	3	TRUE	NA	0.9415	0.0585	0.0055171	20.3379	20.349
133	rs2857229	G	A	G	A	0.2919	-0.0169126	0.2578	0.361196	FALSE	FALSE	FALSE	QOGVaM	12	6791450	0.0977327	0.0102133	Atrial fibrillation	TRUE	reported	textfile	4.29e-26	12	6900616	3668	0.02741	ebi-a-GCST90001608	ebi-a-GCST90001608	TRUE	reported	igd	3	TRUE	NA	0.7422	0.2578	0.0299914	113.348	113.41
133	rs2983457	G	A	G	A	0.1097	0.00298484	0.4562	0.416078	FALSE	FALSE	FALSE	QOGVaM	20	64207090	0.764659	0.00997048	Atrial fibrillation	TRUE	reported	textfile	7.8e-06	20	62838443	3668	0.0245	ebi-a-GCST90001608	ebi-a-GCST90001608	TRUE	reported	igd	3	TRUE	NA	0.5438	0.4562	0.00543606	20.0375	20.0485
133	rs3759343	C	T	C	T	-0.1259	0.0127648	0.2916	0.0762741	FALSE	FALSE	FALSE	QOGVaM	12	6723938	0.495449	0.0187258	Atrial fibrillation	TRUE	reported	textfile	2.42e-06	12	6833104	3668	0.02665	ebi-a-GCST90001608	ebi-a-GCST90001608	TRUE	reported	igd	3	TRUE	NA	0.7084	0.2916	0.00604774	22.3059	22.3181
133	rs45551732	T	C	T	C	0.342	-0.0234507	0.029	0.0619604	FALSE	FALSE	FALSE	QOGVaM	5	170389370	0.259145	0.020782	Atrial fibrillation	TRUE	reported	textfile	2.2e-06	5	169816374	3668	0.07212	ebi-a-GCST90001608	ebi-a-GCST90001608	TRUE	reported	igd	3	TRUE	NA	0.971	0.029	0.00609336	22.4752	22.4875
133	rs4966346	G	A	G	A	-0.1172	0.0224995	0.5196	0.575259	FALSE	FALSE	FALSE	QOGVaM	15	28809594	0.0265424	0.0101432	Atrial fibrillation	TRUE	reported	textfile	4.2e-06	15	29054740	3668	0.02542	ebi-a-GCST90001608	ebi-a-GCST90001608	TRUE	reported	igd	3	TRUE	NA	0.4804	0.4804	0.00576189	21.2455	21.2571
133	rs55928872	A	G	A	G	-0.6422	-0.0642505	0.0076	0.0197573	FALSE	FALSE	FALSE	QOGVaM	21	44293438	0.0741293	0.0359782	Atrial fibrillation	TRUE	reported	textfile	9.19e-06	21	45713321	3668	0.1446	ebi-a-GCST90001608	ebi-a-GCST90001608	TRUE	reported	igd	3	TRUE	NA	0.9924	0.0076	0.00534867	19.7137	19.7244
133	rs6022045	C	T	C	T	-0.1148	0.00460355	0.5748	0.436764	FALSE	FALSE	FALSE	QOGVaM	20	52688749	0.642957	0.00993069	Atrial fibrillation	TRUE	reported	textfile	4.03e-06	20	51305288	3668	0.02488	ebi-a-GCST90001608	ebi-a-GCST90001608	TRUE	reported	igd	3	TRUE	NA	0.4252	0.4252	0.00577086	21.2788	21.2904
133	rs62022846	C	T	C	T	-0.2752	0.0491201	0.0472	0.0064819	FALSE	FALSE	FALSE	QOGVaM	16	11547034	0.417909	0.0606381	Atrial fibrillation	TRUE	reported	textfile	2.07e-06	16	11640890	3668	0.05788	ebi-a-GCST90001608	ebi-a-GCST90001608	TRUE	reported	igd	3	TRUE	NA	0.9528	0.0472	0.00612551	22.5945	22.6068
133	rs7160965	C	T	C	T	0.2018	-0.0207743	0.8949	0.931767	FALSE	FALSE	FALSE	QOGVaM	14	31037299	0.285326	0.0194437	Atrial fibrillation	TRUE	reported	textfile	3.21e-07	14	31506505	3668	0.03941	ebi-a-GCST90001608	ebi-a-GCST90001608	TRUE	reported	igd	3	TRUE	NA	0.1051	0.1051	0.00709752	26.2055	26.2198
133	rs72694502	C	T	C	T	-0.3724	0.0382324	0.0219	0.00800916	FALSE	FALSE	FALSE	QOGVaM	14	84694900	0.48725	0.0550353	Atrial fibrillation	TRUE	reported	textfile	6.04e-06	14	85161244	3668	0.08217	ebi-a-GCST90001608	ebi-a-GCST90001608	TRUE	reported	igd	3	TRUE	NA	0.9781	0.0219	0.0055685	20.5284	20.5396
133	rs76251345	G	T	G	T	0.2442	0.0318538	0.06	0.0747096	FALSE	FALSE	FALSE	QOGVaM	14	50869326	0.0924102	0.0189289	Atrial fibrillation	TRUE	reported	textfile	2.68e-06	14	51336044	3668	0.05195	ebi-a-GCST90001608	ebi-a-GCST90001608	TRUE	reported	igd	3	TRUE	NA	0.94	0.06	0.00598801	22.0843	22.0963
133	rs7786572	C	T	C	T	0.3038	-0.0422196	0.0346	0.0576676	FALSE	FALSE	FALSE	QOGVaM	7	4740274	0.0466176	0.0212185	Atrial fibrillation	TRUE	reported	textfile	8.55e-06	7	4779905	3668	0.06815	ebi-a-GCST90001608	ebi-a-GCST90001608	TRUE	reported	igd	3	TRUE	NA	0.9654	0.0346	0.0053885	19.8613	19.8721
133	rs77965313	C	A	C	A	-0.2978	-0.000869946	0.0375	0.10768	FALSE	FALSE	FALSE	QOGVaM	9	118152837	0.956463	0.015935	Atrial fibrillation	TRUE	reported	textfile	4.76e-06	9	120915115	3668	0.06501	ebi-a-GCST90001608	ebi-a-GCST90001608	TRUE	reported	igd	3	TRUE	NA	0.9625	0.0375	0.0056883	20.9726	20.984
134	rs10880825	A	C	A	C	0.1208	0.00583789	0.4482	0.365944	FALSE	FALSE	FALSE	O99RTW	12	45598113	0.566602	0.0101872	Atrial fibrillation	TRUE	reported	textfile	1.6e-06	12	45991896	3652	0.02514	ebi-a-GCST90001609	ebi-a-GCST90001609	TRUE	reported	igd	3	TRUE	NA	0.5518	0.4482	0.00628254	23.0763	23.0889
134	rs116684688	A	G	A	G	0.3058	-0.00455228	0.0346	0.0271021	FALSE	FALSE	FALSE	O99RTW	5	171103008	0.880938	0.030393	Atrial fibrillation	TRUE	reported	textfile	5.95e-06	5	170530012	3652	0.06743	ebi-a-GCST90001609	ebi-a-GCST90001609	TRUE	reported	igd	3	TRUE	NA	0.9654	0.0346	0.00560014	20.5556	20.5669
134	rs12422526	C	T	C	T	-0.1147	0.0180001	0.5027	0.635734	FALSE	FALSE	FALSE	O99RTW	12	86909116	0.0766073	0.0101655	Atrial fibrillation	TRUE	reported	textfile	5.28e-06	12	87302893	3652	0.02516	ebi-a-GCST90001609	ebi-a-GCST90001609	TRUE	reported	igd	3	TRUE	NA	0.4973	0.4973	0.00565862	20.7715	20.7829
134	rs150339178	T	C	T	C	-0.3114	0.0561532	0.0498	0.0128592	FALSE	FALSE	FALSE	O99RTW	2	85420783	0.200319	0.0438477	Atrial fibrillation	TRUE	reported	textfile	1.29e-07	2	85647906	3652	0.05886	ebi-a-GCST90001609	ebi-a-GCST90001609	TRUE	reported	igd	3	TRUE	NA	0.9502	0.0498	0.00760589	27.9743	27.9896
134	rs2706889	C	T	C	T	0.1188	0.00756364	0.3413	0.392954	FALSE	FALSE	FALSE	O99RTW	7	95795066	0.451404	0.0100437	Atrial fibrillation	TRUE	reported	textfile	7.35e-06	7	95424378	3652	0.02647	ebi-a-GCST90001609	ebi-a-GCST90001609	TRUE	reported	igd	3	TRUE	NA	0.6587	0.3413	0.00548536	20.132	20.143
134	rs2801996	C	T	C	T	0.1545	-0.00536071	0.1954	0.223978	FALSE	FALSE	FALSE	O99RTW	1	89907158	0.649437	0.0117936	Atrial fibrillation	TRUE	reported	textfile	1.14e-06	1	90372717	3652	0.0317	ebi-a-GCST90001609	ebi-a-GCST90001609	TRUE	reported	igd	3	TRUE	NA	0.8046	0.1954	0.00646237	23.7411	23.7541
134	rs2810499	G	T	G	T	0.1417	0.0139909	0.8163	0.909796	FALSE	FALSE	FALSE	O99RTW	9	133905085	0.417888	0.0172707	Atrial fibrillation	TRUE	reported	textfile	9.52e-06	9	136770207	3652	0.03197	ebi-a-GCST90001609	ebi-a-GCST90001609	TRUE	reported	igd	3	TRUE	NA	0.1837	0.1837	0.00535049	19.6343	19.6451
134	rs35046345	T	C	T	C	-0.278	0.0627899	0.0546	0.0601874	FALSE	FALSE	FALSE	O99RTW	2	84720569	0.00245522	0.0207309	Atrial fibrillation	TRUE	reported	textfile	1.05e-06	2	84947693	3652	0.05685	ebi-a-GCST90001609	ebi-a-GCST90001609	TRUE	reported	igd	3	TRUE	NA	0.9454	0.0546	0.00650524	23.8996	23.9127
134	rs4699432	T	C	T	C	0.1172	-0.00331331	0.6424	0.76816	FALSE	FALSE	FALSE	O99RTW	4	95558967	0.776791	0.011687	Atrial fibrillation	TRUE	reported	textfile	6.97e-06	4	96480118	3652	0.02604	ebi-a-GCST90001609	ebi-a-GCST90001609	TRUE	reported	igd	3	TRUE	NA	0.3576	0.3576	0.0055162	20.2458	20.2569
134	rs4959028	G	A	G	A	0.2258	-0.0244541	0.23	0.108955	FALSE	FALSE	FALSE	O99RTW	6	32415361	0.12346	0.015875	Atrial fibrillation	TRUE	reported	textfile	3.19e-11	6	32383138	3652	0.03391	ebi-a-GCST90001609	ebi-a-GCST90001609	TRUE	reported	igd	3	TRUE	NA	0.77	0.23	0.0119956	44.3154	44.3397
134	rs5030065	C	T	C	T	0.5828	-0.023407	0.0085	0.028243	FALSE	FALSE	FALSE	O99RTW	3	186736788	0.431703	0.0297693	Atrial fibrillation	TRUE	reported	textfile	9.94e-06	3	186454577	3652	0.1317	ebi-a-GCST90001609	ebi-a-GCST90001609	TRUE	reported	igd	3	TRUE	NA	0.9915	0.0085	0.00533352	19.5717	19.5825
134	rs7109274	A	G	A	G	0.8964	-0.0103345	0.0038	0.069052	FALSE	FALSE	FALSE	O99RTW	11	59952943	0.59261	0.0193148	Atrial fibrillation	TRUE	reported	textfile	5.37e-06	11	59720416	3652	0.1967	ebi-a-GCST90001609	ebi-a-GCST90001609	TRUE	reported	igd	3	TRUE	NA	0.9962	0.0038	0.0056546	20.7566	20.768
134	rs78510378	G	A	G	A	0.2145	-0.00418743	0.0995	0.0744705	FALSE	FALSE	FALSE	O99RTW	7	155207215	0.823801	0.0188065	Atrial fibrillation	TRUE	reported	textfile	2.8e-07	7	154998925	3652	0.04168	ebi-a-GCST90001609	ebi-a-GCST90001609	TRUE	reported	igd	3	TRUE	NA	0.9005	0.0995	0.00719996	26.4704	26.485
135	rs10513789	G	T	G	T	0.1323	0.00655638	0.2261	0.195596	FALSE	FALSE	FALSE	AqrncB	3	183042285	0.596097	0.01237	Atrial fibrillation	TRUE	reported	textfile	7.52e-06	3	182760073	3656	0.0295	ebi-a-GCST90001412	ebi-a-GCST90001412	TRUE	reported	igd	3	TRUE	NA	0.7739	0.2261	0.00547125	20.1019	20.1129
135	rs10942726	G	A	G	A	0.1176	0.00296351	0.3155	0.314872	FALSE	FALSE	FALSE	AqrncB	5	74962160	0.778572	0.0105395	Atrial fibrillation	TRUE	reported	textfile	7.86e-06	5	74257985	3656	0.02628	ebi-a-GCST90001412	ebi-a-GCST90001412	TRUE	reported	igd	3	TRUE	NA	0.6845	0.3155	0.00544735	20.0136	20.0246
135	rs11047113	C	A	C	A	-0.1831	-0.00929434	0.1027	0.155504	FALSE	FALSE	FALSE	AqrncB	12	23815675	0.493301	0.0135671	Atrial fibrillation	TRUE	reported	textfile	5.67e-06	12	23968609	3656	0.04029	ebi-a-GCST90001412	ebi-a-GCST90001412	TRUE	reported	igd	3	TRUE	NA	0.8973	0.1027	0.00561733	20.6417	20.653
135	rs11653761	T	G	T	G	-0.125	-0.00798418	0.592	0.597039	FALSE	FALSE	FALSE	AqrncB	17	2813241	0.424603	0.00999946	Atrial fibrillation	TRUE	reported	textfile	2.83e-07	17	2716535	3656	0.02429	ebi-a-GCST90001412	ebi-a-GCST90001412	TRUE	reported	igd	3	TRUE	NA	0.408	0.408	0.00719158	26.4684	26.4829
135	rs12595433	A	G	A	G	-0.1118	-0.00478041	0.4579	0.297648	FALSE	FALSE	FALSE	AqrncB	15	62998446	0.65699	0.010765	Atrial fibrillation	TRUE	reported	textfile	5.8e-06	15	63290645	3656	0.02462	ebi-a-GCST90001412	ebi-a-GCST90001412	TRUE	reported	igd	3	TRUE	NA	0.5421	0.4579	0.00560865	20.6096	20.6209
135	rs12874404	G	A	G	A	0.1963	-0.0441062	0.3256	0.0355941	FALSE	FALSE	FALSE	AqrncB	13	108341146	0.103964	0.0271267	Atrial fibrillation	TRUE	reported	textfile	5.62e-14	13	108993494	3656	0.02601	ebi-a-GCST90001412	ebi-a-GCST90001412	TRUE	reported	igd	3	TRUE	NA	0.6744	0.3256	0.0153405	56.9275	56.9587
135	rs13132141	A	G	A	G	-0.1191	-0.0127084	0.6385	0.498849	FALSE	FALSE	FALSE	AqrncB	4	155818148	0.19785	0.00986907	Atrial fibrillation	TRUE	reported	textfile	3.3e-06	4	156739300	3656	0.02557	ebi-a-GCST90001412	ebi-a-GCST90001412	TRUE	reported	igd	3	TRUE	NA	0.3615	0.3615	0.00589911	21.6833	21.6951
135	rs144607178	T	C	T	C	0.2175	0.012887	0.0636	0.0785372	FALSE	FALSE	FALSE	AqrncB	7	63788182	0.481806	0.018321	Atrial fibrillation	TRUE	reported	textfile	9.71e-06	7	63248560	3656	0.0491	ebi-a-GCST90001412	ebi-a-GCST90001412	TRUE	reported	igd	3	TRUE	NA	0.9364	0.0636	0.00533857	19.6118	19.6226
135	rs145371905	T	G	T	G	0.4292	-0.0862858	0.0194	0.00473157	FALSE	FALSE	FALSE	AqrncB	13	69751640	0.242359	0.0738047	Atrial fibrillation	TRUE	reported	textfile	1.02e-06	13	70325772	3656	0.08767	ebi-a-GCST90001412	ebi-a-GCST90001412	TRUE	reported	igd	3	TRUE	NA	0.9806	0.0194	0.00651289	23.9541	23.9672
135	rs147556975	T	C	T	C	-0.3012	-0.0129193	0.039	0.00790009	FALSE	FALSE	FALSE	AqrncB	5	149076797	0.821143	0.0571463	Atrial fibrillation	TRUE	reported	textfile	1.51e-06	5	148456360	3656	0.06251	ebi-a-GCST90001412	ebi-a-GCST90001412	TRUE	reported	igd	3	TRUE	NA	0.961	0.039	0.00631038	23.2046	23.2173
135	rs183466766	A	G	A	G	0.3121	-0.0603007	0.0402	0.0116783	FALSE	FALSE	FALSE	AqrncB	13	108058383	0.20402	0.0474741	Atrial fibrillation	TRUE	reported	textfile	2.14e-07	13	108710731	3656	0.06005	ebi-a-GCST90001412	ebi-a-GCST90001412	TRUE	reported	igd	3	TRUE	NA	0.9598	0.0402	0.0073343	26.9975	27.0123
135	rs4702913	C	A	C	A	0.197	-0.0189355	0.9123	0.830542	FALSE	FALSE	FALSE	AqrncB	5	4700474	0.146658	0.013046	Atrial fibrillation	TRUE	reported	textfile	3.08e-06	5	4700587	3656	0.04215	ebi-a-GCST90001412	ebi-a-GCST90001412	TRUE	reported	igd	3	TRUE	NA	0.0877	0.0877	0.00593942	21.8323	21.8443
135	rs7254039	A	G	A	G	-0.2566	0.0223367	0.0435	0.0552946	FALSE	FALSE	FALSE	AqrncB	19	14882542	0.29843	0.0214816	Atrial fibrillation	TRUE	reported	textfile	8.81e-06	19	14993354	3656	0.05765	ebi-a-GCST90001412	ebi-a-GCST90001412	TRUE	reported	igd	3	TRUE	NA	0.9565	0.0435	0.00538966	19.8005	19.8114
135	rs73192651	T	C	T	C	0.4428	-0.0395032	0.02	0.0164752	FALSE	FALSE	FALSE	AqrncB	13	49638749	0.311026	0.0389935	Atrial fibrillation	TRUE	reported	textfile	4.05e-07	13	50212885	3656	0.08724	ebi-a-GCST90001412	ebi-a-GCST90001412	TRUE	reported	igd	3	TRUE	NA	0.98	0.02	0.00699726	25.7482	25.7623
135	rs7586359	G	T	G	T	-0.1868	0.0212771	0.8907	0.826723	FALSE	FALSE	FALSE	AqrncB	2	236286776	0.100863	0.0129685	Atrial fibrillation	TRUE	reported	textfile	1.17e-06	2	237195419	3656	0.03837	ebi-a-GCST90001412	ebi-a-GCST90001412	TRUE	reported	igd	3	TRUE	NA	0.1093	0.1093	0.00644106	23.6882	23.7012
135	rs8014978	C	T	C	T	-0.1136	0.00808866	0.5737	0.408142	FALSE	FALSE	FALSE	AqrncB	14	94470627	0.422405	0.0100824	Atrial fibrillation	TRUE	reported	textfile	3.57e-06	14	94936964	3656	0.02446	ebi-a-GCST90001412	ebi-a-GCST90001412	TRUE	reported	igd	3	TRUE	NA	0.4263	0.4263	0.0058652	21.5579	21.5697
135	rs880312	A	G	A	G	-0.1821	-0.0137797	0.1034	0.068606	FALSE	FALSE	FALSE	AqrncB	16	8869644	0.478315	0.019435	Atrial fibrillation	TRUE	reported	textfile	4.68e-06	16	8963501	3656	0.03971	ebi-a-GCST90001412	ebi-a-GCST90001412	TRUE	reported	igd	3	TRUE	NA	0.8966	0.1034	0.00571904	21.0176	21.0291
135	rs9314892	G	A	G	A	-0.1608	-0.0175754	0.8553	0.757745	FALSE	FALSE	FALSE	AqrncB	13	114107893	0.123612	0.0114142	Atrial fibrillation	TRUE	reported	textfile	3.93e-06	13	114873368	3656	0.03478	ebi-a-GCST90001412	ebi-a-GCST90001412	TRUE	reported	igd	3	TRUE	NA	0.1447	0.1447	0.00581266	21.3636	21.3753
135	rs9614226	G	T	G	T	-0.4122	0.0445694	0.9792	0.978002	FALSE	FALSE	FALSE	AqrncB	22	44292270	0.18345	0.0335056	Atrial fibrillation	TRUE	reported	textfile	1.47e-06	22	44688150	3656	0.08546	ebi-a-GCST90001412	ebi-a-GCST90001412	TRUE	reported	igd	3	TRUE	NA	0.0208	0.0208	0.00632309	23.2516	23.2643
136	rs10858526	A	C	A	C	-0.1117	0.0178477	0.5018	0.635743	FALSE	FALSE	FALSE	1VYwqZ	12	86919220	0.0793469	0.0101726	Atrial fibrillation	TRUE	reported	textfile	5.65e-06	12	87312997	3668	0.02458	ebi-a-GCST90001610	ebi-a-GCST90001610	TRUE	reported	igd	3	TRUE	NA	0.4982	0.4982	0.00559854	20.6398	20.6511
136	rs10880825	A	C	A	C	0.1156	0.00583789	0.4475	0.365944	FALSE	FALSE	FALSE	1VYwqZ	12	45598113	0.566602	0.0101872	Atrial fibrillation	TRUE	reported	textfile	2.52e-06	12	45991896	3668	0.02452	ebi-a-GCST90001610	ebi-a-GCST90001610	TRUE	reported	igd	3	TRUE	NA	0.5525	0.4475	0.00602312	22.2146	22.2267
136	rs147195040	A	G	A	G	0.2782	0.107537	0.0369	0.00769408	FALSE	FALSE	FALSE	1VYwqZ	3	196758960	0.0627162	0.0577786	Atrial fibrillation	TRUE	reported	textfile	8.24e-06	3	196485831	3668	0.0623	ebi-a-GCST90001610	ebi-a-GCST90001610	TRUE	reported	igd	3	TRUE	NA	0.9631	0.0369	0.00540697	19.9297	19.9406
136	rs149551255	C	A	C	A	0.8104	-0.015529	0.0045	0.0208855	FALSE	FALSE	FALSE	1VYwqZ	8	67389383	0.654398	0.0346893	Atrial fibrillation	TRUE	reported	textfile	7.61e-06	8	68301618	3668	0.1808	ebi-a-GCST90001610	ebi-a-GCST90001610	TRUE	reported	igd	3	TRUE	NA	0.9955	0.0045	0.00544754	20.0801	20.091
136	rs150339178	T	C	T	C	-0.299	0.0561532	0.0496	0.0128592	FALSE	FALSE	FALSE	1VYwqZ	2	85420783	0.200319	0.0438477	Atrial fibrillation	TRUE	reported	textfile	2.05e-07	2	85647906	3668	0.05744	ebi-a-GCST90001610	ebi-a-GCST90001610	TRUE	reported	igd	3	TRUE	NA	0.9504	0.0496	0.0073331	27.0817	27.0965
136	rs17530643	G	A	G	A	0.138	-0.0341938	0.1895	0.0833728	FALSE	FALSE	FALSE	1VYwqZ	1	83003581	0.0552955	0.0178414	Atrial fibrillation	TRUE	reported	textfile	9.12e-06	1	83469264	3668	0.03106	ebi-a-GCST90001610	ebi-a-GCST90001610	TRUE	reported	igd	3	TRUE	NA	0.8105	0.1895	0.00535297	19.7296	19.7404
136	rs2338695	T	C	T	C	0.1116	-0.00438274	0.4009	0.320643	FALSE	FALSE	FALSE	1VYwqZ	8	89245761	0.677283	0.0105311	Atrial fibrillation	TRUE	reported	textfile	7.9e-06	8	90257990	3668	0.02495	ebi-a-GCST90001610	ebi-a-GCST90001610	TRUE	reported	igd	3	TRUE	NA	0.5991	0.4009	0.00542495	19.9963	20.0072
136	rs2816843	G	A	G	A	0.1599	0.000355544	0.208	0.216818	FALSE	FALSE	FALSE	1VYwqZ	1	89918542	0.976133	0.0118844	Atrial fibrillation	TRUE	reported	textfile	1.15e-07	1	90384101	3668	0.03009	ebi-a-GCST90001610	ebi-a-GCST90001610	TRUE	reported	igd	3	TRUE	NA	0.792	0.208	0.00763999	28.2238	28.2392
136	rs28521508	G	A	G	A	-0.119	0.00537827	0.3212	0.545086	FALSE	FALSE	FALSE	1VYwqZ	15	83463237	0.585306	0.00985662	Atrial fibrillation	TRUE	reported	textfile	6.03e-06	15	84131989	3668	0.02626	ebi-a-GCST90001610	ebi-a-GCST90001610	TRUE	reported	igd	3	TRUE	NA	0.6788	0.3212	0.00556738	20.5243	20.5355
136	rs4833069	T	C	T	C	-0.5696	0.0115803	0.9907	0.99413	FALSE	FALSE	FALSE	1VYwqZ	4	36080256	0.856339	0.0639668	Atrial fibrillation	TRUE	reported	textfile	9.25e-06	4	36081878	3668	0.1283	ebi-a-GCST90001610	ebi-a-GCST90001610	TRUE	reported	igd	3	TRUE	NA	0.0093	0.0093	0.00534478	19.6993	19.71
136	rs4959028	G	A	G	A	0.2877	-0.0244541	0.2297	0.108955	FALSE	FALSE	FALSE	1VYwqZ	6	32415361	0.12346	0.015875	Atrial fibrillation	TRUE	reported	textfile	1.41e-18	6	32383138	3668	0.03253	ebi-a-GCST90001610	ebi-a-GCST90001610	TRUE	reported	igd	3	TRUE	NA	0.7703	0.2297	0.0208794	78.1762	78.2189
136	rs511713	A	G	A	G	0.114	-0.0186234	0.5162	0.333809	FALSE	FALSE	FALSE	1VYwqZ	11	128229204	0.0736411	0.010411	Atrial fibrillation	TRUE	reported	textfile	3.46e-06	11	128099099	3668	0.02453	ebi-a-GCST90001610	ebi-a-GCST90001610	TRUE	reported	igd	3	TRUE	NA	0.4838	0.4838	0.00585377	21.5863	21.5981
136	rs6870700	T	G	T	G	0.3761	-0.0101385	0.0213	0.0693104	FALSE	FALSE	FALSE	1VYwqZ	5	87172196	0.601366	0.0194061	Atrial fibrillation	TRUE	reported	textfile	7.98e-06	5	86468013	3668	0.08411	ebi-a-GCST90001610	ebi-a-GCST90001610	TRUE	reported	igd	3	TRUE	NA	0.9787	0.0213	0.00542152	19.9836	19.9945
136	rs78510378	G	A	G	A	0.2039	-0.00418743	0.0998	0.0744705	FALSE	FALSE	FALSE	1VYwqZ	7	155207215	0.823801	0.0188065	Atrial fibrillation	TRUE	reported	textfile	5.58e-07	7	154998925	3668	0.04066	ebi-a-GCST90001610	ebi-a-GCST90001610	TRUE	reported	igd	3	TRUE	NA	0.9002	0.0998	0.00680931	25.1341	25.1478
136	rs79131379	A	G	A	G	0.2491	-0.00461963	0.0687	0.039502	FALSE	FALSE	FALSE	1VYwqZ	6	33165263	0.854988	0.0252773	Atrial fibrillation	TRUE	reported	textfile	6.16e-07	6	33133040	3668	0.04987	ebi-a-GCST90001610	ebi-a-GCST90001610	TRUE	reported	igd	3	TRUE	NA	0.9313	0.0687	0.00675609	24.9363	24.9499
136	rs903881	T	C	T	C	-0.1247	0.0124368	0.3138	0.166677	FALSE	FALSE	FALSE	1VYwqZ	16	16112185	0.34581	0.013192	Atrial fibrillation	TRUE	reported	textfile	2.43e-06	16	16206042	3668	0.02641	ebi-a-GCST90001610	ebi-a-GCST90001610	TRUE	reported	igd	3	TRUE	NA	0.6862	0.3138	0.00604136	22.2823	22.2944
137	rs10858526	A	C	A	C	-0.116	0.0178477	0.5018	0.635743	FALSE	FALSE	FALSE	Jgz3bI	12	86919220	0.0793469	0.0101726	Atrial fibrillation	TRUE	reported	textfile	2.66e-06	12	87312997	3668	0.02467	ebi-a-GCST90001611	ebi-a-GCST90001611	TRUE	reported	igd	3	TRUE	NA	0.4982	0.4982	0.00599154	22.0974	22.1094
137	rs10880825	A	C	A	C	0.1141	0.00583789	0.4475	0.365944	FALSE	FALSE	FALSE	Jgz3bI	12	45598113	0.566602	0.0101872	Atrial fibrillation	TRUE	reported	textfile	3.67e-06	12	45991896	3668	0.02461	ebi-a-GCST90001611	ebi-a-GCST90001611	TRUE	reported	igd	3	TRUE	NA	0.5525	0.4475	0.00582614	21.4838	21.4955
137	rs114200183	T	C	T	C	-0.2017	-0.018018	0.0879	0.00975983	FALSE	FALSE	FALSE	Jgz3bI	2	96684492	0.72719	0.0516475	Atrial fibrillation	TRUE	reported	textfile	5.49e-06	2	97350229	3668	0.0443	ebi-a-GCST90001611	ebi-a-GCST90001611	TRUE	reported	igd	3	TRUE	NA	0.9121	0.0879	0.00561988	20.7189	20.7302
137	rs150339178	T	C	T	C	-0.3086	0.0561532	0.0496	0.0128592	FALSE	FALSE	FALSE	Jgz3bI	2	85420783	0.200319	0.0438477	Atrial fibrillation	TRUE	reported	textfile	9.12e-08	2	85647906	3668	0.05764	ebi-a-GCST90001611	ebi-a-GCST90001611	TRUE	reported	igd	3	TRUE	NA	0.9504	0.0496	0.00775414	28.6488	28.6645
137	rs17530643	G	A	G	A	0.1391	-0.0341938	0.1895	0.0833728	FALSE	FALSE	FALSE	Jgz3bI	1	83003581	0.0552955	0.0178414	Atrial fibrillation	TRUE	reported	textfile	8.41e-06	1	83469264	3668	0.03118	ebi-a-GCST90001611	ebi-a-GCST90001611	TRUE	reported	igd	3	TRUE	NA	0.8105	0.1895	0.00539663	19.8914	19.9022
137	rs2801996	C	T	C	T	0.165	-0.00536071	0.1951	0.223978	FALSE	FALSE	FALSE	Jgz3bI	1	89907158	0.649437	0.0117936	Atrial fibrillation	TRUE	reported	textfile	1.13e-07	1	90372717	3668	0.03104	ebi-a-GCST90001611	ebi-a-GCST90001611	TRUE	reported	igd	3	TRUE	NA	0.8049	0.1951	0.00764473	28.2415	28.2569
137	rs28521508	G	A	G	A	-0.1187	0.00537827	0.3212	0.545086	FALSE	FALSE	FALSE	Jgz3bI	15	83463237	0.585306	0.00985662	Atrial fibrillation	TRUE	reported	textfile	6.84e-06	15	84131989	3668	0.02636	ebi-a-GCST90001611	ebi-a-GCST90001611	TRUE	reported	igd	3	TRUE	NA	0.6788	0.3212	0.00549778	20.2663	20.2773
137	rs4959028	G	A	G	A	0.2689	-0.0244541	0.2297	0.108955	FALSE	FALSE	FALSE	Jgz3bI	6	32415361	0.12346	0.015875	Atrial fibrillation	TRUE	reported	textfile	2.73e-16	6	32383138	3668	0.0327	ebi-a-GCST90001611	ebi-a-GCST90001611	TRUE	reported	igd	3	TRUE	NA	0.7703	0.2297	0.0181019	67.5848	67.6217
137	rs511713	A	G	A	G	0.1163	-0.0186234	0.5162	0.333809	FALSE	FALSE	FALSE	Jgz3bI	11	128229204	0.0736411	0.010411	Atrial fibrillation	TRUE	reported	textfile	2.41e-06	11	128099099	3668	0.02462	ebi-a-GCST90001611	ebi-a-GCST90001611	TRUE	reported	igd	3	TRUE	NA	0.4838	0.4838	0.00604672	22.3021	22.3143
137	rs78510378	G	A	G	A	0.2104	-0.00418743	0.0998	0.0744705	FALSE	FALSE	FALSE	Jgz3bI	7	155207215	0.823801	0.0188065	Atrial fibrillation	TRUE	reported	textfile	2.67e-07	7	154998925	3668	0.0408	ebi-a-GCST90001611	ebi-a-GCST90001611	TRUE	reported	igd	3	TRUE	NA	0.9002	0.0998	0.00719788	26.5787	26.5932
137	rs79131379	A	G	A	G	0.2465	-0.00461963	0.0687	0.039502	FALSE	FALSE	FALSE	Jgz3bI	6	33165263	0.854988	0.0252773	Atrial fibrillation	TRUE	reported	textfile	8.9e-07	6	33133040	3668	0.05006	ebi-a-GCST90001611	ebi-a-GCST90001611	TRUE	reported	igd	3	TRUE	NA	0.9313	0.0687	0.00656692	24.2335	24.2467
137	rs903881	T	C	T	C	-0.1247	0.0124368	0.3138	0.166677	FALSE	FALSE	FALSE	Jgz3bI	16	16112185	0.34581	0.013192	Atrial fibrillation	TRUE	reported	textfile	2.63e-06	16	16206042	3668	0.02651	ebi-a-GCST90001611	ebi-a-GCST90001611	TRUE	reported	igd	3	TRUE	NA	0.6862	0.3138	0.00599615	22.1145	22.1265
138	rs111748563	G	A	G	A	0.2703	0.035225	0.0491	0.0410276	FALSE	FALSE	FALSE	1IPVo1	19	17790724	0.161326	0.0251495	Atrial fibrillation	TRUE	reported	textfile	2.2e-06	19	17901533	3668	0.057	ebi-a-GCST90001612	ebi-a-GCST90001612	TRUE	reported	igd	3	TRUE	NA	0.9509	0.0491	0.00609338	22.4753	22.4876
138	rs112505246	C	T	C	T	0.2425	-0.0518247	0.0785	0.0223522	FALSE	FALSE	FALSE	1IPVo1	6	100467115	0.119257	0.0332658	Atrial fibrillation	TRUE	reported	textfile	1.5e-07	6	100914991	3668	0.04608	ebi-a-GCST90001612	ebi-a-GCST90001612	TRUE	reported	igd	3	TRUE	NA	0.9215	0.0785	0.00749381	27.6797	27.6948
138	rs11676464	A	G	A	G	-0.1769	-0.00811594	0.1086	0.0894999	FALSE	FALSE	FALSE	1IPVo1	2	85791139	0.642389	0.0174776	Atrial fibrillation	TRUE	reported	textfile	8.27e-06	2	86018262	3668	0.03963	ebi-a-GCST90001612	ebi-a-GCST90001612	TRUE	reported	igd	3	TRUE	NA	0.8914	0.1086	0.00540288	19.9146	19.9254
138	rs12871857	T	C	T	C	-0.2405	-0.00166348	0.06	0.165866	FALSE	FALSE	FALSE	1IPVo1	13	25953021	0.902319	0.0135537	Atrial fibrillation	TRUE	reported	textfile	4.01e-06	13	26527159	3668	0.05208	ebi-a-GCST90001612	ebi-a-GCST90001612	TRUE	reported	igd	3	TRUE	NA	0.94	0.06	0.00578018	21.3133	21.325
138	rs139249541	G	A	G	A	0.5228	0.0168345	0.0315	0.0155756	FALSE	FALSE	FALSE	1IPVo1	6	101846886	0.677982	0.0405436	Atrial fibrillation	TRUE	reported	textfile	6.1e-13	6	102294761	3668	0.07237	ebi-a-GCST90001612	ebi-a-GCST90001612	TRUE	reported	igd	3	TRUE	NA	0.9685	0.0315	0.0140278	52.1575	52.186
138	rs143576769	T	C	T	C	-0.2522	0.0342216	0.0498	0.0118481	FALSE	FALSE	FALSE	1IPVo1	7	156982746	0.453004	0.0456036	Atrial fibrillation	TRUE	reported	textfile	7.49e-06	7	156775440	3668	0.05621	ebi-a-GCST90001612	ebi-a-GCST90001612	TRUE	reported	igd	3	TRUE	NA	0.9502	0.0498	0.00545829	20.1199	20.1309
138	rs148468972	G	A	G	A	2.041	-0.0346669	0.0007	0.0140328	FALSE	FALSE	FALSE	1IPVo1	4	183977068	0.417259	0.0427361	Atrial fibrillation	TRUE	reported	textfile	9.3e-06	4	184898221	3668	0.4597	ebi-a-GCST90001612	ebi-a-GCST90001612	TRUE	reported	igd	3	TRUE	NA	0.9993	0.0007	0.0053454	19.7015	19.7123
138	rs2937553	G	A	G	A	-0.1298	0.0204899	0.667	0.802273	FALSE	FALSE	FALSE	1IPVo1	5	36473026	0.0982313	0.0123919	Atrial fibrillation	TRUE	reported	textfile	6.57e-07	5	36473128	3668	0.02605	ebi-a-GCST90001612	ebi-a-GCST90001612	TRUE	reported	igd	3	TRUE	NA	0.333	0.333	0.00672318	24.814	24.8276
138	rs34740679	A	G	A	G	0.1531	-0.0124645	0.1449	0.104429	FALSE	FALSE	FALSE	1IPVo1	4	4259826	0.437216	0.0160438	Atrial fibrillation	TRUE	reported	textfile	9.22e-06	4	4261553	3668	0.03448	ebi-a-GCST90001612	ebi-a-GCST90001612	TRUE	reported	igd	3	TRUE	NA	0.8551	0.1449	0.00534636	19.7051	19.7159
138	rs60409696	T	C	T	C	0.3554	-0.00188831	0.0301	0.0122069	FALSE	FALSE	FALSE	1IPVo1	5	8374475	0.966507	0.0449717	Atrial fibrillation	TRUE	reported	textfile	1.44e-06	5	8374588	3668	0.07361	ebi-a-GCST90001612	ebi-a-GCST90001612	TRUE	reported	igd	3	TRUE	NA	0.9699	0.0301	0.0063151	23.2983	23.311
138	rs62287820	G	A	G	A	0.4434	0.0123413	0.0194	0.0550277	FALSE	FALSE	FALSE	1IPVo1	3	155946640	0.567963	0.0216113	Atrial fibrillation	TRUE	reported	textfile	2.51e-06	3	155664429	3668	0.09405	ebi-a-GCST90001612	ebi-a-GCST90001612	TRUE	reported	igd	3	TRUE	NA	0.9806	0.0194	0.00602311	22.2145	22.2266
138	rs76747637	A	G	A	G	0.6971	0.0229108	0.0063	0.0536259	FALSE	FALSE	FALSE	1IPVo1	7	80171338	0.295251	0.0218892	Atrial fibrillation	TRUE	reported	textfile	7.6e-06	7	79800654	3668	0.1555	ebi-a-GCST90001612	ebi-a-GCST90001612	TRUE	reported	igd	3	TRUE	NA	0.9937	0.0063	0.00544913	20.086	20.0969
138	rs77148456	A	G	A	G	-0.5911	-0.0549187	0.0094	0.0127765	FALSE	FALSE	FALSE	1IPVo1	9	134691516	0.212607	0.0440608	Atrial fibrillation	TRUE	reported	textfile	2.25e-06	9	137583362	3668	0.1248	ebi-a-GCST90001612	ebi-a-GCST90001612	TRUE	reported	igd	3	TRUE	NA	0.9906	0.0094	0.00607877	22.421	22.4333
138	rs79086781	T	C	T	C	0.471	0.0396993	0.0378	0.0244159	FALSE	FALSE	FALSE	1IPVo1	6	100078776	0.216858	0.0321471	Atrial fibrillation	TRUE	reported	textfile	5.86e-13	6	100526652	3668	0.06515	ebi-a-GCST90001612	ebi-a-GCST90001612	TRUE	reported	igd	3	TRUE	NA	0.9622	0.0378	0.0140488	52.2367	52.2652
138	rs8022863	G	A	G	A	0.1228	-0.00734329	0.2781	0.340691	FALSE	FALSE	FALSE	1IPVo1	14	77162129	0.478038	0.0103505	Atrial fibrillation	TRUE	reported	textfile	7.62e-06	14	77628472	3668	0.0274	ebi-a-GCST90001612	ebi-a-GCST90001612	TRUE	reported	igd	3	TRUE	NA	0.7219	0.2781	0.00544621	20.0751	20.0861
138	rs9916257	T	G	T	G	0.1342	-0.00596537	0.5684	0.384881	FALSE	FALSE	FALSE	1IPVo1	17	35470352	0.553963	0.0100795	Atrial fibrillation	TRUE	reported	textfile	6.63e-08	17	33797371	3668	0.0248	ebi-a-GCST90001612	ebi-a-GCST90001612	TRUE	reported	igd	3	TRUE	NA	0.4316	0.4316	0.00791989	29.2661	29.2821
139	rs11103734	T	C	T	C	0.2397	0.0109779	0.0511	0.0673351	FALSE	FALSE	FALSE	4lrU9y	9	135190355	0.579546	0.0198139	Atrial fibrillation	TRUE	reported	textfile	5.12e-06	9	138082201	3668	0.05249	ebi-a-GCST90001613	ebi-a-GCST90001613	TRUE	reported	igd	3	TRUE	NA	0.9489	0.0511	0.00565316	20.8423	20.8537
139	rs11124150	G	A	G	A	-0.115	-0.000663643	0.5966	0.61588	FALSE	FALSE	FALSE	4lrU9y	2	98288549	0.947869	0.0101501	Atrial fibrillation	TRUE	reported	textfile	2.76e-06	2	98905012	3668	0.02449	ebi-a-GCST90001613	ebi-a-GCST90001613	TRUE	reported	igd	3	TRUE	NA	0.4034	0.4034	0.00597566	22.0385	22.0505
139	rs11180778	C	T	C	T	0.1276	0.0128334	0.2719	0.293102	FALSE	FALSE	FALSE	4lrU9y	12	75977277	0.233147	0.0107636	Atrial fibrillation	TRUE	reported	textfile	1.59e-06	12	76371057	3668	0.02655	ebi-a-GCST90001613	ebi-a-GCST90001613	TRUE	reported	igd	3	TRUE	NA	0.7281	0.2719	0.00625773	23.0853	23.0979
139	rs139015432	T	C	T	C	0.1647	-0.107764	0.119	0.00788112	FALSE	FALSE	FALSE	4lrU9y	18	57818966	0.0593772	0.0571572	Atrial fibrillation	TRUE	reported	textfile	7.92e-06	18	55486198	3668	0.03682	ebi-a-GCST90001613	ebi-a-GCST90001613	TRUE	reported	igd	3	TRUE	NA	0.881	0.119	0.00542535	19.9978	20.0087
139	rs139249541	G	A	G	A	0.415	0.0168345	0.0315	0.0155756	FALSE	FALSE	FALSE	4lrU9y	6	101846886	0.677982	0.0405436	Atrial fibrillation	TRUE	reported	textfile	2.69e-09	6	102294761	3668	0.06958	ebi-a-GCST90001613	ebi-a-GCST90001613	TRUE	reported	igd	3	TRUE	NA	0.9685	0.0315	0.0096052	35.5542	35.5736
139	rs140247402	T	C	T	C	-0.2405	0.00752167	0.0492	0.169628	FALSE	FALSE	FALSE	4lrU9y	17	1332268	0.564136	0.0130424	Atrial fibrillation	TRUE	reported	textfile	8.81e-06	17	1235562	3668	0.05402	ebi-a-GCST90001613	ebi-a-GCST90001613	TRUE	reported	igd	3	TRUE	NA	0.9508	0.0492	0.00537466	19.81	19.8208
139	rs142716558	G	A	G	A	0.1595	-0.00146656	0.1299	0.100011	FALSE	FALSE	FALSE	4lrU9y	14	50841821	0.928532	0.0163511	Atrial fibrillation	TRUE	reported	textfile	7.57e-06	14	51308539	3668	0.03557	ebi-a-GCST90001613	ebi-a-GCST90001613	TRUE	reported	igd	3	TRUE	NA	0.8701	0.1299	0.00545193	20.0963	20.1073
139	rs185860761	T	C	T	C	-0.232	-0.00307105	0.06	0.063195	FALSE	FALSE	FALSE	4lrU9y	2	44986079	0.880405	0.0204117	Atrial fibrillation	TRUE	reported	textfile	4.82e-06	2	45213218	3668	0.05067	ebi-a-GCST90001613	ebi-a-GCST90001613	TRUE	reported	igd	3	TRUE	NA	0.94	0.06	0.0056829	20.9526	20.964
139	rs2177640	A	C	A	C	0.1255	-0.00653742	0.7655	0.753889	FALSE	FALSE	FALSE	4lrU9y	2	9663535	0.56517	0.0113659	Atrial fibrillation	TRUE	reported	textfile	7.15e-06	2	9803664	3668	0.02791	ebi-a-GCST90001613	ebi-a-GCST90001613	TRUE	reported	igd	3	TRUE	NA	0.2345	0.2345	0.00548215	20.2084	20.2194
139	rs34025101	G	A	G	A	1.393	0.114541	0.0014	0.00772823	FALSE	FALSE	FALSE	4lrU9y	6	135067356	0.0414964	0.0561878	Atrial fibrillation	TRUE	reported	textfile	7.65e-06	6	135388494	3668	0.3109	ebi-a-GCST90001613	ebi-a-GCST90001613	TRUE	reported	igd	3	TRUE	NA	0.9986	0.0014	0.00544328	20.0643	20.0752
139	rs4711821	A	G	A	G	0.1299	0.0253797	0.7124	0.476879	FALSE	FALSE	FALSE	4lrU9y	6	45588554	0.0103112	0.0098938	Atrial fibrillation	TRUE	reported	textfile	8.73e-07	6	45556291	3668	0.02637	ebi-a-GCST90001613	ebi-a-GCST90001613	TRUE	reported	igd	3	TRUE	NA	0.2876	0.2876	0.00657211	24.2528	24.266
139	rs62176864	C	A	C	A	2.323	-0.0244925	0.0007	0.0406789	FALSE	FALSE	FALSE	4lrU9y	2	155609416	0.328818	0.025082	Atrial fibrillation	TRUE	reported	textfile	4.62e-06	2	156465928	3668	0.5063	ebi-a-GCST90001613	ebi-a-GCST90001613	TRUE	reported	igd	3	TRUE	NA	0.9993	0.0007	0.00570647	21.04	21.0515
139	rs7021333	G	T	G	T	-0.1191	0.00252526	0.5448	0.567447	FALSE	FALSE	FALSE	4lrU9y	9	96061246	0.80007	0.00997114	Atrial fibrillation	TRUE	reported	textfile	5.66e-07	9	98823528	3668	0.02377	ebi-a-GCST90001613	ebi-a-GCST90001613	TRUE	reported	igd	3	TRUE	NA	0.4552	0.4552	0.00679788	25.0916	25.1053
139	rs72784218	A	G	A	G	0.2265	0.0500213	0.0611	0.0260668	FALSE	FALSE	FALSE	4lrU9y	2	19498732	0.106952	0.0310297	Atrial fibrillation	TRUE	reported	textfile	5.11e-06	2	19698493	3668	0.0496	ebi-a-GCST90001613	ebi-a-GCST90001613	TRUE	reported	igd	3	TRUE	NA	0.9389	0.0611	0.00565303	20.8418	20.8532
139	rs7569868	T	C	T	C	0.2327	-0.00551361	0.1915	0.190592	FALSE	FALSE	FALSE	4lrU9y	2	86792560	0.659801	0.0125256	Atrial fibrillation	TRUE	reported	textfile	2.49e-14	2	87019683	3668	0.0304	ebi-a-GCST90001613	ebi-a-GCST90001613	TRUE	reported	igd	3	TRUE	NA	0.8085	0.1915	0.0157229	58.561	58.593
139	rs76747637	A	G	A	G	0.681	0.0229108	0.0063	0.0536259	FALSE	FALSE	FALSE	4lrU9y	7	80171338	0.295251	0.0218892	Atrial fibrillation	TRUE	reported	textfile	4.94e-06	7	79800654	3668	0.1489	ebi-a-GCST90001613	ebi-a-GCST90001613	TRUE	reported	igd	3	TRUE	NA	0.9937	0.0063	0.0056703	20.9059	20.9173
139	rs7869045	A	G	A	G	-0.2505	-0.0592519	0.0455	0.029351	FALSE	FALSE	FALSE	4lrU9y	9	121822216	0.0440484	0.0294254	Atrial fibrillation	TRUE	reported	textfile	8.48e-06	9	124584495	3668	0.05618	ebi-a-GCST90001613	ebi-a-GCST90001613	TRUE	reported	igd	3	TRUE	NA	0.9545	0.0455	0.00539107	19.8708	19.8816
139	rs79251210	A	G	A	G	0.3543	0.0399098	0.0378	0.0243762	FALSE	FALSE	FALSE	4lrU9y	6	100020726	0.215813	0.0322441	Atrial fibrillation	TRUE	reported	textfile	2.02e-08	6	100468602	3668	0.06302	ebi-a-GCST90001613	ebi-a-GCST90001613	TRUE	reported	igd	3	TRUE	NA	0.9622	0.0378	0.00854338	31.5899	31.6072
139	rs9896155	G	A	G	A	0.1408	-0.00844674	0.6738	0.416478	FALSE	FALSE	FALSE	4lrU9y	17	35467678	0.396766	0.0099677	Atrial fibrillation	TRUE	reported	textfile	2.39e-08	17	33794697	3668	0.02517	ebi-a-GCST90001613	ebi-a-GCST90001613	TRUE	reported	igd	3	TRUE	NA	0.3262	0.3262	0.00845902	31.2753	31.2924
14	rs11109601	C	T	C	T	0.5039	0.0131598	0.0129	0.035534	FALSE	FALSE	FALSE	54OmIr	12	98780254	0.620009	0.0265406	Atrial fibrillation	TRUE	reported	textfile	5.27e-06	12	99174032	3437	0.1105	ebi-a-GCST90001500	ebi-a-GCST90001500	TRUE	reported	igd	3	TRUE	NA	0.9871	0.0129	0.00601402	20.7831	20.7953
14	rs113376235	A	C	A	C	0.352	-0.0174033	0.0278	0.0345818	FALSE	FALSE	FALSE	54OmIr	16	75480813	0.521945	0.0271778	Atrial fibrillation	TRUE	reported	textfile	4.45e-06	16	75514711	3437	0.07659	ebi-a-GCST90001500	ebi-a-GCST90001500	TRUE	reported	igd	3	TRUE	NA	0.9722	0.0278	0.00610803	21.11	21.1223
14	rs116794175	C	T	C	T	0.9735	0.126513	0.0042	0.00138096	FALSE	FALSE	FALSE	54OmIr	1	194041078	0.332729	0.13061	Atrial fibrillation	TRUE	reported	textfile	3.75e-07	1	194010208	3437	0.1912	ebi-a-GCST90001500	ebi-a-GCST90001500	TRUE	reported	igd	3	TRUE	NA	0.9958	0.0042	0.00748606	25.9086	25.9236
14	rs1247730	T	C	T	C	0.1384	-0.0101585	0.2232	0.395043	FALSE	FALSE	FALSE	54OmIr	11	80211724	0.312491	0.0100578	Atrial fibrillation	TRUE	reported	textfile	2.79e-06	11	79922768	3437	0.02948	ebi-a-GCST90001500	ebi-a-GCST90001500	TRUE	reported	igd	3	TRUE	NA	0.7768	0.2232	0.00637179	22.0275	22.0403
14	rs13006059	G	A	G	A	-0.1319	-0.0104122	0.7496	0.63815	FALSE	FALSE	FALSE	54OmIr	2	42795580	0.307548	0.0102043	Atrial fibrillation	TRUE	reported	textfile	5.93e-06	2	43022720	3437	0.02909	ebi-a-GCST90001500	ebi-a-GCST90001500	TRUE	reported	igd	3	TRUE	NA	0.2504	0.2504	0.00594611	20.547	20.559
14	rs13410035	T	C	T	C	-0.2939	0.0537707	0.0346	0.00454488	FALSE	FALSE	FALSE	54OmIr	2	160282978	0.465899	0.0737426	Atrial fibrillation	TRUE	reported	textfile	7.82e-06	2	161139489	3437	0.06565	ebi-a-GCST90001500	ebi-a-GCST90001500	TRUE	reported	igd	3	TRUE	NA	0.9654	0.0346	0.00579729	20.0298	20.0415
14	rs1371033	C	T	C	T	-0.1467	-0.00420611	0.1666	0.142846	FALSE	FALSE	FALSE	54OmIr	2	147490693	0.763423	0.0139742	Atrial fibrillation	TRUE	reported	textfile	8.08e-06	2	148248261	3437	0.03282	ebi-a-GCST90001500	ebi-a-GCST90001500	TRUE	reported	igd	3	TRUE	NA	0.8334	0.1666	0.00577945	19.9678	19.9794
14	rs137997033	T	C	T	C	1.044	0.0483839	0.0029	0.0367034	FALSE	FALSE	FALSE	54OmIr	6	123683940	0.0628898	0.0260133	Atrial fibrillation	TRUE	reported	textfile	5.35e-06	6	124005085	3437	0.2291	ebi-a-GCST90001500	ebi-a-GCST90001500	TRUE	reported	igd	3	TRUE	NA	0.9971	0.0029	0.00600558	20.7538	20.7659
14	rs145165211	A	G	A	G	-0.5131	-0.0432026	0.0167	0.0248876	FALSE	FALSE	FALSE	54OmIr	8	21514392	0.176071	0.0319322	Atrial fibrillation	TRUE	reported	textfile	5.39e-07	8	21371903	3437	0.1022	ebi-a-GCST90001500	ebi-a-GCST90001500	TRUE	reported	igd	3	TRUE	NA	0.9833	0.0167	0.0072803	25.1912	25.2059
14	rs17583875	A	G	A	G	1.827	0.0103291	0.0029	0.0218651	FALSE	FALSE	FALSE	54OmIr	1	197955640	0.759086	0.0336801	Atrial fibrillation	TRUE	reported	textfile	4.64e-16	1	197924770	3437	0.2239	ebi-a-GCST90001500	ebi-a-GCST90001500	TRUE	reported	igd	3	TRUE	NA	0.9971	0.0029	0.0190045	66.5451	66.5839
14	rs190023756	A	G	A	G	0.5843	0.00421083	0.01	0.0525392	FALSE	FALSE	FALSE	54OmIr	1	199502099	0.850344	0.0223173	Atrial fibrillation	TRUE	reported	textfile	1.56e-06	1	199471227	3437	0.1214	ebi-a-GCST90001500	ebi-a-GCST90001500	TRUE	reported	igd	3	TRUE	NA	0.99	0.01	0.0066948	23.1516	23.1651
14	rs408686	A	C	A	C	-0.2228	0.0334321	0.8142	0.97225	FALSE	FALSE	FALSE	54OmIr	2	38950179	0.267122	0.0301267	Atrial fibrillation	TRUE	reported	textfile	5.06e-12	2	39177320	3437	0.03216	ebi-a-GCST90001500	ebi-a-GCST90001500	TRUE	reported	igd	3	TRUE	NA	0.1858	0.1858	0.013772	47.9673	47.9953
14	rs461709	A	G	A	G	-0.1276	-0.0322092	0.2789	0.210778	FALSE	FALSE	FALSE	54OmIr	19	47163454	0.00749618	0.0120455	Atrial fibrillation	TRUE	reported	textfile	2.47e-06	19	47666711	3437	0.02704	ebi-a-GCST90001500	ebi-a-GCST90001500	TRUE	reported	igd	3	TRUE	NA	0.7211	0.2789	0.0064373	22.2554	22.2683
14	rs514150	C	T	C	T	-0.1167	0.000457419	0.6045	0.697361	FALSE	FALSE	FALSE	54OmIr	10	8042610	0.966385	0.010854	Atrial fibrillation	TRUE	reported	textfile	3.37e-06	10	8084573	3437	0.02507	ebi-a-GCST90001500	ebi-a-GCST90001500	TRUE	reported	igd	3	TRUE	NA	0.3955	0.3955	0.00626504	21.6561	21.6687
14	rs60174426	C	T	C	T	-0.1207	0.00442029	0.7186	0.569948	FALSE	FALSE	FALSE	54OmIr	16	29344452	0.65794	0.0099835	Atrial fibrillation	TRUE	reported	textfile	9.5e-06	16	29355773	3437	0.02721	ebi-a-GCST90001500	ebi-a-GCST90001500	TRUE	reported	igd	3	TRUE	NA	0.2814	0.2814	0.00569244	19.6655	19.6769
14	rs61924635	C	T	C	T	0.7724	0.0139916	0.0055	0.002283	FALSE	FALSE	FALSE	54OmIr	12	25497711	0.896618	0.107682	Atrial fibrillation	TRUE	reported	textfile	3.59e-06	12	25650645	3437	0.1664	ebi-a-GCST90001500	ebi-a-GCST90001500	TRUE	reported	igd	3	TRUE	NA	0.9945	0.0055	0.00622995	21.534	21.5466
14	rs62285107	T	C	T	C	-0.1995	-0.0127032	0.0912	0.160897	FALSE	FALSE	FALSE	54OmIr	4	1729552	0.341714	0.0133608	Atrial fibrillation	TRUE	reported	textfile	2.67e-06	4	1731279	3437	0.04243	ebi-a-GCST90001500	ebi-a-GCST90001500	TRUE	reported	igd	3	TRUE	NA	0.9088	0.0912	0.0063911	22.0946	22.1075
14	rs62390348	T	C	T	C	0.5437	-0.0576716	0.0106	0.0176888	FALSE	FALSE	FALSE	54OmIr	6	14892017	0.125125	0.037605	Atrial fibrillation	TRUE	reported	textfile	3.9e-06	6	14892248	3437	0.1176	ebi-a-GCST90001500	ebi-a-GCST90001500	TRUE	reported	igd	3	TRUE	NA	0.9894	0.0106	0.00618062	21.3625	21.3749
14	rs6724848	A	G	A	G	0.1161	-0.00605897	0.4951	0.392214	FALSE	FALSE	FALSE	54OmIr	2	38451509	0.547092	0.0100627	Atrial fibrillation	TRUE	reported	textfile	3.15e-06	2	38678651	3437	0.02487	ebi-a-GCST90001500	ebi-a-GCST90001500	TRUE	reported	igd	3	TRUE	NA	0.5049	0.4951	0.00630069	21.7801	21.7928
14	rs6751481	C	T	C	T	0.2086	-0.00267169	0.4709	0.526435	FALSE	FALSE	FALSE	54OmIr	2	38670668	0.78519	0.00980212	Atrial fibrillation	TRUE	reported	textfile	5.19e-17	2	38897810	3437	0.02476	ebi-a-GCST90001500	ebi-a-GCST90001500	TRUE	reported	igd	3	TRUE	NA	0.5291	0.4709	0.0202335	70.9373	70.9786
14	rs73009664	C	T	C	T	0.459	-0.0229342	0.0147	0.0425114	FALSE	FALSE	FALSE	54OmIr	3	2679929	0.347093	0.0243918	Atrial fibrillation	TRUE	reported	textfile	4.6e-06	3	2721613	3437	0.1	ebi-a-GCST90001500	ebi-a-GCST90001500	TRUE	reported	igd	3	TRUE	NA	0.9853	0.0147	0.00609245	21.0558	21.0681
14	rs76225340	T	G	T	G	0.3934	-0.0402069	0.022	0.00632114	FALSE	FALSE	FALSE	54OmIr	8	3797463	0.519266	0.0623869	Atrial fibrillation	TRUE	reported	textfile	4.82e-06	8	3654985	3437	0.08591	ebi-a-GCST90001500	ebi-a-GCST90001500	TRUE	reported	igd	3	TRUE	NA	0.978	0.022	0.00606401	20.957	20.9692
14	rs76882749	C	T	C	T	-0.4841	0.00797648	0.0141	0.0483449	FALSE	FALSE	FALSE	54OmIr	1	54066457	0.727262	0.0228703	Atrial fibrillation	TRUE	reported	textfile	2.48e-06	1	54532130	3437	0.1026	ebi-a-GCST90001500	ebi-a-GCST90001500	TRUE	reported	igd	3	TRUE	NA	0.9859	0.0141	0.00643564	22.2496	22.2626
140	rs11080350	T	C	T	C	-0.1548	0.0207637	0.4017	0.284576	FALSE	FALSE	FALSE	kYJgW9	17	35447616	0.0582626	0.0109645	Atrial fibrillation	TRUE	reported	textfile	9.08e-10	17	33774635	3668	0.0252	ebi-a-GCST90001614	ebi-a-GCST90001614	TRUE	reported	igd	3	TRUE	NA	0.5983	0.4017	0.0101828	37.7141	37.7347
140	rs118063063	T	C	T	C	0.4447	0.0183275	0.0192	0.0305167	FALSE	FALSE	FALSE	kYJgW9	10	81420134	0.516253	0.0282339	Atrial fibrillation	TRUE	reported	textfile	7.19e-07	10	83179890	3668	0.08957	ebi-a-GCST90001614	ebi-a-GCST90001614	TRUE	reported	igd	3	TRUE	NA	0.9808	0.0192	0.0066753	24.6361	24.6496
140	rs2275854	G	A	G	A	0.1546	-0.0411011	0.5643	0.818407	FALSE	FALSE	FALSE	kYJgW9	6	30009061	0.00116051	0.0126527	Atrial fibrillation	TRUE	reported	textfile	6.87e-07	6	29976838	3668	0.03108	ebi-a-GCST90001614	ebi-a-GCST90001614	TRUE	reported	igd	3	TRUE	NA	0.4357	0.4357	0.00670051	24.7298	24.7433
140	rs3804348	A	C	A	C	0.2864	-0.0414151	0.0418	0.0133636	FALSE	FALSE	FALSE	kYJgW9	4	3429615	0.332707	0.0427543	Atrial fibrillation	TRUE	reported	textfile	3.46e-06	4	3431342	3668	0.06161	ebi-a-GCST90001614	ebi-a-GCST90001614	TRUE	reported	igd	3	TRUE	NA	0.9582	0.0418	0.00585684	21.5977	21.6094
140	rs4796452	T	C	T	C	-0.128	0.0136969	0.2244	0.325555	FALSE	FALSE	FALSE	kYJgW9	17	6253844	0.191299	0.0104817	Atrial fibrillation	TRUE	reported	textfile	9.64e-06	17	6157164	3668	0.02889	ebi-a-GCST90001614	ebi-a-GCST90001614	TRUE	reported	igd	3	TRUE	NA	0.7756	0.2244	0.00532326	19.6195	19.6302
140	rs62458311	A	G	A	G	0.2907	0.0233221	0.0447	0.0457305	FALSE	FALSE	FALSE	kYJgW9	7	67850973	0.320509	0.0234767	Atrial fibrillation	TRUE	reported	textfile	9.26e-07	7	67315960	3668	0.05915	ebi-a-GCST90001614	ebi-a-GCST90001614	TRUE	reported	igd	3	TRUE	NA	0.9553	0.0447	0.00654185	24.1404	24.1535
140	rs6595142	T	C	T	C	-0.1289	1.91e-06	0.7415	0.588047	FALSE	FALSE	FALSE	kYJgW9	5	118531496	0.999847	0.00996096	Atrial fibrillation	TRUE	reported	textfile	6.27e-06	5	117867191	3668	0.02849	ebi-a-GCST90001614	ebi-a-GCST90001614	TRUE	reported	igd	3	TRUE	NA	0.2585	0.2585	0.00554977	20.459	20.4701
140	rs6849514	T	C	T	C	0.1093	-0.00683224	0.4866	0.465687	FALSE	FALSE	FALSE	kYJgW9	4	185465433	0.497103	0.0100614	Atrial fibrillation	TRUE	reported	textfile	7.53e-06	4	186386587	3668	0.02437	ebi-a-GCST90001614	ebi-a-GCST90001614	TRUE	reported	igd	3	TRUE	NA	0.5134	0.4866	0.00545412	20.1045	20.1154
140	rs6986151	C	T	C	T	0.1822	-0.00162612	0.1031	0.125009	FALSE	FALSE	FALSE	kYJgW9	8	100507673	0.913423	0.0149566	Atrial fibrillation	TRUE	reported	textfile	4.99e-06	8	101519901	3668	0.03985	ebi-a-GCST90001614	ebi-a-GCST90001614	TRUE	reported	igd	3	TRUE	NA	0.8969	0.1031	0.00566686	20.8931	20.9045
140	rs73162393	T	C	T	C	0.2044	-0.0251616	0.0789	0.0567015	FALSE	FALSE	FALSE	kYJgW9	22	27682169	0.236238	0.0212434	Atrial fibrillation	TRUE	reported	textfile	6.59e-06	22	28078166	3668	0.04529	ebi-a-GCST90001614	ebi-a-GCST90001614	TRUE	reported	igd	3	TRUE	NA	0.9211	0.0789	0.00552234	20.3573	20.3684
140	rs73402222	C	T	C	T	-0.1904	0.000491521	0.3458	0.0600929	FALSE	FALSE	FALSE	kYJgW9	6	31420672	0.980948	0.0205824	Atrial fibrillation	TRUE	reported	textfile	4.59e-09	6	31388449	3668	0.03241	ebi-a-GCST90001614	ebi-a-GCST90001614	TRUE	reported	igd	3	TRUE	NA	0.6542	0.3458	0.00932136	34.4936	34.5125
140	rs76556848	T	C	T	C	0.4467	-0.00818342	0.0159	0.0284648	FALSE	FALSE	FALSE	kYJgW9	4	37386545	0.78284	0.029691	Atrial fibrillation	TRUE	reported	textfile	6.71e-06	4	37388167	3668	0.09907	ebi-a-GCST90001614	ebi-a-GCST90001614	TRUE	reported	igd	3	TRUE	NA	0.9841	0.0159	0.00551211	20.3194	20.3305
140	rs78326687	A	C	A	C	-0.1514	0.010739	0.1602	0.31775	FALSE	FALSE	FALSE	kYJgW9	1	242153229	0.307036	0.0105134	Atrial fibrillation	TRUE	reported	textfile	4.9e-06	1	242316531	3668	0.03309	ebi-a-GCST90001614	ebi-a-GCST90001614	TRUE	reported	igd	3	TRUE	NA	0.8398	0.1602	0.00567489	20.9229	20.9343
140	rs9501618	C	A	C	A	0.2331	0.0606475	0.0819	0.00374461	FALSE	FALSE	FALSE	kYJgW9	6	32372007	0.447435	0.079831	Atrial fibrillation	TRUE	reported	textfile	7.15e-06	6	32339784	3668	0.05184	ebi-a-GCST90001614	ebi-a-GCST90001614	TRUE	reported	igd	3	TRUE	NA	0.9181	0.0819	0.00548199	20.2077	20.2188
141	rs10850589	T	C	T	C	-0.1129	-0.000385158	0.5141	0.625964	FALSE	FALSE	FALSE	yGRq7W	12	109061685	0.969649	0.0101228	Atrial fibrillation	TRUE	reported	textfile	3.15e-06	12	109499490	3650	0.02418	ebi-a-GCST90001615	ebi-a-GCST90001615	TRUE	reported	igd	3	TRUE	NA	0.4859	0.4859	0.0059374	21.789	21.8009
141	rs117810965	A	G	A	G	0.2763	-0.032817	0.0395	0.0196509	FALSE	FALSE	FALSE	yGRq7W	13	110106270	0.357497	0.035665	Atrial fibrillation	TRUE	reported	textfile	9.69e-06	13	110758617	3650	0.06238	ebi-a-GCST90001615	ebi-a-GCST90001615	TRUE	reported	igd	3	TRUE	NA	0.9605	0.0395	0.00534626	19.608	19.6187
141	rs11897347	C	T	C	T	0.154	0.00604279	0.1526	0.148488	FALSE	FALSE	FALSE	yGRq7W	2	196991949	0.662798	0.0138579	Atrial fibrillation	TRUE	reported	textfile	8.19e-06	2	197856673	3650	0.03447	ebi-a-GCST90001615	ebi-a-GCST90001615	TRUE	reported	igd	3	TRUE	NA	0.8474	0.1526	0.00543873	19.949	19.9599
141	rs139311612	C	T	C	T	-0.3512	-0.0365377	0.0329	0.0213153	FALSE	FALSE	FALSE	yGRq7W	6	78407980	0.290309	0.0345529	Atrial fibrillation	TRUE	reported	textfile	7.23e-07	6	79117697	3650	0.07076	ebi-a-GCST90001615	ebi-a-GCST90001615	TRUE	reported	igd	3	TRUE	NA	0.9671	0.0329	0.00670377	24.6204	24.6339
141	rs142067182	T	C	T	C	0.2644	-0.0450095	0.0508	0.00365276	FALSE	FALSE	FALSE	yGRq7W	18	53827764	0.590937	0.0837419	Atrial fibrillation	TRUE	reported	textfile	2.89e-06	18	51354134	3650	0.05643	ebi-a-GCST90001615	ebi-a-GCST90001615	TRUE	reported	igd	3	TRUE	NA	0.9492	0.0508	0.00597868	21.9414	21.9535
141	rs148395664	A	G	A	G	0.3857	-0.045424	0.0215	0.0262724	FALSE	FALSE	FALSE	yGRq7W	20	6027601	0.139558	0.0307451	Atrial fibrillation	TRUE	reported	textfile	4.35e-06	20	6008247	3650	0.08384	ebi-a-GCST90001615	ebi-a-GCST90001615	TRUE	reported	igd	3	TRUE	NA	0.9785	0.0215	0.00576492	21.1524	21.164
141	rs149000203	A	G	A	G	-0.3381	-0.0360771	0.0267	0.025297	FALSE	FALSE	FALSE	yGRq7W	4	110420794	0.246687	0.031143	Atrial fibrillation	TRUE	reported	textfile	7.63e-06	4	111341950	3650	0.07544	ebi-a-GCST90001615	ebi-a-GCST90001615	TRUE	reported	igd	3	TRUE	NA	0.9733	0.0267	0.00547281	20.0747	20.0857
141	rs35702634	A	G	A	G	0.2848	0.0348236	0.0449	0.0357623	FALSE	FALSE	FALSE	yGRq7W	17	74947339	0.191937	0.0266874	Atrial fibrillation	TRUE	reported	textfile	1.2e-06	17	72943434	3650	0.05856	ebi-a-GCST90001615	ebi-a-GCST90001615	TRUE	reported	igd	3	TRUE	NA	0.9551	0.0449	0.00643843	23.6396	23.6525
141	rs3802329	A	C	A	C	0.1504	-0.00737939	0.1959	0.427263	FALSE	FALSE	FALSE	yGRq7W	8	19409216	0.45654	0.00991112	Atrial fibrillation	TRUE	reported	textfile	9.75e-07	8	19266727	3650	0.03066	ebi-a-GCST90001615	ebi-a-GCST90001615	TRUE	reported	igd	3	TRUE	NA	0.8041	0.1959	0.00654945	24.0499	24.0631
141	rs558986	G	A	G	A	-0.1539	0.00404772	0.8447	0.839491	FALSE	FALSE	FALSE	yGRq7W	1	18333801	0.768854	0.0137737	Atrial fibrillation	TRUE	reported	textfile	4.28e-06	1	18660295	3650	0.03343	ebi-a-GCST90001615	ebi-a-GCST90001615	TRUE	reported	igd	3	TRUE	NA	0.1553	0.1553	0.00577294	21.182	21.1936
141	rs7192379	C	T	C	T	-0.1323	0.00133073	0.2168	0.24006	FALSE	FALSE	FALSE	yGRq7W	16	16775897	0.908375	0.0115627	Atrial fibrillation	TRUE	reported	textfile	7.86e-06	16	16869754	3650	0.02955	ebi-a-GCST90001615	ebi-a-GCST90001615	TRUE	reported	igd	3	TRUE	NA	0.7832	0.2168	0.00546177	20.034	20.0449
141	rs7194802	A	C	A	C	-0.1303	-0.00889362	0.747	0.81084	FALSE	FALSE	FALSE	yGRq7W	16	60631193	0.479091	0.0125658	Atrial fibrillation	TRUE	reported	textfile	2.85e-06	16	60665097	3650	0.02779	ebi-a-GCST90001615	ebi-a-GCST90001615	TRUE	reported	igd	3	TRUE	NA	0.253	0.253	0.00598702	21.9722	21.9843
141	rs73353488	A	G	A	G	-0.2867	0.0112895	0.0437	0.110939	FALSE	FALSE	FALSE	yGRq7W	7	38297364	0.471976	0.0156958	Atrial fibrillation	TRUE	reported	textfile	2.06e-06	7	38336965	3650	0.0603	ebi-a-GCST90001615	ebi-a-GCST90001615	TRUE	reported	igd	3	TRUE	NA	0.9563	0.0437	0.00615526	22.5935	22.6058
141	rs77743715	G	A	G	A	-0.8984	0.000608785	0.0048	0.0645711	FALSE	FALSE	FALSE	yGRq7W	9	24238236	0.975669	0.0199609	Atrial fibrillation	TRUE	reported	textfile	6.45e-07	9	24238234	3650	0.1802	ebi-a-GCST90001615	ebi-a-GCST90001615	TRUE	reported	igd	3	TRUE	NA	0.9952	0.0048	0.00676378	24.8423	24.8559
141	rs8079417	G	T	G	T	-0.2623	0.014649	0.0493	0.0446084	FALSE	FALSE	FALSE	yGRq7W	17	36912192	0.539014	0.0238465	Atrial fibrillation	TRUE	reported	textfile	4.84e-06	17	35269469	3650	0.0573	ebi-a-GCST90001615	ebi-a-GCST90001615	TRUE	reported	igd	3	TRUE	NA	0.9507	0.0493	0.00570832	20.9435	20.955
141	rs947107	C	T	C	T	-0.1373	0.00162337	0.2236	0.175906	FALSE	FALSE	FALSE	yGRq7W	1	245553667	0.899872	0.0129021	Atrial fibrillation	TRUE	reported	textfile	1.77e-06	1	245716969	3650	0.02868	ebi-a-GCST90001615	ebi-a-GCST90001615	TRUE	reported	igd	3	TRUE	NA	0.7764	0.2236	0.00623981	22.9058	22.9183
141	rs9912354	T	C	T	C	0.109	-0.00631179	0.5271	0.356178	FALSE	FALSE	FALSE	yGRq7W	17	35478711	0.537434	0.0102348	Atrial fibrillation	TRUE	reported	textfile	8.78e-06	17	33805730	3650	0.0245	ebi-a-GCST90001615	ebi-a-GCST90001615	TRUE	reported	igd	3	TRUE	NA	0.4729	0.4729	0.00539361	19.7826	19.7934
141	rs9974788	A	G	A	G	0.4148	-0.0345225	0.0181	0.00569295	FALSE	FALSE	FALSE	yGRq7W	21	26553702	0.601686	0.0661379	Atrial fibrillation	TRUE	reported	textfile	5.4e-06	21	27926021	3650	0.09106	ebi-a-GCST90001615	ebi-a-GCST90001615	TRUE	reported	igd	3	TRUE	NA	0.9819	0.0181	0.00565285	20.7388	20.7502
142	rs10850589	T	C	T	C	-0.1159	-0.000385158	0.5139	0.625964	FALSE	FALSE	FALSE	gIHptV	12	109061685	0.969649	0.0101228	Atrial fibrillation	TRUE	reported	textfile	3.07e-06	12	109499490	3666	0.02479	ebi-a-GCST90001616	ebi-a-GCST90001616	TRUE	reported	igd	3	TRUE	NA	0.4861	0.4861	0.00592706	21.8462	21.8582
142	rs113438136	C	T	C	T	0.544	0.0515064	0.0115	0.00892235	FALSE	FALSE	FALSE	gIHptV	3	86858487	0.32533	0.0523671	Atrial fibrillation	TRUE	reported	textfile	3.16e-06	3	86907637	3666	0.1166	ebi-a-GCST90001616	ebi-a-GCST90001616	TRUE	reported	igd	3	TRUE	NA	0.9885	0.0115	0.00590252	21.7552	21.7671
142	rs113457024	C	T	C	T	0.1769	-0.0036753	0.1148	0.0906946	FALSE	FALSE	FALSE	gIHptV	18	53953669	0.830151	0.0171336	Atrial fibrillation	TRUE	reported	textfile	4.3e-06	18	51480039	3666	0.03843	ebi-a-GCST90001616	ebi-a-GCST90001616	TRUE	reported	igd	3	TRUE	NA	0.8852	0.1148	0.00574671	21.1777	21.1892
142	rs116965753	T	G	T	G	-0.2303	-0.0196837	0.0637	0.117904	FALSE	FALSE	FALSE	gIHptV	7	121396063	0.200425	0.0153738	Atrial fibrillation	TRUE	reported	textfile	9.35e-06	7	121036117	3666	0.0519	ebi-a-GCST90001616	ebi-a-GCST90001616	TRUE	reported	igd	3	TRUE	NA	0.9363	0.0637	0.00534237	19.6796	19.6903
142	rs139311612	C	T	C	T	-0.3592	-0.0365377	0.0329	0.0213153	FALSE	FALSE	FALSE	gIHptV	6	78407980	0.290309	0.0345529	Atrial fibrillation	TRUE	reported	textfile	7.37e-07	6	79117697	3666	0.07241	ebi-a-GCST90001616	ebi-a-GCST90001616	TRUE	reported	igd	3	TRUE	NA	0.9671	0.0329	0.00666773	24.5945	24.608
142	rs149000203	A	G	A	G	-0.3645	-0.0360771	0.0267	0.025297	FALSE	FALSE	FALSE	gIHptV	4	110420794	0.246687	0.031143	Atrial fibrillation	TRUE	reported	textfile	2.29e-06	4	111341950	3666	0.07702	ebi-a-GCST90001616	ebi-a-GCST90001616	TRUE	reported	igd	3	TRUE	NA	0.9733	0.0267	0.00607226	22.3847	22.3969
142	rs17224872	T	C	T	C	0.1178	0.0183819	0.3648	0.391454	FALSE	FALSE	FALSE	gIHptV	2	181486457	0.0684447	0.0100885	Atrial fibrillation	TRUE	reported	textfile	7.28e-06	2	182351184	3666	0.02623	ebi-a-GCST90001616	ebi-a-GCST90001616	TRUE	reported	igd	3	TRUE	NA	0.6352	0.3648	0.00547165	20.1584	20.1694
142	rs2094742	T	C	T	C	-0.1114	0.00683685	0.4367	0.464304	FALSE	FALSE	FALSE	gIHptV	10	132071254	0.488	0.00985856	Atrial fibrillation	TRUE	reported	textfile	8.52e-06	10	133884758	3666	0.02498	ebi-a-GCST90001616	ebi-a-GCST90001616	TRUE	reported	igd	3	TRUE	NA	0.5633	0.4367	0.00539565	19.8769	19.8877
142	rs320359	A	G	A	G	-0.2029	-0.0106254	0.9158	0.920045	FALSE	FALSE	FALSE	gIHptV	1	117587348	0.555903	0.0180416	Atrial fibrillation	TRUE	reported	textfile	5.38e-06	1	118129970	3666	0.04454	ebi-a-GCST90001616	ebi-a-GCST90001616	TRUE	reported	igd	3	TRUE	NA	0.0842	0.0842	0.00562885	20.7409	20.7522
142	rs35996042	A	G	A	G	-0.2557	-0.024316	0.0544	0.0263101	FALSE	FALSE	FALSE	gIHptV	3	2153061	0.429808	0.0307984	Atrial fibrillation	TRUE	reported	textfile	1.62e-06	3	2194745	3666	0.05323	ebi-a-GCST90001616	ebi-a-GCST90001616	TRUE	reported	igd	3	TRUE	NA	0.9456	0.0544	0.00625505	23.0628	23.0754
142	rs4952856	A	G	A	G	-0.1424	-0.00960283	0.2218	0.394978	FALSE	FALSE	FALSE	gIHptV	2	46958299	0.340543	0.0100754	Atrial fibrillation	TRUE	reported	textfile	2.14e-06	2	47185438	3666	0.03	ebi-a-GCST90001616	ebi-a-GCST90001616	TRUE	reported	igd	3	TRUE	NA	0.7782	0.2218	0.00610835	22.5186	22.5308
142	rs75122287	T	C	T	C	-0.7025	0.048961	0.0057	0.0127879	FALSE	FALSE	FALSE	gIHptV	2	190115877	0.268843	0.0442792	Atrial fibrillation	TRUE	reported	textfile	7.66e-06	2	190980603	3666	0.1568	ebi-a-GCST90001616	ebi-a-GCST90001616	TRUE	reported	igd	3	TRUE	NA	0.9943	0.0057	0.00544549	20.0615	20.0725
142	rs76021379	C	T	C	T	-2.124	0.0124425	0.0008	0.0498703	FALSE	FALSE	FALSE	gIHptV	9	24274576	0.581261	0.0225594	Atrial fibrillation	TRUE	reported	textfile	1.14e-06	9	24274574	3666	0.4358	ebi-a-GCST90001616	ebi-a-GCST90001616	TRUE	reported	igd	3	TRUE	NA	0.9992	0.0008	0.00643779	23.7409	23.7539
142	rs7818691	G	T	G	T	0.1318	-0.0119356	0.5821	0.704156	FALSE	FALSE	FALSE	gIHptV	8	19496267	0.265662	0.0107228	Atrial fibrillation	TRUE	reported	textfile	3.12e-07	8	19353778	3666	0.02571	ebi-a-GCST90001616	ebi-a-GCST90001616	TRUE	reported	igd	3	TRUE	NA	0.4179	0.4179	0.00711758	26.2657	26.2801
142	rs80341165	T	C	T	C	-0.2419	-0.0103574	0.0541	0.0667366	FALSE	FALSE	FALSE	gIHptV	12	115205124	0.59702	0.0195907	Atrial fibrillation	TRUE	reported	textfile	9.3e-06	12	115642929	3666	0.05449	ebi-a-GCST90001616	ebi-a-GCST90001616	TRUE	reported	igd	3	TRUE	NA	0.9459	0.0541	0.00534709	19.697	19.7078
143	rs10850589	T	C	T	C	-0.1115	-0.000385158	0.5139	0.625964	FALSE	FALSE	FALSE	ozY91W	12	109061685	0.969649	0.0101228	Atrial fibrillation	TRUE	reported	textfile	6.56e-06	12	109499490	3666	0.0247	ebi-a-GCST90001617	ebi-a-GCST90001617	TRUE	reported	igd	3	TRUE	NA	0.4861	0.4861	0.00552785	20.3666	20.3777
143	rs113438136	C	T	C	T	0.5568	0.0515064	0.0115	0.00892235	FALSE	FALSE	FALSE	ozY91W	3	86858487	0.32533	0.0523671	Atrial fibrillation	TRUE	reported	textfile	1.68e-06	3	86907637	3666	0.1161	ebi-a-GCST90001617	ebi-a-GCST90001617	TRUE	reported	igd	3	TRUE	NA	0.9885	0.0115	0.00623484	22.9878	23.0003
143	rs113457024	C	T	C	T	0.1762	-0.0036753	0.1148	0.0906946	FALSE	FALSE	FALSE	ozY91W	18	53953669	0.830151	0.0171336	Atrial fibrillation	TRUE	reported	textfile	4.28e-06	18	51480039	3666	0.03828	ebi-a-GCST90001617	ebi-a-GCST90001617	TRUE	reported	igd	3	TRUE	NA	0.8852	0.1148	0.00574609	21.1754	21.1869
143	rs139311612	C	T	C	T	-0.3562	-0.0365377	0.0329	0.0213153	FALSE	FALSE	FALSE	ozY91W	6	78407980	0.290309	0.0345529	Atrial fibrillation	TRUE	reported	textfile	8.23e-07	6	79117697	3666	0.07213	ebi-a-GCST90001617	ebi-a-GCST90001617	TRUE	reported	igd	3	TRUE	NA	0.9671	0.0329	0.00660821	24.3736	24.3869
143	rs149000203	A	G	A	G	-0.3616	-0.0360771	0.0267	0.025297	FALSE	FALSE	FALSE	ozY91W	4	110420794	0.246687	0.031143	Atrial fibrillation	TRUE	reported	textfile	2.52e-06	4	111341950	3666	0.07672	ebi-a-GCST90001617	ebi-a-GCST90001617	TRUE	reported	igd	3	TRUE	NA	0.9733	0.0267	0.00602315	22.2025	22.2147
143	rs150193285	T	C	T	C	1.831	0.0127109	0.001	0.0415505	FALSE	FALSE	FALSE	ozY91W	15	74932019	0.605984	0.0246423	Atrial fibrillation	TRUE	reported	textfile	6.48e-06	15	75224360	3666	0.4054	ebi-a-GCST90001617	ebi-a-GCST90001617	TRUE	reported	igd	3	TRUE	NA	0.999	0.001	0.00553359	20.3879	20.399
143	rs174698	T	C	T	C	-2.379	0.0287012	0.0005	0.00323696	FALSE	FALSE	FALSE	ozY91W	22	19966783	0.74015	0.0865396	Atrial fibrillation	TRUE	reported	textfile	3.75e-06	22	19954306	3666	0.5135	ebi-a-GCST90001617	ebi-a-GCST90001617	TRUE	reported	igd	3	TRUE	NA	0.9995	0.0005	0.00582077	21.4522	21.4639
143	rs2094742	T	C	T	C	-0.1129	0.00683685	0.4367	0.464304	FALSE	FALSE	FALSE	ozY91W	10	132071254	0.488	0.00985856	Atrial fibrillation	TRUE	reported	textfile	5.83e-06	10	133884758	3666	0.02488	ebi-a-GCST90001617	ebi-a-GCST90001617	TRUE	reported	igd	3	TRUE	NA	0.5633	0.4367	0.0055855	20.5802	20.5915
143	rs35996042	A	G	A	G	-0.2417	-0.024316	0.0544	0.0263101	FALSE	FALSE	FALSE	ozY91W	3	2153061	0.429808	0.0307984	Atrial fibrillation	TRUE	reported	textfile	5.34e-06	3	2194745	3666	0.05304	ebi-a-GCST90001617	ebi-a-GCST90001617	TRUE	reported	igd	3	TRUE	NA	0.9456	0.0544	0.00563249	20.7544	20.7657
143	rs4952856	A	G	A	G	-0.1411	-0.00960283	0.2218	0.394978	FALSE	FALSE	FALSE	ozY91W	2	46958299	0.340543	0.0100754	Atrial fibrillation	TRUE	reported	textfile	2.41e-06	2	47185438	3666	0.02988	ebi-a-GCST90001617	ebi-a-GCST90001617	TRUE	reported	igd	3	TRUE	NA	0.7782	0.2218	0.00604598	22.2872	22.2994
143	rs72990536	A	G	A	G	-0.5993	-0.00519068	0.0085	0.0391412	FALSE	FALSE	FALSE	ozY91W	2	236639526	0.841713	0.025992	Atrial fibrillation	TRUE	reported	textfile	8.94e-06	2	237548169	3666	0.1347	ebi-a-GCST90001617	ebi-a-GCST90001617	TRUE	reported	igd	3	TRUE	NA	0.9915	0.0085	0.00537059	19.7841	19.7949
143	rs76021379	C	T	C	T	-2.217	0.0124425	0.0008	0.0498703	FALSE	FALSE	FALSE	ozY91W	9	24274576	0.581261	0.0225594	Atrial fibrillation	TRUE	reported	textfile	3.39e-07	9	24274574	3666	0.434	ebi-a-GCST90001617	ebi-a-GCST90001617	TRUE	reported	igd	3	TRUE	NA	0.9992	0.0008	0.00706772	26.0804	26.0947
143	rs7818691	G	T	G	T	0.1316	-0.0119356	0.5821	0.704156	FALSE	FALSE	FALSE	ozY91W	8	19496267	0.265662	0.0107228	Atrial fibrillation	TRUE	reported	textfile	2.9e-07	8	19353778	3666	0.02561	ebi-a-GCST90001617	ebi-a-GCST90001617	TRUE	reported	igd	3	TRUE	NA	0.4179	0.4179	0.00715127	26.391	26.4054
143	rs840941	G	A	G	A	-0.1144	-0.0060374	0.4594	0.287163	FALSE	FALSE	FALSE	ozY91W	2	65485968	0.578982	0.0108807	Atrial fibrillation	TRUE	reported	textfile	7.2e-06	2	65713102	3666	0.02545	ebi-a-GCST90001617	ebi-a-GCST90001617	TRUE	reported	igd	3	TRUE	NA	0.5406	0.4594	0.00548147	20.1948	20.2058
143	rs9267908	A	G	A	G	0.1346	0.027061	0.689	0.346193	FALSE	FALSE	FALSE	ozY91W	6	32237175	0.00846584	0.010278	Atrial fibrillation	TRUE	reported	textfile	4.7e-06	6	32204952	3666	0.02937	ebi-a-GCST90001617	ebi-a-GCST90001617	TRUE	reported	igd	3	TRUE	NA	0.311	0.311	0.00569651	20.9916	21.003
143	rs947107	C	T	C	T	-0.1407	0.00162337	0.2234	0.175906	FALSE	FALSE	FALSE	ozY91W	1	245553667	0.899872	0.0129021	Atrial fibrillation	TRUE	reported	textfile	1.53e-06	1	245716969	3666	0.02923	ebi-a-GCST90001617	ebi-a-GCST90001617	TRUE	reported	igd	3	TRUE	NA	0.7766	0.2234	0.00628061	23.1576	23.1702
143	rs9912354	T	C	T	C	0.112	-0.00631179	0.5271	0.356178	FALSE	FALSE	FALSE	ozY91W	17	35478711	0.537434	0.0102348	Atrial fibrillation	TRUE	reported	textfile	7.39e-06	17	33805730	3666	0.02494	ebi-a-GCST90001617	ebi-a-GCST90001617	TRUE	reported	igd	3	TRUE	NA	0.4729	0.4729	0.00547102	20.1561	20.1671
144	rs111481219	T	C	T	C	-0.2209	-0.0158756	0.0775	0.0494577	FALSE	FALSE	FALSE	C8onAo	16	11450341	0.482681	0.0226149	Atrial fibrillation	TRUE	reported	textfile	1.05e-06	16	11544197	3580	0.04518	ebi-a-GCST90001618	ebi-a-GCST90001618	TRUE	reported	igd	3	TRUE	NA	0.9225	0.0775	0.00663324	23.8922	23.9056
144	rs113649280	G	A	G	A	-0.945	0.0121833	0.0032	0.0570914	FALSE	FALSE	FALSE	C8onAo	3	10840311	0.567112	0.021288	Atrial fibrillation	TRUE	reported	textfile	7.8e-06	3	10881996	3580	0.2111	ebi-a-GCST90001618	ebi-a-GCST90001618	TRUE	reported	igd	3	TRUE	NA	0.9968	0.0032	0.00556647	20.0283	20.0395
144	rs116844973	C	T	C	T	-0.1301	0.0117234	0.2124	0.0880476	FALSE	FALSE	FALSE	C8onAo	19	787806	0.499486	0.0173603	Atrial fibrillation	TRUE	reported	textfile	9.57e-06	19	787806	3580	0.02935	ebi-a-GCST90001618	ebi-a-GCST90001618	TRUE	reported	igd	3	TRUE	NA	0.7876	0.2124	0.00545856	19.6379	19.6489
144	rs117419608	A	G	A	G	-0.8376	0.0762157	0.0053	0.00869171	FALSE	FALSE	FALSE	C8onAo	8	11974279	0.152094	0.0532167	Atrial fibrillation	TRUE	reported	textfile	4.46e-07	8	11831788	3580	0.1656	ebi-a-GCST90001618	ebi-a-GCST90001618	TRUE	reported	igd	3	TRUE	NA	0.9947	0.0053	0.0070954	25.5688	25.5831
144	rs12627305	A	G	A	G	0.3836	-0.000340439	0.0225	0.0279952	FALSE	FALSE	FALSE	C8onAo	21	19877659	0.990872	0.0297567	Atrial fibrillation	TRUE	reported	textfile	1.27e-06	21	21249973	3580	0.07904	ebi-a-GCST90001618	ebi-a-GCST90001618	TRUE	reported	igd	3	TRUE	NA	0.9775	0.0225	0.00653631	23.5408	23.5539
144	rs138213638	C	T	C	T	1.498	-0.0711079	0.0014	0.0451741	FALSE	FALSE	FALSE	C8onAo	18	58318314	0.00285568	0.0238388	Atrial fibrillation	TRUE	reported	textfile	4.74e-06	18	55985546	3580	0.3269	ebi-a-GCST90001618	ebi-a-GCST90001618	TRUE	reported	igd	3	TRUE	NA	0.9986	0.0014	0.00583137	20.987	20.9988
144	rs147577369	G	A	G	A	-0.6975	-0.0244721	0.0063	0.0145901	FALSE	FALSE	FALSE	C8onAo	4	136526713	0.555856	0.041548	Atrial fibrillation	TRUE	reported	textfile	8.65e-06	4	137447868	3580	0.1566	ebi-a-GCST90001618	ebi-a-GCST90001618	TRUE	reported	igd	3	TRUE	NA	0.9937	0.0063	0.00551089	19.8272	19.8383
144	rs2181036	C	T	C	T	-0.1628	0.00479021	0.4168	0.483207	FALSE	FALSE	FALSE	C8onAo	9	114886856	0.625417	0.00981226	Atrial fibrillation	TRUE	reported	textfile	2.59e-10	9	117649136	3580	0.02568	ebi-a-GCST90001618	ebi-a-GCST90001618	TRUE	reported	igd	3	TRUE	NA	0.5832	0.4168	0.0111016	40.1676	40.1901
144	rs2808067	C	T	C	T	0.1218	-0.000839128	0.6642	0.533953	FALSE	FALSE	FALSE	C8onAo	10	31757004	0.932302	0.00987803	Atrial fibrillation	TRUE	reported	textfile	2.33e-06	10	32045932	3580	0.02574	ebi-a-GCST90001618	ebi-a-GCST90001618	TRUE	reported	igd	3	TRUE	NA	0.3358	0.3358	0.00621565	22.3787	22.3912
144	rs3087456	A	G	A	G	-0.4355	-0.0348287	0.7659	0.734838	FALSE	FALSE	FALSE	C8onAo	16	10877045	0.00167969	0.0110859	Atrial fibrillation	TRUE	reported	textfile	3.62e-55	16	10970902	3580	0.02736	ebi-a-GCST90001618	ebi-a-GCST90001618	TRUE	reported	igd	3	TRUE	NA	0.2341	0.2341	0.0660943	253.222	253.364
144	rs506151	T	C	T	C	-0.4072	-0.00639069	0.0201	0.104537	FALSE	FALSE	FALSE	C8onAo	13	110230405	0.695365	0.0163201	Atrial fibrillation	TRUE	reported	textfile	2.71e-06	13	110882752	3580	0.08666	ebi-a-GCST90001618	ebi-a-GCST90001618	TRUE	reported	igd	3	TRUE	NA	0.9799	0.0201	0.0061295	22.0666	22.0789
144	rs57068864	A	G	A	G	0.1944	0.00161554	0.0852	0.161948	FALSE	FALSE	FALSE	C8onAo	3	29001981	0.903729	0.0133568	Atrial fibrillation	TRUE	reported	textfile	6.02e-06	3	29043472	3580	0.04289	ebi-a-GCST90001618	ebi-a-GCST90001618	TRUE	reported	igd	3	TRUE	NA	0.9148	0.0852	0.00570574	20.5323	20.5438
144	rs59231583	T	G	T	G	0.1302	0.0115488	0.7331	0.656017	FALSE	FALSE	FALSE	C8onAo	14	95616637	0.262902	0.0103155	Atrial fibrillation	TRUE	reported	textfile	1.92e-06	14	96082974	3580	0.0273	ebi-a-GCST90001618	ebi-a-GCST90001618	TRUE	reported	igd	3	TRUE	NA	0.2669	0.2669	0.0063134	22.7329	22.7456
144	rs62029480	T	C	T	C	0.4026	0.00316828	0.0237	0.0365443	FALSE	FALSE	FALSE	C8onAo	16	10558136	0.907089	0.0271464	Atrial fibrillation	TRUE	reported	textfile	4.65e-07	16	10651993	3580	0.07972	ebi-a-GCST90001618	ebi-a-GCST90001618	TRUE	reported	igd	3	TRUE	NA	0.9763	0.0237	0.0070737	25.49	25.5043
144	rs6686155	A	C	A	C	0.2208	-0.0220748	0.0739	0.0849924	FALSE	FALSE	FALSE	C8onAo	1	119864224	0.208897	0.017567	Atrial fibrillation	TRUE	reported	textfile	2.6e-06	1	120406847	3580	0.04689	ebi-a-GCST90001618	ebi-a-GCST90001618	TRUE	reported	igd	3	TRUE	NA	0.9261	0.0739	0.00615564	22.1613	22.1737
144	rs71312261	G	A	G	A	-0.4346	0.00475336	0.0156	0.105173	FALSE	FALSE	FALSE	C8onAo	3	159182967	0.766274	0.015991	Atrial fibrillation	TRUE	reported	textfile	7.98e-06	3	158900756	3580	0.09717	ebi-a-GCST90001618	ebi-a-GCST90001618	TRUE	reported	igd	3	TRUE	NA	0.9844	0.0156	0.00555664	19.9927	20.0039
144	rs72779785	G	A	G	A	-0.2015	-0.0105067	0.1635	0.0676871	FALSE	FALSE	FALSE	C8onAo	16	10475182	0.592225	0.0196163	Atrial fibrillation	TRUE	reported	textfile	6.46e-10	16	10569039	3580	0.03253	ebi-a-GCST90001618	ebi-a-GCST90001618	TRUE	reported	igd	3	TRUE	NA	0.8365	0.1635	0.010604	38.3477	38.3691
144	rs7308816	T	G	T	G	-0.1373	-0.0334753	0.8108	0.737344	FALSE	FALSE	FALSE	C8onAo	12	84628937	0.00263633	0.0111316	Atrial fibrillation	TRUE	reported	textfile	9.26e-06	12	85022716	3580	0.03092	ebi-a-GCST90001618	ebi-a-GCST90001618	TRUE	reported	igd	3	TRUE	NA	0.1892	0.1892	0.00547764	19.7069	19.718
144	rs7504737	G	A	G	A	-0.1073	-0.00773271	0.5177	0.542458	FALSE	FALSE	FALSE	C8onAo	18	72398201	0.432811	0.00985824	Atrial fibrillation	TRUE	reported	textfile	8.58e-06	18	70065436	3580	0.02408	ebi-a-GCST90001618	ebi-a-GCST90001618	TRUE	reported	igd	3	TRUE	NA	0.4823	0.4823	0.00551571	19.8447	19.8558
144	rs7538103	A	G	A	G	-0.1261	-0.0277794	0.2811	0.265393	FALSE	FALSE	FALSE	C8onAo	1	15821359	0.0120351	0.0110626	Atrial fibrillation	TRUE	reported	textfile	4.05e-06	1	16147854	3580	0.02732	ebi-a-GCST90001618	ebi-a-GCST90001618	TRUE	reported	igd	3	TRUE	NA	0.7189	0.2811	0.00591574	21.2925	21.3044
144	rs75799568	T	C	T	C	1.194	0.0320998	0.0021	0.0552683	FALSE	FALSE	FALSE	C8onAo	13	49530446	0.13343	0.0213897	Atrial fibrillation	TRUE	reported	textfile	2.3e-06	13	50104582	3580	0.2523	ebi-a-GCST90001618	ebi-a-GCST90001618	TRUE	reported	igd	3	TRUE	NA	0.9979	0.0021	0.00621703	22.3837	22.3962
144	rs76997602	G	A	G	A	-0.4158	-0.0976564	0.0176	0.0299678	FALSE	FALSE	FALSE	C8onAo	7	115811255	0.000998941	0.0296754	Atrial fibrillation	TRUE	reported	textfile	3.84e-06	7	115451309	3580	0.08985	ebi-a-GCST90001618	ebi-a-GCST90001618	TRUE	reported	igd	3	TRUE	NA	0.9824	0.0176	0.00594647	21.4038	21.4157
144	rs78648104	C	T	C	T	-0.1621	-0.013299	0.1709	0.164404	FALSE	FALSE	FALSE	C8onAo	6	50715296	0.318195	0.0133233	Atrial fibrillation	TRUE	reported	textfile	1.02e-06	6	50683009	3580	0.03311	ebi-a-GCST90001618	ebi-a-GCST90001618	TRUE	reported	igd	3	TRUE	NA	0.8291	0.1709	0.00665069	23.9555	23.9689
144	rs79684162	T	C	T	C	0.4445	0.0218789	0.0169	0.0548267	FALSE	FALSE	FALSE	C8onAo	6	142340457	0.314763	0.021764	Atrial fibrillation	TRUE	reported	textfile	3.81e-06	6	142661594	3580	0.09604	ebi-a-GCST90001618	ebi-a-GCST90001618	TRUE	reported	igd	3	TRUE	NA	0.9831	0.0169	0.00594792	21.409	21.421
144	rs9391848	T	C	T	C	0.219	0.0289555	0.0774	0.128408	FALSE	FALSE	FALSE	C8onAo	6	31352368	0.0484674	0.0146741	Atrial fibrillation	TRUE	reported	textfile	5.81e-06	6	31320145	3580	0.04824	ebi-a-GCST90001618	ebi-a-GCST90001618	TRUE	reported	igd	3	TRUE	NA	0.9226	0.0774	0.00572397	20.5983	20.6098
144	rs9613063	T	C	T	C	-0.1428	-0.0010251	0.1912	0.147141	FALSE	FALSE	FALSE	C8onAo	22	25986038	0.941572	0.013986	Atrial fibrillation	TRUE	reported	textfile	2.37e-06	22	26382004	3580	0.03021	ebi-a-GCST90001618	ebi-a-GCST90001618	TRUE	reported	igd	3	TRUE	NA	0.8088	0.1912	0.00620254	22.3312	22.3437
145	rs10244964	T	G	T	G	-1.414	0.0107997	0.0013	0.0532065	FALSE	FALSE	FALSE	AtpRTD	7	46392954	0.624284	0.0220497	Atrial fibrillation	TRUE	reported	textfile	3.08e-06	7	46432552	3596	0.3025	ebi-a-GCST90001619	ebi-a-GCST90001619	TRUE	reported	igd	3	TRUE	NA	0.9987	0.0013	0.00603945	21.8377	21.8498
145	rs10788105	A	G	A	G	0.2157	0.00173886	0.0601	0.199268	FALSE	FALSE	FALSE	AtpRTD	10	120631265	0.887291	0.0122685	Atrial fibrillation	TRUE	reported	textfile	4.95e-06	10	122390777	3596	0.04716	ebi-a-GCST90001619	ebi-a-GCST90001619	TRUE	reported	igd	3	TRUE	NA	0.9399	0.0601	0.00578381	20.9079	20.9196
145	rs1084560	G	A	G	A	-0.1328	-0.00420021	0.5726	0.695421	FALSE	FALSE	FALSE	AtpRTD	16	10731015	0.694245	0.0106848	Atrial fibrillation	TRUE	reported	textfile	9.71e-09	16	10824872	3596	0.02309	ebi-a-GCST90001619	ebi-a-GCST90001619	TRUE	reported	igd	3	TRUE	NA	0.4274	0.4274	0.0091149	33.0603	33.0787
145	rs116797692	A	G	A	G	-0.3105	0.10878	0.0292	0.00404955	FALSE	FALSE	FALSE	AtpRTD	2	157998071	0.170464	0.0793599	Atrial fibrillation	TRUE	reported	textfile	9.51e-06	2	158854583	3596	0.07001	ebi-a-GCST90001619	ebi-a-GCST90001619	TRUE	reported	igd	3	TRUE	NA	0.9708	0.0292	0.00544019	19.659	19.6699
145	rs117014352	T	C	T	C	-0.9683	-0.02961	0.0028	0.0131752	FALSE	FALSE	FALSE	AtpRTD	10	75024809	0.492558	0.0431477	Atrial fibrillation	TRUE	reported	textfile	2.25e-06	10	76784567	3596	0.2044	ebi-a-GCST90001619	ebi-a-GCST90001619	TRUE	reported	igd	3	TRUE	NA	0.9972	0.0028	0.00620207	22.4293	22.4418
145	rs117941717	G	A	G	A	-0.5382	0.169337	0.009	0.00114739	FALSE	FALSE	FALSE	AtpRTD	8	104018147	0.246951	0.146259	Atrial fibrillation	TRUE	reported	textfile	7.82e-06	8	105030375	3596	0.1202	ebi-a-GCST90001619	ebi-a-GCST90001619	TRUE	reported	igd	3	TRUE	NA	0.991	0.009	0.00554427	20.0372	20.0483
145	rs12601032	A	G	A	G	-0.1065	-0.000690886	0.3598	0.228908	FALSE	FALSE	FALSE	AtpRTD	17	11554385	0.952911	0.0116997	Atrial fibrillation	TRUE	reported	textfile	5.73e-06	17	11457702	3596	0.02345	ebi-a-GCST90001619	ebi-a-GCST90001619	TRUE	reported	igd	3	TRUE	NA	0.6402	0.3598	0.00570309	20.6145	20.6259
145	rs138213638	C	T	C	T	1.483	-0.0711079	0.0014	0.0451741	FALSE	FALSE	FALSE	AtpRTD	18	58318314	0.00285568	0.0238388	Atrial fibrillation	TRUE	reported	textfile	1.39e-06	18	55985546	3596	0.3068	ebi-a-GCST90001619	ebi-a-GCST90001619	TRUE	reported	igd	3	TRUE	NA	0.9986	0.0014	0.00645564	23.3523	23.3653
145	rs138678763	C	T	C	T	-0.7017	0.135627	0.005	0.00505903	FALSE	FALSE	FALSE	AtpRTD	8	11960218	0.0524493	0.0699317	Atrial fibrillation	TRUE	reported	textfile	9.53e-06	8	11817727	3596	0.1583	ebi-a-GCST90001619	ebi-a-GCST90001619	TRUE	reported	igd	3	TRUE	NA	0.995	0.005	0.00543444	19.6381	19.649
145	rs140410174	T	C	T	C	-0.2381	0.0126333	0.0598	0.0303061	FALSE	FALSE	FALSE	AtpRTD	19	1671157	0.663887	0.0290719	Atrial fibrillation	TRUE	reported	textfile	7.9e-07	19	1671156	3596	0.04814	ebi-a-GCST90001619	ebi-a-GCST90001619	TRUE	reported	igd	3	TRUE	NA	0.9402	0.0598	0.00675682	24.4492	24.4628
145	rs145794521	A	G	A	G	2.031	0.0698951	0.0006	0.0288732	FALSE	FALSE	FALSE	AtpRTD	3	74895343	0.0161533	0.0290571	Atrial fibrillation	TRUE	reported	textfile	7.65e-06	3	74944494	3596	0.4533	ebi-a-GCST90001619	ebi-a-GCST90001619	TRUE	reported	igd	3	TRUE	NA	0.9994	0.0006	0.00555151	20.0635	20.0747
145	rs148323639	A	G	A	G	0.3143	-0.0426138	0.0317	0.0418413	FALSE	FALSE	FALSE	AtpRTD	4	27182065	0.0811223	0.0244316	Atrial fibrillation	TRUE	reported	textfile	9.8e-07	4	27183687	3596	0.06409	ebi-a-GCST90001619	ebi-a-GCST90001619	TRUE	reported	igd	3	TRUE	NA	0.9683	0.0317	0.00664345	24.0362	24.0496
145	rs3087456	A	G	A	G	-0.4611	-0.0348287	0.7661	0.734838	FALSE	FALSE	FALSE	AtpRTD	16	10877045	0.00167969	0.0110859	Atrial fibrillation	TRUE	reported	textfile	3.08e-70	16	10970902	3596	0.02546	ebi-a-GCST90001619	ebi-a-GCST90001619	TRUE	reported	igd	3	TRUE	NA	0.2339	0.2339	0.0835881	327.817	328
145	rs3104414	A	G	A	G	0.1693	-0.0271874	0.3813	0.44027	FALSE	FALSE	FALSE	AtpRTD	6	32614835	0.00609102	0.00991214	Atrial fibrillation	TRUE	reported	textfile	9.31e-09	6	32582612	3596	0.0294	ebi-a-GCST90001619	ebi-a-GCST90001619	TRUE	reported	igd	3	TRUE	NA	0.6187	0.3813	0.0091372	33.1419	33.1604
145	rs506151	T	C	T	C	-0.3833	-0.00639069	0.02	0.104537	FALSE	FALSE	FALSE	AtpRTD	13	110230405	0.695365	0.0163201	Atrial fibrillation	TRUE	reported	textfile	2.64e-06	13	110882752	3596	0.08148	ebi-a-GCST90001619	ebi-a-GCST90001619	TRUE	reported	igd	3	TRUE	NA	0.98	0.02	0.00611634	22.1174	22.1297
145	rs542160	T	C	T	C	-0.1125	0.00614068	0.5089	0.497901	FALSE	FALSE	FALSE	AtpRTD	11	107805817	0.531361	0.00981051	Atrial fibrillation	TRUE	reported	textfile	8.19e-07	11	107676543	3596	0.02277	ebi-a-GCST90001619	ebi-a-GCST90001619	TRUE	reported	igd	3	TRUE	NA	0.4911	0.4911	0.0067425	24.3971	24.4106
145	rs55724950	A	G	A	G	-0.2435	-0.0164125	0.0654	0.0206864	FALSE	FALSE	FALSE	AtpRTD	16	10899855	0.650104	0.0361815	Atrial fibrillation	TRUE	reported	textfile	9.89e-08	16	10993712	3596	0.0456	ebi-a-GCST90001619	ebi-a-GCST90001619	TRUE	reported	igd	3	TRUE	NA	0.9346	0.0654	0.00786717	28.4988	28.5147
145	rs62068717	T	C	T	C	-0.3778	-0.00278021	0.0204	0.0451052	FALSE	FALSE	FALSE	AtpRTD	17	52343476	0.906576	0.0236898	Atrial fibrillation	TRUE	reported	textfile	8.05e-06	17	50420836	3596	0.08451	ebi-a-GCST90001619	ebi-a-GCST90001619	TRUE	reported	igd	3	TRUE	NA	0.9796	0.0204	0.00552689	19.974	19.9852
145	rs7032773	T	C	T	C	-0.1471	0.00464062	0.4182	0.480714	FALSE	FALSE	FALSE	AtpRTD	9	114883282	0.636252	0.00981213	Atrial fibrillation	TRUE	reported	textfile	1.46e-09	9	117645562	3596	0.02426	ebi-a-GCST90001619	ebi-a-GCST90001619	TRUE	reported	igd	3	TRUE	NA	0.5818	0.4182	0.0101206	36.7453	36.7658
145	rs7047722	A	G	A	G	0.1033	-0.0243242	0.6279	0.601111	FALSE	FALSE	FALSE	AtpRTD	9	98785823	0.0152472	0.0100246	Atrial fibrillation	TRUE	reported	textfile	8.94e-06	9	101548105	3596	0.02322	ebi-a-GCST90001619	ebi-a-GCST90001619	TRUE	reported	igd	3	TRUE	NA	0.3721	0.3721	0.0054736	19.7804	19.7914
145	rs7127620	G	A	G	A	0.1021	0.0294513	0.46	0.359836	FALSE	FALSE	FALSE	AtpRTD	11	86360905	0.00389457	0.0102028	Atrial fibrillation	TRUE	reported	textfile	7.74e-06	11	86071947	3596	0.0228	ebi-a-GCST90001619	ebi-a-GCST90001619	TRUE	reported	igd	3	TRUE	NA	0.54	0.46	0.00554558	20.042	20.0531
145	rs71381201	G	T	G	T	-0.245	-0.0210052	0.0517	0.0229246	FALSE	FALSE	FALSE	AtpRTD	16	11264003	0.52285	0.0328741	Atrial fibrillation	TRUE	reported	textfile	1.9e-06	16	11357860	3596	0.05135	ebi-a-GCST90001619	ebi-a-GCST90001619	TRUE	reported	igd	3	TRUE	NA	0.9483	0.0517	0.00629058	22.7515	22.7641
145	rs7294683	G	A	G	A	0.1028	-0.00566808	0.3899	0.555767	FALSE	FALSE	FALSE	AtpRTD	12	126058245	0.565282	0.00985729	Atrial fibrillation	TRUE	reported	textfile	9.23e-06	12	126542791	3596	0.02315	ebi-a-GCST90001619	ebi-a-GCST90001619	TRUE	reported	igd	3	TRUE	NA	0.6101	0.3899	0.00545368	19.708	19.719
145	rs73030989	T	C	T	C	1.729	0.0680968	0.0013	0.0151573	FALSE	FALSE	FALSE	AtpRTD	19	38506231	0.0917931	0.0403893	Atrial fibrillation	TRUE	reported	textfile	3.95e-07	19	38996871	3596	0.3404	ebi-a-GCST90001619	ebi-a-GCST90001619	TRUE	reported	igd	3	TRUE	NA	0.9987	0.0013	0.00712339	25.7851	25.7995
145	rs76997602	G	A	G	A	-0.3744	-0.0976564	0.0178	0.0299678	FALSE	FALSE	FALSE	AtpRTD	7	115811255	0.000998941	0.0296754	Atrial fibrillation	TRUE	reported	textfile	8.21e-06	7	115451309	3596	0.08384	ebi-a-GCST90001619	ebi-a-GCST90001619	TRUE	reported	igd	3	TRUE	NA	0.9822	0.0178	0.00551503	19.9309	19.942
145	rs78648104	C	T	C	T	-0.1411	-0.013299	0.1714	0.164404	FALSE	FALSE	FALSE	AtpRTD	6	50715296	0.318195	0.0133233	Atrial fibrillation	TRUE	reported	textfile	6.53e-06	6	50683009	3596	0.03125	ebi-a-GCST90001619	ebi-a-GCST90001619	TRUE	reported	igd	3	TRUE	NA	0.8286	0.1714	0.0056374	20.3757	20.387
145	rs79132531	G	A	G	A	0.1937	-0.171243	0.0749	0.00206021	FALSE	FALSE	FALSE	AtpRTD	11	107388817	0.118741	0.109766	Atrial fibrillation	TRUE	reported	textfile	9.23e-06	11	107259543	3596	0.04361	ebi-a-GCST90001619	ebi-a-GCST90001619	TRUE	reported	igd	3	TRUE	NA	0.9251	0.0749	0.00545621	19.7172	19.7282
145	rs79178843	A	G	A	G	0.548	-0.000461127	0.0097	0.0350424	FALSE	FALSE	FALSE	AtpRTD	2	13111029	0.986363	0.0269784	Atrial fibrillation	TRUE	reported	textfile	2.25e-06	2	13251154	3596	0.1157	ebi-a-GCST90001619	ebi-a-GCST90001619	TRUE	reported	igd	3	TRUE	NA	0.9903	0.0097	0.00619975	22.4209	22.4334
145	rs9526689	A	G	A	G	0.4774	0.0607046	0.0106	0.0772216	FALSE	FALSE	FALSE	AtpRTD	13	50725131	0.00106064	0.0185418	Atrial fibrillation	TRUE	reported	textfile	7.56e-06	13	51299267	3596	0.1065	ebi-a-GCST90001619	ebi-a-GCST90001619	TRUE	reported	igd	3	TRUE	NA	0.9894	0.0106	0.00555681	20.0828	20.094
146	rs111237501	C	T	C	T	1.055	0.000669218	0.003	0.0155826	FALSE	FALSE	FALSE	uJ4BEK	1	163302911	0.986579	0.0397833	Atrial fibrillation	TRUE	reported	textfile	2.81e-06	1	163272701	3657	0.2248	ebi-a-GCST90001413	ebi-a-GCST90001413	TRUE	reported	igd	3	TRUE	NA	0.997	0.003	0.00598659	22.0128	22.0248
146	rs112898282	C	T	C	T	0.4712	-0.0254083	0.0152	0.0241044	FALSE	FALSE	FALSE	uJ4BEK	10	28173255	0.424983	0.0318477	Atrial fibrillation	TRUE	reported	textfile	2.97e-06	10	28462184	3657	0.1007	ebi-a-GCST90001413	ebi-a-GCST90001413	TRUE	reported	igd	3	TRUE	NA	0.9848	0.0152	0.00595161	21.8834	21.8953
146	rs114209430	C	T	C	T	-0.6384	0.0227824	0.0085	0.0121343	FALSE	FALSE	FALSE	uJ4BEK	4	82097246	0.625079	0.0466218	Atrial fibrillation	TRUE	reported	textfile	2.76e-06	4	83018399	3657	0.136	ebi-a-GCST90001413	ebi-a-GCST90001413	TRUE	reported	igd	3	TRUE	NA	0.9915	0.0085	0.00598927	22.0227	22.0347
146	rs11887461	G	A	G	A	0.1136	-0.0185916	0.4754	0.279607	FALSE	FALSE	FALSE	uJ4BEK	2	127902673	0.0889406	0.0109297	Atrial fibrillation	TRUE	reported	textfile	5.25e-06	2	128660247	3657	0.0249	ebi-a-GCST90001413	ebi-a-GCST90001413	TRUE	reported	igd	3	TRUE	NA	0.5246	0.4754	0.00565937	20.8027	20.8141
146	rs13020544	A	G	A	G	-2.752	-0.0178589	0.0004	0.0026769	FALSE	FALSE	FALSE	uJ4BEK	2	216944475	0.856495	0.098757	Atrial fibrillation	TRUE	reported	textfile	1.29e-06	2	217809198	3657	0.5674	ebi-a-GCST90001413	ebi-a-GCST90001413	TRUE	reported	igd	3	TRUE	NA	0.9996	0.0004	0.00639158	23.5115	23.5244
146	rs142305616	C	A	C	A	0.466	0.00713399	0.0148	0.029383	FALSE	FALSE	FALSE	uJ4BEK	14	103479900	0.808172	0.029384	Atrial fibrillation	TRUE	reported	textfile	8.84e-06	14	103946237	3657	0.1047	ebi-a-GCST90001413	ebi-a-GCST90001413	TRUE	reported	igd	3	TRUE	NA	0.9852	0.0148	0.00538775	19.7989	19.8097
146	rs145137909	A	G	A	G	-2.77	-0.05328	0.0004	0.0082745	FALSE	FALSE	FALSE	uJ4BEK	2	214753514	0.333686	0.0551144	Atrial fibrillation	TRUE	reported	textfile	1.09e-06	2	215618238	3657	0.5672	ebi-a-GCST90001413	ebi-a-GCST90001413	TRUE	reported	igd	3	TRUE	NA	0.9996	0.0004	0.00647946	23.8369	23.8499
146	rs17044633	G	A	G	A	0.3561	0.0546188	0.0286	0.0059851	FALSE	FALSE	FALSE	uJ4BEK	4	112410492	0.39519	0.064239	Atrial fibrillation	TRUE	reported	textfile	2.26e-06	4	113331648	3657	0.07517	ebi-a-GCST90001413	ebi-a-GCST90001413	TRUE	reported	igd	3	TRUE	NA	0.9714	0.0286	0.0060992	22.4294	22.4417
146	rs183821560	A	G	A	G	-1.841	-0.102899	0.0016	0.0129942	FALSE	FALSE	FALSE	uJ4BEK	5	62776497	0.0197642	0.0441476	Atrial fibrillation	TRUE	reported	textfile	2.25e-06	5	62072324	3657	0.3885	ebi-a-GCST90001413	ebi-a-GCST90001413	TRUE	reported	igd	3	TRUE	NA	0.9984	0.0016	0.00610298	22.4434	22.4556
146	rs6073000	C	T	C	T	-0.3098	-0.0010297	0.959	0.932162	FALSE	FALSE	FALSE	uJ4BEK	20	43148809	0.958093	0.019596	Atrial fibrillation	TRUE	reported	textfile	8.16e-07	20	41777449	3657	0.06272	ebi-a-GCST90001413	ebi-a-GCST90001413	TRUE	reported	igd	3	TRUE	NA	0.041	0.041	0.00662732	24.3845	24.3978
146	rs7198605	T	C	T	C	0.146	0.022666	0.182	0.304705	FALSE	FALSE	FALSE	uJ4BEK	16	6057420	0.0334657	0.010659	Atrial fibrillation	TRUE	reported	textfile	5.38e-06	16	6107421	3657	0.03204	ebi-a-GCST90001413	ebi-a-GCST90001413	TRUE	reported	igd	3	TRUE	NA	0.818	0.182	0.00564595	20.7531	20.7645
146	rs73045003	T	C	T	C	-0.1605	-0.015853	0.1396	0.134728	FALSE	FALSE	FALSE	uJ4BEK	7	2612362	0.271763	0.0144248	Atrial fibrillation	TRUE	reported	textfile	9.04e-06	7	2651996	3657	0.03611	ebi-a-GCST90001413	ebi-a-GCST90001413	TRUE	reported	igd	3	TRUE	NA	0.8604	0.1396	0.00537317	19.745	19.7558
146	rs76377003	G	A	G	A	-0.3971	0.0124633	0.0219	0.0176127	FALSE	FALSE	FALSE	uJ4BEK	8	111869599	0.740447	0.0376239	Atrial fibrillation	TRUE	reported	textfile	3.76e-06	8	112881828	3657	0.08574	ebi-a-GCST90001413	ebi-a-GCST90001413	TRUE	reported	igd	3	TRUE	NA	0.9781	0.0219	0.00583133	21.4385	21.4503
146	rs7966251	A	G	A	G	0.1908	0.0105868	0.1349	0.279258	FALSE	FALSE	FALSE	uJ4BEK	12	103337617	0.333208	0.0109405	Atrial fibrillation	TRUE	reported	textfile	1.43e-07	12	103731395	3657	0.03619	ebi-a-GCST90001413	ebi-a-GCST90001413	TRUE	reported	igd	3	TRUE	NA	0.8651	0.1349	0.00754338	27.7806	27.7958
146	rs9398107	G	A	G	A	0.2678	0.070563	0.0555	0.0297618	FALSE	FALSE	FALSE	uJ4BEK	6	106707812	0.0141013	0.0287464	Atrial fibrillation	TRUE	reported	textfile	1.27e-06	6	107155687	3657	0.0552	ebi-a-GCST90001413	ebi-a-GCST90001413	TRUE	reported	igd	3	TRUE	NA	0.9445	0.0555	0.00639487	23.5237	23.5366
147	rs10244964	T	G	T	G	-1.445	0.0107997	0.0013	0.0532065	FALSE	FALSE	FALSE	stPBIP	7	46392954	0.624284	0.0220497	Atrial fibrillation	TRUE	reported	textfile	3.43e-06	7	46432552	3596	0.3106	ebi-a-GCST90001620	ebi-a-GCST90001620	TRUE	reported	igd	3	TRUE	NA	0.9987	0.0013	0.00598283	21.6317	21.6438
147	rs10787670	C	T	C	T	-0.1905	-0.012089	0.9175	0.893192	FALSE	FALSE	FALSE	stPBIP	10	116427893	0.445858	0.0158578	Atrial fibrillation	TRUE	reported	textfile	5.86e-06	10	118187405	3596	0.04198	ebi-a-GCST90001620	ebi-a-GCST90001620	TRUE	reported	igd	3	TRUE	NA	0.0825	0.0825	0.00569384	20.5809	20.5923
147	rs10788105	A	G	A	G	0.2367	0.00173886	0.0601	0.199268	FALSE	FALSE	FALSE	stPBIP	10	120631265	0.887291	0.0122685	Atrial fibrillation	TRUE	reported	textfile	1.04e-06	10	122390777	3596	0.04839	ebi-a-GCST90001620	ebi-a-GCST90001620	TRUE	reported	igd	3	TRUE	NA	0.9399	0.0601	0.00660976	23.9135	23.9268
147	rs1091849	G	A	G	A	-0.1268	0.00263394	0.6022	0.70251	FALSE	FALSE	FALSE	stPBIP	16	10735423	0.806217	0.0107372	Atrial fibrillation	TRUE	reported	textfile	1.21e-07	16	10829280	3596	0.02391	ebi-a-GCST90001620	ebi-a-GCST90001620	TRUE	reported	igd	3	TRUE	NA	0.3978	0.3978	0.00776026	28.1085	28.1241
147	rs11070458	T	C	T	C	-0.5481	-0.00439153	0.009	0.0733693	FALSE	FALSE	FALSE	stPBIP	15	45479553	0.815661	0.0188373	Atrial fibrillation	TRUE	reported	textfile	9.97e-06	15	45771751	3596	0.1239	ebi-a-GCST90001620	ebi-a-GCST90001620	TRUE	reported	igd	3	TRUE	NA	0.991	0.009	0.00541253	19.5585	19.5694
147	rs116797692	A	G	A	G	-0.3197	0.10878	0.0292	0.00404955	FALSE	FALSE	FALSE	stPBIP	2	157998071	0.170464	0.0793599	Atrial fibrillation	TRUE	reported	textfile	8.95e-06	2	158854583	3596	0.07188	ebi-a-GCST90001620	ebi-a-GCST90001620	TRUE	reported	igd	3	TRUE	NA	0.9708	0.0292	0.005471	19.7709	19.782
147	rs117014352	T	C	T	C	-1.013	-0.02961	0.0028	0.0131752	FALSE	FALSE	FALSE	stPBIP	10	75024809	0.492558	0.0431477	Atrial fibrillation	TRUE	reported	textfile	1.44e-06	10	76784567	3596	0.2098	ebi-a-GCST90001620	ebi-a-GCST90001620	TRUE	reported	igd	3	TRUE	NA	0.9972	0.0028	0.00644142	23.3006	23.3135
147	rs140410174	T	C	T	C	-0.2422	0.0126333	0.0598	0.0303061	FALSE	FALSE	FALSE	stPBIP	19	1671157	0.663887	0.0290719	Atrial fibrillation	TRUE	reported	textfile	9.96e-07	19	1671156	3596	0.04942	ebi-a-GCST90001620	ebi-a-GCST90001620	TRUE	reported	igd	3	TRUE	NA	0.9402	0.0598	0.00663486	24.005	24.0183
147	rs146309290	C	T	C	T	-0.7231	0.271023	0.0074	0.00214224	FALSE	FALSE	FALSE	stPBIP	8	11997468	0.0151834	0.111625	Atrial fibrillation	TRUE	reported	textfile	3.23e-06	8	11854977	3596	0.1551	ebi-a-GCST90001620	ebi-a-GCST90001620	TRUE	reported	igd	3	TRUE	NA	0.9926	0.0074	0.00600809	21.7236	21.7357
147	rs148323639	A	G	A	G	0.3005	-0.0426138	0.0317	0.0418413	FALSE	FALSE	FALSE	stPBIP	4	27182065	0.0811223	0.0244316	Atrial fibrillation	TRUE	reported	textfile	5.16e-06	4	27183687	3596	0.06583	ebi-a-GCST90001620	ebi-a-GCST90001620	TRUE	reported	igd	3	TRUE	NA	0.9683	0.0317	0.00576119	20.8257	20.8373
147	rs1863851	A	G	A	G	0.4087	0.0358333	0.0161	0.00658429	FALSE	FALSE	FALSE	stPBIP	12	11243434	0.558372	0.0612262	Atrial fibrillation	TRUE	reported	textfile	9.62e-06	12	11396335	3596	0.09222	ebi-a-GCST90001620	ebi-a-GCST90001620	TRUE	reported	igd	3	TRUE	NA	0.9839	0.0161	0.00543218	19.6299	19.6408
147	rs2414178	C	T	C	T	-0.1296	-0.00583937	0.2113	0.280302	FALSE	FALSE	FALSE	stPBIP	15	52709341	0.594425	0.0109673	Atrial fibrillation	TRUE	reported	textfile	6.31e-06	15	53001538	3596	0.02865	ebi-a-GCST90001620	ebi-a-GCST90001620	TRUE	reported	igd	3	TRUE	NA	0.7887	0.2113	0.00565818	20.4512	20.4626
147	rs3087456	A	G	A	G	-0.4689	-0.0348287	0.7661	0.734838	FALSE	FALSE	FALSE	stPBIP	16	10877045	0.00167969	0.0110859	Atrial fibrillation	TRUE	reported	textfile	7.09e-69	16	10970902	3596	0.02616	ebi-a-GCST90001620	ebi-a-GCST90001620	TRUE	reported	igd	3	TRUE	NA	0.2339	0.2339	0.0820163	321.102	321.281
147	rs506151	T	C	T	C	-0.3761	-0.00639069	0.02	0.104537	FALSE	FALSE	FALSE	stPBIP	13	110230405	0.695365	0.0163201	Atrial fibrillation	TRUE	reported	textfile	7.19e-06	13	110882752	3596	0.08368	ebi-a-GCST90001620	ebi-a-GCST90001620	TRUE	reported	igd	3	TRUE	NA	0.98	0.02	0.00558613	20.1893	20.2006
147	rs542160	T	C	T	C	-0.1084	0.00614068	0.5089	0.497901	FALSE	FALSE	FALSE	stPBIP	11	107805817	0.531361	0.00981051	Atrial fibrillation	TRUE	reported	textfile	3.7e-06	11	107676543	3596	0.02338	ebi-a-GCST90001620	ebi-a-GCST90001620	TRUE	reported	igd	3	TRUE	NA	0.4911	0.4911	0.00594239	21.4846	21.4966
147	rs55724950	A	G	A	G	-0.2598	-0.0164125	0.0654	0.0206864	FALSE	FALSE	FALSE	stPBIP	16	10899855	0.650104	0.0361815	Atrial fibrillation	TRUE	reported	textfile	3.05e-08	16	10993712	3596	0.0468	ebi-a-GCST90001620	ebi-a-GCST90001620	TRUE	reported	igd	3	TRUE	NA	0.9346	0.0654	0.00849691	30.7996	30.8167
147	rs62029480	T	C	T	C	0.4397	0.00316828	0.0236	0.0365443	FALSE	FALSE	FALSE	stPBIP	16	10558136	0.907089	0.0271464	Atrial fibrillation	TRUE	reported	textfile	1.1e-08	16	10651993	3596	0.07676	ebi-a-GCST90001620	ebi-a-GCST90001620	TRUE	reported	igd	3	TRUE	NA	0.9764	0.0236	0.00904229	32.7945	32.8128
147	rs7032773	T	C	T	C	-0.1552	0.00464062	0.4182	0.480714	FALSE	FALSE	FALSE	stPBIP	9	114883282	0.636252	0.00981213	Atrial fibrillation	TRUE	reported	textfile	5.15e-10	9	117645562	3596	0.0249	ebi-a-GCST90001620	ebi-a-GCST90001620	TRUE	reported	igd	3	TRUE	NA	0.5818	0.4182	0.010688	38.8278	38.8494
147	rs7294683	G	A	G	A	0.106	-0.00566808	0.3899	0.555767	FALSE	FALSE	FALSE	stPBIP	12	126058245	0.565282	0.00985729	Atrial fibrillation	TRUE	reported	textfile	8.39e-06	12	126542791	3596	0.02377	ebi-a-GCST90001620	ebi-a-GCST90001620	TRUE	reported	igd	3	TRUE	NA	0.6101	0.3899	0.00549969	19.8752	19.8863
147	rs73030989	T	C	T	C	1.618	0.0680968	0.0013	0.0151573	FALSE	FALSE	FALSE	stPBIP	19	38506231	0.0917931	0.0403893	Atrial fibrillation	TRUE	reported	textfile	3.85e-06	19	38996871	3596	0.3497	ebi-a-GCST90001620	ebi-a-GCST90001620	TRUE	reported	igd	3	TRUE	NA	0.9987	0.0013	0.00591791	21.3956	21.4075
147	rs76997602	G	A	G	A	-0.3991	-0.0976564	0.0178	0.0299678	FALSE	FALSE	FALSE	stPBIP	7	115811255	0.000998941	0.0296754	Atrial fibrillation	TRUE	reported	textfile	3.66e-06	7	115451309	3596	0.08606	ebi-a-GCST90001620	ebi-a-GCST90001620	TRUE	reported	igd	3	TRUE	NA	0.9822	0.0178	0.00594499	21.4941	21.5061
147	rs79178843	A	G	A	G	0.5526	-0.000461127	0.0097	0.0350424	FALSE	FALSE	FALSE	stPBIP	2	13111029	0.986363	0.0269784	Atrial fibrillation	TRUE	reported	textfile	3.4e-06	2	13251154	3596	0.1188	ebi-a-GCST90001620	ebi-a-GCST90001620	TRUE	reported	igd	3	TRUE	NA	0.9903	0.0097	0.00598086	21.6246	21.6366
147	rs9526689	A	G	A	G	0.5032	0.0607046	0.0106	0.0772216	FALSE	FALSE	FALSE	stPBIP	13	50725131	0.00106064	0.0185418	Atrial fibrillation	TRUE	reported	textfile	4.3e-06	13	51299267	3596	0.1093	ebi-a-GCST90001620	ebi-a-GCST90001620	TRUE	reported	igd	3	TRUE	NA	0.9894	0.0106	0.00585961	21.1836	21.1954
148	rs10256019	C	T	C	T	0.1838	-0.0125821	0.8968	0.821729	FALSE	FALSE	FALSE	mYxHgp	7	12895151	0.324825	0.0127791	Atrial fibrillation	TRUE	reported	textfile	8.22e-06	7	12934776	3653	0.04117	ebi-a-GCST90001621	ebi-a-GCST90001621	TRUE	reported	igd	3	TRUE	NA	0.1032	0.1032	0.00542646	19.9201	19.931
148	rs10750486	A	G	A	G	0.1234	0.0144613	0.6731	0.545465	FALSE	FALSE	FALSE	mYxHgp	11	131594022	0.144875	0.00991942	Atrial fibrillation	TRUE	reported	textfile	4.19e-06	11	131463916	3653	0.02678	ebi-a-GCST90001621	ebi-a-GCST90001621	TRUE	reported	igd	3	TRUE	NA	0.3269	0.3269	0.00577886	21.2213	21.2329
148	rs10765907	C	T	C	T	-0.1173	0.0121669	0.5672	0.505724	FALSE	FALSE	FALSE	mYxHgp	11	2285453	0.222227	0.00996775	Atrial fibrillation	TRUE	reported	textfile	3.07e-06	11	2306683	3653	0.02511	ebi-a-GCST90001621	ebi-a-GCST90001621	TRUE	reported	igd	3	TRUE	NA	0.4328	0.4328	0.00593836	21.8105	21.8224
148	rs10972866	A	G	A	G	-0.1122	0.00580898	0.5059	0.367285	FALSE	FALSE	FALSE	mYxHgp	9	36351697	0.566092	0.0101234	Atrial fibrillation	TRUE	reported	textfile	6.02e-06	9	36351694	3653	0.02476	ebi-a-GCST90001621	ebi-a-GCST90001621	TRUE	reported	igd	3	TRUE	NA	0.4941	0.4941	0.00558985	20.5233	20.5345
148	rs112708092	T	C	T	C	-0.1659	-0.00293173	0.1181	0.0692752	FALSE	FALSE	FALSE	mYxHgp	2	235559402	0.880434	0.0194904	Atrial fibrillation	TRUE	reported	textfile	9.12e-06	2	236468046	3653	0.03734	ebi-a-GCST90001621	ebi-a-GCST90001621	TRUE	reported	igd	3	TRUE	NA	0.8819	0.1181	0.0053747	19.7291	19.7399
148	rs113127552	C	T	C	T	-0.2014	0.0162763	0.088	0.0247934	FALSE	FALSE	FALSE	mYxHgp	10	86636636	0.607024	0.031646	Atrial fibrillation	TRUE	reported	textfile	5.16e-06	10	88396393	3653	0.04411	ebi-a-GCST90001621	ebi-a-GCST90001621	TRUE	reported	igd	3	TRUE	NA	0.912	0.088	0.00567445	20.8356	20.8471
148	rs114574090	T	C	T	C	0.5615	-0.0223336	0.0109	0.0209083	FALSE	FALSE	FALSE	mYxHgp	4	46794445	0.514446	0.0342577	Atrial fibrillation	TRUE	reported	textfile	2.66e-06	4	46796462	3653	0.1194	ebi-a-GCST90001621	ebi-a-GCST90001621	TRUE	reported	igd	3	TRUE	NA	0.9891	0.0109	0.00601755	22.1031	22.1152
148	rs115536607	T	C	T	C	0.264	-0.0139161	0.0547	0.0267638	FALSE	FALSE	FALSE	mYxHgp	6	100969533	0.647427	0.0304283	Atrial fibrillation	TRUE	reported	textfile	1.79e-06	6	101417409	3653	0.0552	ebi-a-GCST90001621	ebi-a-GCST90001621	TRUE	reported	igd	3	TRUE	NA	0.9453	0.0547	0.00622256	22.8608	22.8733
148	rs11652532	A	G	A	G	-0.1848	0.00892162	0.1574	0.177435	FALSE	FALSE	FALSE	mYxHgp	17	35442864	0.488757	0.0128872	Atrial fibrillation	TRUE	reported	textfile	7e-08	17	33769883	3653	0.0342	ebi-a-GCST90001621	ebi-a-GCST90001621	TRUE	reported	igd	3	TRUE	NA	0.8426	0.1574	0.00792948	29.1819	29.1979
148	rs117047316	T	C	T	C	0.29	0.044308	0.048	0.0188795	FALSE	FALSE	FALSE	mYxHgp	6	99869538	0.226843	0.0366627	Atrial fibrillation	TRUE	reported	textfile	1.08e-06	6	100317414	3653	0.05936	ebi-a-GCST90001621	ebi-a-GCST90001621	TRUE	reported	igd	3	TRUE	NA	0.952	0.048	0.00649128	23.8545	23.8676
148	rs12792298	T	C	T	C	-0.3521	0.0648492	0.0345	0.00561755	FALSE	FALSE	FALSE	mYxHgp	11	112318461	0.334424	0.0671845	Atrial fibrillation	TRUE	reported	textfile	1.51e-07	11	112189184	3653	0.06692	ebi-a-GCST90001621	ebi-a-GCST90001621	TRUE	reported	igd	3	TRUE	NA	0.9655	0.0345	0.00752128	27.6683	27.6834
148	rs12817873	A	G	A	G	0.117	-0.0169052	0.3622	0.380531	FALSE	FALSE	FALSE	mYxHgp	12	71124253	0.094189	0.0101005	Atrial fibrillation	TRUE	reported	textfile	9.44e-06	12	71518033	3653	0.02638	ebi-a-GCST90001621	ebi-a-GCST90001621	TRUE	reported	igd	3	TRUE	NA	0.6378	0.3622	0.00535599	19.66	19.6708
148	rs12895031	T	C	T	C	-0.207	-0.00534239	0.1044	0.200462	FALSE	FALSE	FALSE	mYxHgp	14	99380061	0.664344	0.0123118	Atrial fibrillation	TRUE	reported	textfile	3.8e-07	14	99846398	3653	0.04067	ebi-a-GCST90001621	ebi-a-GCST90001621	TRUE	reported	igd	3	TRUE	NA	0.8956	0.1044	0.00704164	25.8913	25.9055
148	rs139249541	G	A	G	A	0.4624	0.0168345	0.0316	0.0155756	FALSE	FALSE	FALSE	mYxHgp	6	101846886	0.677982	0.0405436	Atrial fibrillation	TRUE	reported	textfile	2.44e-10	6	102294761	3653	0.07284	ebi-a-GCST90001621	ebi-a-GCST90001621	TRUE	reported	igd	3	TRUE	NA	0.9684	0.0316	0.0109114	40.2771	40.2991
148	rs145191094	G	T	G	T	0.231	-0.107744	0.0623	0.00678572	FALSE	FALSE	FALSE	mYxHgp	8	25684443	0.0750931	0.0605337	Atrial fibrillation	TRUE	reported	textfile	6.52e-06	8	25541959	3653	0.05116	ebi-a-GCST90001621	ebi-a-GCST90001621	TRUE	reported	igd	3	TRUE	NA	0.9377	0.0623	0.00555004	20.3763	20.3874
148	rs16868916	C	A	C	A	0.8601	0.0568647	0.0042	0.0566827	FALSE	FALSE	FALSE	mYxHgp	5	39445450	0.00756781	0.0212915	Atrial fibrillation	TRUE	reported	textfile	2.81e-06	5	39445552	3653	0.1833	ebi-a-GCST90001621	ebi-a-GCST90001621	TRUE	reported	igd	3	TRUE	NA	0.9958	0.0042	0.0059912	22.0057	22.0178
148	rs2781107	C	T	C	T	-0.1119	0.00101769	0.5475	0.504074	FALSE	FALSE	FALSE	mYxHgp	9	119783964	0.917941	0.00987775	Atrial fibrillation	TRUE	reported	textfile	7.16e-06	9	122546242	3653	0.0249	ebi-a-GCST90001621	ebi-a-GCST90001621	TRUE	reported	igd	3	TRUE	NA	0.4525	0.4525	0.00549816	20.1848	20.1958
148	rs35164053	A	G	A	G	-0.5201	-0.0477503	0.0151	0.0295367	FALSE	FALSE	FALSE	mYxHgp	4	109252289	0.0994283	0.0289812	Atrial fibrillation	TRUE	reported	textfile	9.85e-07	4	110173445	3653	0.1061	ebi-a-GCST90001621	ebi-a-GCST90001621	TRUE	reported	igd	3	TRUE	NA	0.9849	0.0151	0.006535	24.0162	24.0294
148	rs353293	T	C	T	C	-0.1156	0.00499344	0.4316	0.372989	FALSE	FALSE	FALSE	mYxHgp	5	149427663	0.625053	0.0102178	Atrial fibrillation	TRUE	reported	textfile	3.8e-06	5	148807226	3653	0.02498	ebi-a-GCST90001621	ebi-a-GCST90001621	TRUE	reported	igd	3	TRUE	NA	0.5684	0.4316	0.00582831	21.4039	21.4156
148	rs511427	A	G	A	G	-0.1918	0.00937992	0.8837	0.848164	FALSE	FALSE	FALSE	mYxHgp	6	99695812	0.492969	0.0136815	Atrial fibrillation	TRUE	reported	textfile	9.2e-07	6	100143688	3653	0.03901	ebi-a-GCST90001621	ebi-a-GCST90001621	TRUE	reported	igd	3	TRUE	NA	0.1163	0.1163	0.00657402	24.1606	24.1738
148	rs640339	T	C	T	C	0.1184	-0.00629382	0.5463	0.492029	FALSE	FALSE	FALSE	mYxHgp	7	132728265	0.522188	0.00983445	Atrial fibrillation	TRUE	reported	textfile	2.78e-06	7	132413024	3653	0.02522	ebi-a-GCST90001621	ebi-a-GCST90001621	TRUE	reported	igd	3	TRUE	NA	0.4537	0.4537	0.00599724	22.028	22.0401
148	rs7232006	T	C	T	C	0.3817	-0.0471859	0.0227	0.0250629	FALSE	FALSE	FALSE	mYxHgp	18	64193243	0.12849	0.0310416	Atrial fibrillation	TRUE	reported	textfile	7.88e-06	18	61860478	3653	0.0853	ebi-a-GCST90001621	ebi-a-GCST90001621	TRUE	reported	igd	3	TRUE	NA	0.9773	0.0227	0.00545158	20.0128	20.0238
148	rs72717679	G	T	G	T	0.6919	0.0511344	0.0068	0.0125389	FALSE	FALSE	FALSE	mYxHgp	15	32845450	0.243697	0.0438623	Atrial fibrillation	TRUE	reported	textfile	3.41e-06	15	33137651	3653	0.1488	ebi-a-GCST90001621	ebi-a-GCST90001621	TRUE	reported	igd	3	TRUE	NA	0.9932	0.0068	0.00588394	21.6094	21.6213
148	rs72960531	T	C	T	C	-0.4897	0.00379412	0.0127	0.0663719	FALSE	FALSE	FALSE	mYxHgp	3	127354014	0.84881	0.0199024	Atrial fibrillation	TRUE	reported	textfile	6.85e-06	3	127072857	3653	0.1087	ebi-a-GCST90001621	ebi-a-GCST90001621	TRUE	reported	igd	3	TRUE	NA	0.9873	0.0127	0.00552517	20.2845	20.2956
148	rs73109444	T	C	T	C	0.3815	0.0236416	0.0279	0.0337617	FALSE	FALSE	FALSE	mYxHgp	12	47550381	0.388883	0.0274378	Atrial fibrillation	TRUE	reported	textfile	4.24e-07	12	47944164	3653	0.0753	ebi-a-GCST90001621	ebi-a-GCST90001621	TRUE	reported	igd	3	TRUE	NA	0.9721	0.0279	0.00697764	25.6544	25.6684
148	rs75494211	A	G	A	G	0.4706	0.000561675	0.0328	0.0628395	FALSE	FALSE	FALSE	mYxHgp	6	101463983	0.9778	0.0201844	Atrial fibrillation	TRUE	reported	textfile	2.22e-11	6	101911859	3653	0.07011	ebi-a-GCST90001621	ebi-a-GCST90001621	TRUE	reported	igd	3	TRUE	NA	0.9672	0.0328	0.0121835	45.0304	45.0551
148	rs7819099	G	A	G	A	0.1387	-0.0109388	0.5116	0.400403	FALSE	FALSE	FALSE	mYxHgp	8	143918694	0.274941	0.0100195	Atrial fibrillation	TRUE	reported	textfile	2.84e-08	8	144992862	3653	0.02493	ebi-a-GCST90001621	ebi-a-GCST90001621	TRUE	reported	igd	3	TRUE	NA	0.4884	0.4884	0.00840222	30.9365	30.9534
148	rs78268116	T	C	T	C	-0.4086	0.0129784	0.1096	0.0147846	FALSE	FALSE	FALSE	mYxHgp	11	112834302	0.75167	0.0410141	Atrial fibrillation	TRUE	reported	textfile	2.79e-25	11	112705025	3653	0.03904	ebi-a-GCST90001621	ebi-a-GCST90001621	TRUE	reported	igd	3	TRUE	NA	0.8904	0.1096	0.0291136	109.481	109.541
148	rs79649529	A	G	A	G	-0.346	-0.00135288	0.0271	0.118706	FALSE	FALSE	FALSE	mYxHgp	13	108927669	0.930258	0.0154579	Atrial fibrillation	TRUE	reported	textfile	4.06e-06	13	109580017	3653	0.07498	ebi-a-GCST90001621	ebi-a-GCST90001621	TRUE	reported	igd	3	TRUE	NA	0.9729	0.0271	0.00579545	21.2825	21.2942
148	rs8104714	C	A	C	A	0.1274	-0.00630025	0.7178	0.669552	FALSE	FALSE	FALSE	mYxHgp	19	32381203	0.546623	0.0104512	Atrial fibrillation	TRUE	reported	textfile	4.02e-06	19	32872109	3653	0.0276	ebi-a-GCST90001621	ebi-a-GCST90001621	TRUE	reported	igd	3	TRUE	NA	0.2822	0.2822	0.0057989	21.2953	21.3069
148	rs9916629	C	T	C	T	0.1457	-0.0161197	0.5123	0.260522	FALSE	FALSE	FALSE	mYxHgp	17	35469241	0.149201	0.0111759	Atrial fibrillation	TRUE	reported	textfile	4.13e-09	17	33796260	3653	0.02472	ebi-a-GCST90001621	ebi-a-GCST90001621	TRUE	reported	igd	3	TRUE	NA	0.4877	0.4877	0.00942024	34.7204	34.7394
148	rs9983338	T	C	T	C	-0.4558	0.0313462	0.0188	0.00923819	FALSE	FALSE	FALSE	mYxHgp	21	28610346	0.547374	0.052096	Atrial fibrillation	TRUE	reported	textfile	8.05e-07	21	29982668	3653	0.09222	ebi-a-GCST90001621	ebi-a-GCST90001621	TRUE	reported	igd	3	TRUE	NA	0.9812	0.0188	0.00664285	24.4152	24.4286
149	rs10750486	A	G	A	G	0.1233	0.0144613	0.6732	0.545465	FALSE	FALSE	FALSE	Mor4Lc	11	131594022	0.144875	0.00991942	Atrial fibrillation	TRUE	reported	textfile	4.36e-06	11	131463916	3669	0.0268	ebi-a-GCST90001622	ebi-a-GCST90001622	TRUE	reported	igd	3	TRUE	NA	0.3268	0.3268	0.00573602	21.1553	21.1669
149	rs10765907	C	T	C	T	-0.1174	0.0121669	0.5677	0.505724	FALSE	FALSE	FALSE	Mor4Lc	11	2285453	0.222227	0.00996775	Atrial fibrillation	TRUE	reported	textfile	3.15e-06	11	2306683	3669	0.02515	ebi-a-GCST90001622	ebi-a-GCST90001622	TRUE	reported	igd	3	TRUE	NA	0.4323	0.4323	0.00590392	21.7783	21.7901
149	rs112565020	T	C	T	C	-0.3059	0.00717734	0.0354	0.0725812	FALSE	FALSE	FALSE	Mor4Lc	2	152960262	0.703864	0.0188824	Atrial fibrillation	TRUE	reported	textfile	5.87e-06	2	153816776	3669	0.06741	ebi-a-GCST90001622	ebi-a-GCST90001622	TRUE	reported	igd	3	TRUE	NA	0.9646	0.0354	0.00558126	20.5813	20.5926
149	rs115536607	T	C	T	C	0.3253	-0.0139161	0.0545	0.0267638	FALSE	FALSE	FALSE	Mor4Lc	6	100969533	0.647427	0.0304283	Atrial fibrillation	TRUE	reported	textfile	3.91e-09	6	101417409	3669	0.05512	ebi-a-GCST90001622	ebi-a-GCST90001622	TRUE	reported	igd	3	TRUE	NA	0.9455	0.0545	0.0094037	34.8107	34.8297
149	rs117147408	G	A	G	A	0.6063	0.0108167	0.0275	0.0399396	FALSE	FALSE	FALSE	Mor4Lc	6	101532163	0.667576	0.0251858	Atrial fibrillation	TRUE	reported	textfile	5.37e-15	6	101980039	3669	0.07722	ebi-a-GCST90001622	ebi-a-GCST90001622	TRUE	reported	igd	3	TRUE	NA	0.9725	0.0275	0.0165246	61.6139	61.6475
149	rs12792298	T	C	T	C	-0.3574	0.0648492	0.0345	0.00561755	FALSE	FALSE	FALSE	Mor4Lc	11	112318461	0.334424	0.0671845	Atrial fibrillation	TRUE	reported	textfile	8.94e-08	11	112189184	3669	0.0667	ebi-a-GCST90001622	ebi-a-GCST90001622	TRUE	reported	igd	3	TRUE	NA	0.9655	0.0345	0.0077647	28.696	28.7116
149	rs149977848	A	G	A	G	0.4435	-0.0146266	0.0151	0.024913	FALSE	FALSE	FALSE	Mor4Lc	2	241099311	0.643391	0.0315935	Atrial fibrillation	TRUE	reported	textfile	8.11e-06	2	242038726	3669	0.09924	ebi-a-GCST90001622	ebi-a-GCST90001622	TRUE	reported	igd	3	TRUE	NA	0.9849	0.0151	0.00541388	19.9608	19.9716
149	rs17158356	A	G	A	G	0.1595	0.0226931	0.156	0.0463049	FALSE	FALSE	FALSE	Mor4Lc	7	35164938	0.331767	0.0233814	Atrial fibrillation	TRUE	reported	textfile	4.05e-06	7	35204550	3669	0.03456	ebi-a-GCST90001622	ebi-a-GCST90001622	TRUE	reported	igd	3	TRUE	NA	0.844	0.156	0.00577181	21.2881	21.2997
149	rs186023757	T	C	T	C	-0.5038	-0.000820504	0.0134	0.0300012	FALSE	FALSE	FALSE	Mor4Lc	2	207379788	0.977625	0.0292554	Atrial fibrillation	TRUE	reported	textfile	2.37e-06	2	208244512	3669	0.1066	ebi-a-GCST90001622	ebi-a-GCST90001622	TRUE	reported	igd	3	TRUE	NA	0.9866	0.0134	0.00605088	22.3236	22.3358
149	rs2286306	G	A	G	A	-0.1333	0.0122992	0.2247	0.302167	FALSE	FALSE	FALSE	Mor4Lc	20	53942310	0.251263	0.0107202	Atrial fibrillation	TRUE	reported	textfile	5.18e-06	20	52558849	3669	0.02921	ebi-a-GCST90001622	ebi-a-GCST90001622	TRUE	reported	igd	3	TRUE	NA	0.7753	0.2247	0.00564406	20.8142	20.8256
149	rs2886726	G	A	G	A	-0.143	0.0015076	0.7822	0.84543	FALSE	FALSE	FALSE	Mor4Lc	3	20955927	0.911938	0.0136318	Atrial fibrillation	TRUE	reported	textfile	3.23e-06	3	20997419	3669	0.03067	ebi-a-GCST90001622	ebi-a-GCST90001622	TRUE	reported	igd	3	TRUE	NA	0.2178	0.2178	0.00589021	21.7274	21.7392
149	rs3012770	A	G	A	G	-0.119	0.0117515	0.5221	0.404579	FALSE	FALSE	FALSE	Mor4Lc	9	131824373	0.241995	0.0100439	Atrial fibrillation	TRUE	reported	textfile	2.22e-06	9	134699760	3669	0.02511	ebi-a-GCST90001622	ebi-a-GCST90001622	TRUE	reported	igd	3	TRUE	NA	0.4779	0.4779	0.00608418	22.4473	22.4595
149	rs4918328	A	G	A	G	0.156	0.000977035	0.1536	0.334148	FALSE	FALSE	FALSE	Mor4Lc	10	107888482	0.925334	0.0104253	Atrial fibrillation	TRUE	reported	textfile	7.06e-06	10	109648240	3669	0.03467	ebi-a-GCST90001622	ebi-a-GCST90001622	TRUE	reported	igd	3	TRUE	NA	0.8464	0.1536	0.00548787	20.2351	20.2461
149	rs6141832	G	A	G	A	0.5042	-0.0108893	0.012	0.0370048	FALSE	FALSE	FALSE	Mor4Lc	20	32860842	0.674309	0.025912	Atrial fibrillation	TRUE	reported	textfile	7.97e-06	20	31448648	3669	0.1127	ebi-a-GCST90001622	ebi-a-GCST90001622	TRUE	reported	igd	3	TRUE	NA	0.988	0.012	0.0054256	20.0042	20.0151
149	rs7218011	G	A	G	A	-0.1591	0.00700909	0.1634	0.235784	FALSE	FALSE	FALSE	Mor4Lc	17	35446003	0.543723	0.0115434	Atrial fibrillation	TRUE	reported	textfile	2.44e-06	17	33773022	3669	0.03371	ebi-a-GCST90001622	ebi-a-GCST90001622	TRUE	reported	igd	3	TRUE	NA	0.8366	0.1634	0.00603457	22.2631	22.2753
149	rs7225505	G	A	G	A	-0.1202	0.0117529	0.3863	0.561404	FALSE	FALSE	FALSE	Mor4Lc	17	7958492	0.235561	0.00990842	Atrial fibrillation	TRUE	reported	textfile	3.4e-06	17	7861810	3669	0.02583	ebi-a-GCST90001622	ebi-a-GCST90001622	TRUE	reported	igd	3	TRUE	NA	0.6137	0.3863	0.00586755	21.6433	21.6551
149	rs72717679	G	T	G	T	0.6822	0.0511344	0.0068	0.0125389	FALSE	FALSE	FALSE	Mor4Lc	15	32845450	0.243697	0.0438623	Atrial fibrillation	TRUE	reported	textfile	4.23e-06	15	33137651	3669	0.1481	ebi-a-GCST90001622	ebi-a-GCST90001622	TRUE	reported	igd	3	TRUE	NA	0.9932	0.0068	0.00574991	21.2069	21.2184
149	rs73109444	T	C	T	C	0.3393	0.0236416	0.0278	0.0337617	FALSE	FALSE	FALSE	Mor4Lc	12	47550381	0.388883	0.0274378	Atrial fibrillation	TRUE	reported	textfile	6.97e-06	12	47944164	3669	0.07539	ebi-a-GCST90001622	ebi-a-GCST90001622	TRUE	reported	igd	3	TRUE	NA	0.9722	0.0278	0.00549037	20.2443	20.2554
149	rs74426495	C	T	C	T	-1.449	0.012491	0.0012	0.0439291	FALSE	FALSE	FALSE	Mor4Lc	12	89028146	0.609485	0.0244533	Atrial fibrillation	TRUE	reported	textfile	6.76e-06	12	89421923	3669	0.3215	ebi-a-GCST90001622	ebi-a-GCST90001622	TRUE	reported	igd	3	TRUE	NA	0.9988	0.0012	0.00550591	20.302	20.313
149	rs75659919	T	C	T	C	0.14	0.00348602	0.2258	0.144753	FALSE	FALSE	FALSE	Mor4Lc	18	26327781	0.802954	0.0139705	Atrial fibrillation	TRUE	reported	textfile	2.34e-06	18	23907745	3669	0.0296	ebi-a-GCST90001622	ebi-a-GCST90001622	TRUE	reported	igd	3	TRUE	NA	0.7742	0.2258	0.00606017	22.3581	22.3703
149	rs77738700	A	G	A	G	-0.435	-0.019156	0.1067	0.0121477	FALSE	FALSE	FALSE	Mor4Lc	11	112880684	0.673132	0.045409	Atrial fibrillation	TRUE	reported	textfile	1.04e-27	11	112751407	3669	0.03955	ebi-a-GCST90001622	ebi-a-GCST90001622	TRUE	reported	igd	3	TRUE	NA	0.8933	0.1067	0.031919	120.906	120.972
149	rs77846504	A	G	A	G	-0.2072	0.0526887	0.0867	0.0771986	FALSE	FALSE	FALSE	Mor4Lc	2	136801158	0.00400147	0.0183071	Atrial fibrillation	TRUE	reported	textfile	4.25e-06	2	137558728	3669	0.04499	ebi-a-GCST90001622	ebi-a-GCST90001622	TRUE	reported	igd	3	TRUE	NA	0.9133	0.0867	0.00574773	21.1988	21.2103
149	rs7819099	G	A	G	A	0.148	-0.0109388	0.5112	0.400403	FALSE	FALSE	FALSE	Mor4Lc	8	143918694	0.274941	0.0100195	Atrial fibrillation	TRUE	reported	textfile	3.25e-09	8	144992862	3669	0.02495	ebi-a-GCST90001622	ebi-a-GCST90001622	TRUE	reported	igd	3	TRUE	NA	0.4888	0.4888	0.00949925	35.1678	35.187
149	rs79251210	A	G	A	G	0.4184	0.0399098	0.0377	0.0243762	FALSE	FALSE	FALSE	Mor4Lc	6	100020726	0.215813	0.0322441	Atrial fibrillation	TRUE	reported	textfile	2.83e-10	6	100468602	3669	0.06614	ebi-a-GCST90001622	ebi-a-GCST90001622	TRUE	reported	igd	3	TRUE	NA	0.9623	0.0377	0.0107894	39.9961	40.018
149	rs79649529	A	G	A	G	-0.3311	-0.00135288	0.0271	0.118706	FALSE	FALSE	FALSE	Mor4Lc	13	108927669	0.930258	0.0154579	Atrial fibrillation	TRUE	reported	textfile	9.6e-06	13	109580017	3669	0.07471	ebi-a-GCST90001622	ebi-a-GCST90001622	TRUE	reported	igd	3	TRUE	NA	0.9729	0.0271	0.00532469	19.6302	19.6409
149	rs906930	T	G	T	G	-0.1885	-0.00751137	0.1108	0.213203	FALSE	FALSE	FALSE	Mor4Lc	14	99356581	0.530651	0.0119796	Atrial fibrillation	TRUE	reported	textfile	1.59e-06	14	99822918	3669	0.03921	ebi-a-GCST90001622	ebi-a-GCST90001622	TRUE	reported	igd	3	TRUE	NA	0.8892	0.1108	0.00625971	23.0989	23.1115
149	rs9912354	T	C	T	C	0.121	-0.00631179	0.5271	0.356178	FALSE	FALSE	FALSE	Mor4Lc	17	35478711	0.537434	0.0102348	Atrial fibrillation	TRUE	reported	textfile	1.27e-06	17	33805730	3669	0.02494	ebi-a-GCST90001622	ebi-a-GCST90001622	TRUE	reported	igd	3	TRUE	NA	0.4729	0.4729	0.0063746	23.5256	23.5384
149	rs9983338	T	C	T	C	-0.4349	0.0313462	0.0189	0.00923819	FALSE	FALSE	FALSE	Mor4Lc	21	28610346	0.547374	0.052096	Atrial fibrillation	TRUE	reported	textfile	2.12e-06	21	29982668	3669	0.09157	ebi-a-GCST90001622	ebi-a-GCST90001622	TRUE	reported	igd	3	TRUE	NA	0.9811	0.0189	0.0061103	22.5442	22.5565
15	rs10905876	G	A	G	A	-0.1232	-0.00171666	0.3802	0.170488	FALSE	FALSE	FALSE	5n4U59	10	6132638	0.895247	0.0130378	Atrial fibrillation	TRUE	reported	textfile	6.75e-06	10	6174601	3405	0.02732	ebi-a-GCST90001501	ebi-a-GCST90001501	TRUE	reported	igd	3	TRUE	NA	0.6198	0.3802	0.00593686	20.3238	20.3357
15	rs112622820	A	G	A	G	-0.683	-0.0261936	0.0076	0.0343634	FALSE	FALSE	FALSE	5n4U59	1	225747210	0.331738	0.0269865	Atrial fibrillation	TRUE	reported	textfile	5.26e-06	1	225934912	3405	0.1497	ebi-a-GCST90001501	ebi-a-GCST90001501	TRUE	reported	igd	3	TRUE	NA	0.9924	0.0076	0.00607622	20.8038	20.816
15	rs113435341	G	A	G	A	-2.018	-0.0198923	0.0032	0.00476095	FALSE	FALSE	FALSE	5n4U59	1	198182558	0.783347	0.0723458	Atrial fibrillation	TRUE	reported	textfile	1.47e-18	1	198151688	3405	0.2282	ebi-a-GCST90001501	ebi-a-GCST90001501	TRUE	reported	igd	3	TRUE	NA	0.9968	0.0032	0.0224508	78.1548	78.2008
15	rs115307639	G	T	G	T	-3.269	0.00997543	0.0007	0.0563987	FALSE	FALSE	FALSE	5n4U59	4	97083115	0.637818	0.0211905	Atrial fibrillation	TRUE	reported	textfile	5.74e-06	4	98004266	3405	0.7195	ebi-a-GCST90001501	ebi-a-GCST90001501	TRUE	reported	igd	3	TRUE	NA	0.9993	0.0007	0.00602596	20.6307	20.6428
15	rs11579717	A	G	A	G	-1.179	0.0349551	0.0044	0.0754864	FALSE	FALSE	FALSE	5n4U59	1	200029993	0.0607058	0.0186364	Atrial fibrillation	TRUE	reported	textfile	1.18e-09	1	199999121	3405	0.1933	ebi-a-GCST90001501	ebi-a-GCST90001501	TRUE	reported	igd	3	TRUE	NA	0.9956	0.0044	0.0108076	37.1799	37.2018
15	rs1268153	A	G	A	G	0.8482	-0.0185151	0.0053	0.0982397	FALSE	FALSE	FALSE	5n4U59	6	108714493	0.26639	0.016659	Atrial fibrillation	TRUE	reported	textfile	1.11e-06	6	109035696	3405	0.1738	ebi-a-GCST90001501	ebi-a-GCST90001501	TRUE	reported	igd	3	TRUE	NA	0.9947	0.0053	0.00694628	23.8036	23.8175
15	rs138915779	A	C	A	C	-1.518	-0.0631935	0.0034	0.0156675	FALSE	FALSE	FALSE	5n4U59	1	190110040	0.109957	0.0395358	Atrial fibrillation	TRUE	reported	textfile	1.67e-10	1	190079170	3405	0.2369	ebi-a-GCST90001501	ebi-a-GCST90001501	TRUE	reported	igd	3	TRUE	NA	0.9966	0.0034	0.0119149	41.0354	41.0595
15	rs138960714	C	A	C	A	-2.389	0.0815637	0.0006	0.00709762	FALSE	FALSE	FALSE	5n4U59	4	122501564	0.163714	0.0585657	Atrial fibrillation	TRUE	reported	textfile	4.36e-06	4	123422719	3405	0.5191	ebi-a-GCST90001501	ebi-a-GCST90001501	TRUE	reported	igd	3	TRUE	NA	0.9994	0.0006	0.00618187	21.1678	21.1802
15	rs145600407	T	C	T	C	-0.5371	-0.0677817	0.0206	0.00569893	FALSE	FALSE	FALSE	5n4U59	13	18706461	0.337764	0.0707096	Atrial fibrillation	TRUE	reported	textfile	2.85e-07	13	19280601	3405	0.1044	ebi-a-GCST90001501	ebi-a-GCST90001501	TRUE	reported	igd	3	TRUE	NA	0.9794	0.0206	0.00771311	26.4517	26.4673
15	rs147638541	G	A	G	A	-1.375	0.00310714	0.0018	0.072004	FALSE	FALSE	FALSE	5n4U59	17	68209956	0.87137	0.0191896	Atrial fibrillation	TRUE	reported	textfile	2.95e-06	17	66206097	3405	0.2938	ebi-a-GCST90001501	ebi-a-GCST90001501	TRUE	reported	igd	3	TRUE	NA	0.9982	0.0018	0.00639146	21.89	21.9029
15	rs149951966	C	T	C	T	0.2078	0.00898423	0.1035	0.194056	FALSE	FALSE	FALSE	5n4U59	17	42985119	0.473134	0.0125235	Atrial fibrillation	TRUE	reported	textfile	2.33e-06	17	41137136	3405	0.04392	ebi-a-GCST90001501	ebi-a-GCST90001501	TRUE	reported	igd	3	TRUE	NA	0.8965	0.1035	0.00653136	22.3723	22.3855
15	rs153054	G	A	G	A	1.397	-0.0602411	0.0019	0.0226729	FALSE	FALSE	FALSE	5n4U59	16	69412151	0.0696835	0.0332097	Atrial fibrillation	TRUE	reported	textfile	8.39e-06	16	69446054	3405	0.3131	ebi-a-GCST90001501	ebi-a-GCST90001501	TRUE	reported	igd	3	TRUE	NA	0.9981	0.0019	0.0058127	19.8963	19.908
15	rs17717645	C	T	C	T	0.3923	-0.0206771	0.0267	0.0312943	FALSE	FALSE	FALSE	5n4U59	7	17964151	0.46154	0.0280818	Atrial fibrillation	TRUE	reported	textfile	1.73e-06	7	18003774	3405	0.08188	ebi-a-GCST90001501	ebi-a-GCST90001501	TRUE	reported	igd	3	TRUE	NA	0.9733	0.0267	0.00669647	22.9417	22.9552
15	rs56397630	C	T	C	T	-2.992	-0.0635637	0.0003	0.0205723	FALSE	FALSE	FALSE	5n4U59	10	103544594	0.0684053	0.0348805	Atrial fibrillation	TRUE	reported	textfile	9.87e-06	10	105304351	3405	0.6758	ebi-a-GCST90001501	ebi-a-GCST90001501	TRUE	reported	igd	3	TRUE	NA	0.9997	0.0003	0.0057237	19.5899	19.6014
15	rs61839660	T	C	T	C	0.3316	-0.00179169	0.0542	0.0411055	FALSE	FALSE	FALSE	5n4U59	10	6052734	0.941746	0.0245185	Atrial fibrillation	TRUE	reported	textfile	7.93e-09	10	6094697	3405	0.05733	ebi-a-GCST90001501	ebi-a-GCST90001501	TRUE	reported	igd	3	TRUE	NA	0.9458	0.0542	0.00972975	33.4357	33.4553
15	rs7162344	A	G	A	G	-0.1207	-0.0102333	0.4314	0.301516	FALSE	FALSE	FALSE	5n4U59	15	25785338	0.343272	0.0107978	Atrial fibrillation	TRUE	reported	textfile	2.91e-06	15	26030485	3405	0.02577	ebi-a-GCST90001501	ebi-a-GCST90001501	TRUE	reported	igd	3	TRUE	NA	0.5686	0.4314	0.00640147	21.9245	21.9374
15	rs72833913	A	C	A	C	0.1855	-0.0135775	0.1065	0.18102	FALSE	FALSE	FALSE	5n4U59	17	5810015	0.285524	0.0127131	Atrial fibrillation	TRUE	reported	textfile	8.83e-06	17	5713335	3405	0.04169	ebi-a-GCST90001501	ebi-a-GCST90001501	TRUE	reported	igd	3	TRUE	NA	0.8935	0.1065	0.00578081	19.7865	19.7981
15	rs75596315	T	C	T	C	0.2653	0.00959127	0.0523	0.105991	FALSE	FALSE	FALSE	5n4U59	12	122082206	0.547683	0.0159526	Atrial fibrillation	TRUE	reported	textfile	4.28e-06	12	122520112	3405	0.05762	ebi-a-GCST90001501	ebi-a-GCST90001501	TRUE	reported	igd	3	TRUE	NA	0.9477	0.0523	0.0061875	21.1872	21.1996
15	rs76202906	A	C	A	C	-0.3574	-0.0381426	0.0301	0.00842464	FALSE	FALSE	FALSE	5n4U59	1	112934209	0.473842	0.0532539	Atrial fibrillation	TRUE	reported	textfile	1.78e-06	1	113476831	3405	0.07469	ebi-a-GCST90001501	ebi-a-GCST90001501	TRUE	reported	igd	3	TRUE	NA	0.9699	0.0301	0.00667969	22.8838	22.8973
150	rs10750486	A	G	A	G	0.1221	0.0144613	0.6732	0.545465	FALSE	FALSE	FALSE	VV0xew	11	131594022	0.144875	0.00991942	Atrial fibrillation	TRUE	reported	textfile	6.14e-06	11	131463916	3669	0.02696	ebi-a-GCST90001623	ebi-a-GCST90001623	TRUE	reported	igd	3	TRUE	NA	0.3268	0.3268	0.00555933	20.5	20.5112
150	rs10765907	C	T	C	T	-0.1215	0.0121669	0.5677	0.505724	FALSE	FALSE	FALSE	VV0xew	11	2285453	0.222227	0.00996775	Atrial fibrillation	TRUE	reported	textfile	1.63e-06	11	2306683	3669	0.0253	ebi-a-GCST90001623	ebi-a-GCST90001623	TRUE	reported	igd	3	TRUE	NA	0.4323	0.4323	0.00624658	23.0502	23.0628
150	rs115536607	T	C	T	C	0.3109	-0.0139161	0.0545	0.0267638	FALSE	FALSE	FALSE	VV0xew	6	100969533	0.647427	0.0304283	Atrial fibrillation	TRUE	reported	textfile	2.25e-08	6	101417409	3669	0.05547	ebi-a-GCST90001623	ebi-a-GCST90001623	TRUE	reported	igd	3	TRUE	NA	0.9455	0.0545	0.00848936	31.397	31.4141
150	rs117147408	G	A	G	A	0.5685	0.0108167	0.0275	0.0399396	FALSE	FALSE	FALSE	VV0xew	6	101532163	0.667576	0.0251858	Atrial fibrillation	TRUE	reported	textfile	3.23e-13	6	101980039	3669	0.07776	ebi-a-GCST90001623	ebi-a-GCST90001623	TRUE	reported	igd	3	TRUE	NA	0.9725	0.0275	0.0143588	53.421	53.4501
150	rs12792298	T	C	T	C	-0.3438	0.0648492	0.0345	0.00561755	FALSE	FALSE	FALSE	VV0xew	11	112318461	0.334424	0.0671845	Atrial fibrillation	TRUE	reported	textfile	3.17e-07	11	112189184	3669	0.06711	ebi-a-GCST90001623	ebi-a-GCST90001623	TRUE	reported	igd	3	TRUE	NA	0.9655	0.0345	0.00710222	26.2301	26.2444
150	rs149977848	A	G	A	G	0.452	-0.0146266	0.0151	0.024913	FALSE	FALSE	FALSE	VV0xew	2	241099311	0.643391	0.0315935	Atrial fibrillation	TRUE	reported	textfile	6.13e-06	2	242038726	3669	0.09982	ebi-a-GCST90001623	ebi-a-GCST90001623	TRUE	reported	igd	3	TRUE	NA	0.9849	0.0151	0.00555743	20.493	20.5041
150	rs17158356	A	G	A	G	0.1541	0.0226931	0.156	0.0463049	FALSE	FALSE	FALSE	VV0xew	7	35164938	0.331767	0.0233814	Atrial fibrillation	TRUE	reported	textfile	9.59e-06	7	35204550	3669	0.03477	ebi-a-GCST90001623	ebi-a-GCST90001623	TRUE	reported	igd	3	TRUE	NA	0.844	0.156	0.00532512	19.6318	19.6425
150	rs186023757	T	C	T	C	-0.4942	-0.000820504	0.0134	0.0300012	FALSE	FALSE	FALSE	VV0xew	2	207379788	0.977625	0.0292554	Atrial fibrillation	TRUE	reported	textfile	4.19e-06	2	208244512	3669	0.1072	ebi-a-GCST90001623	ebi-a-GCST90001623	TRUE	reported	igd	3	TRUE	NA	0.9866	0.0134	0.00575917	21.2412	21.2528
150	rs2286306	G	A	G	A	-0.1331	0.0122992	0.2247	0.302167	FALSE	FALSE	FALSE	VV0xew	20	53942310	0.251263	0.0107202	Atrial fibrillation	TRUE	reported	textfile	6.15e-06	20	52558849	3669	0.02938	ebi-a-GCST90001623	ebi-a-GCST90001623	TRUE	reported	igd	3	TRUE	NA	0.7753	0.2247	0.00556266	20.5124	20.5236
150	rs2781107	C	T	C	T	-0.1142	0.00101769	0.5474	0.504074	FALSE	FALSE	FALSE	VV0xew	9	119783964	0.917941	0.00987775	Atrial fibrillation	TRUE	reported	textfile	5.25e-06	9	122546242	3669	0.02505	ebi-a-GCST90001623	ebi-a-GCST90001623	TRUE	reported	igd	3	TRUE	NA	0.4526	0.4526	0.00563269	20.7721	20.7834
150	rs2886726	G	A	G	A	-0.1397	0.0015076	0.7822	0.84543	FALSE	FALSE	FALSE	VV0xew	3	20955927	0.911938	0.0136318	Atrial fibrillation	TRUE	reported	textfile	6.14e-06	3	20997419	3669	0.03085	ebi-a-GCST90001623	ebi-a-GCST90001623	TRUE	reported	igd	3	TRUE	NA	0.2178	0.2178	0.00555794	20.4949	20.5061
150	rs3012770	A	G	A	G	-0.1188	0.0117515	0.5221	0.404579	FALSE	FALSE	FALSE	VV0xew	9	131824373	0.241995	0.0100439	Atrial fibrillation	TRUE	reported	textfile	2.63e-06	9	134699760	3669	0.02526	ebi-a-GCST90001623	ebi-a-GCST90001623	TRUE	reported	igd	3	TRUE	NA	0.4779	0.4779	0.0059925	22.107	22.119
150	rs35203503	C	T	C	T	0.1187	-0.0204896	0.6529	0.466972	FALSE	FALSE	FALSE	VV0xew	1	22761080	0.0389583	0.00992409	Atrial fibrillation	TRUE	reported	textfile	8.21e-06	1	23087573	3669	0.02658	ebi-a-GCST90001623	ebi-a-GCST90001623	TRUE	reported	igd	3	TRUE	NA	0.3471	0.3471	0.00540617	19.9322	19.943
150	rs4918328	A	G	A	G	0.1569	0.000977035	0.1536	0.334148	FALSE	FALSE	FALSE	VV0xew	10	107888482	0.925334	0.0104253	Atrial fibrillation	TRUE	reported	textfile	7.07e-06	10	109648240	3669	0.03487	ebi-a-GCST90001623	ebi-a-GCST90001623	TRUE	reported	igd	3	TRUE	NA	0.8464	0.1536	0.00548788	20.2351	20.2461
150	rs7218011	G	A	G	A	-0.1866	0.00700909	0.1634	0.235784	FALSE	FALSE	FALSE	VV0xew	17	35446003	0.543723	0.0115434	Atrial fibrillation	TRUE	reported	textfile	3.82e-08	17	33773022	3669	0.03387	ebi-a-GCST90001623	ebi-a-GCST90001623	TRUE	reported	igd	3	TRUE	NA	0.8366	0.1634	0.00820478	30.3358	30.3524
150	rs7225505	G	A	G	A	-0.1158	0.0117529	0.3863	0.561404	FALSE	FALSE	FALSE	VV0xew	17	7958492	0.235561	0.00990842	Atrial fibrillation	TRUE	reported	textfile	8.53e-06	17	7861810	3669	0.02599	ebi-a-GCST90001623	ebi-a-GCST90001623	TRUE	reported	igd	3	TRUE	NA	0.6137	0.3863	0.00538162	19.8412	19.852
150	rs7254941	T	C	T	C	-0.2344	-0.0161455	0.06	0.0458455	FALSE	FALSE	FALSE	VV0xew	19	8966520	0.493917	0.0236014	Atrial fibrillation	TRUE	reported	textfile	8.03e-06	19	9077196	3669	0.05243	ebi-a-GCST90001623	ebi-a-GCST90001623	TRUE	reported	igd	3	TRUE	NA	0.94	0.06	0.00541812	19.9765	19.9874
150	rs72717679	G	T	G	T	0.6865	0.0511344	0.0068	0.0125389	FALSE	FALSE	FALSE	VV0xew	15	32845450	0.243697	0.0438623	Atrial fibrillation	TRUE	reported	textfile	4.19e-06	15	33137651	3669	0.149	ebi-a-GCST90001623	ebi-a-GCST90001623	TRUE	reported	igd	3	TRUE	NA	0.9932	0.0068	0.00575248	21.2164	21.228
150	rs73109444	T	C	T	C	0.3614	0.0236416	0.0278	0.0337617	FALSE	FALSE	FALSE	VV0xew	12	47550381	0.388883	0.0274378	Atrial fibrillation	TRUE	reported	textfile	1.93e-06	12	47944164	3669	0.0758	ebi-a-GCST90001623	ebi-a-GCST90001623	TRUE	reported	igd	3	TRUE	NA	0.9722	0.0278	0.00615755	22.7196	22.732
150	rs74426495	C	T	C	T	-1.438	0.012491	0.0012	0.0439291	FALSE	FALSE	FALSE	VV0xew	12	89028146	0.609485	0.0244533	Atrial fibrillation	TRUE	reported	textfile	8.97e-06	12	89421923	3669	0.3234	ebi-a-GCST90001623	ebi-a-GCST90001623	TRUE	reported	igd	3	TRUE	NA	0.9988	0.0012	0.00535989	19.7606	19.7714
150	rs75659919	T	C	T	C	0.1388	0.00348602	0.2258	0.144753	FALSE	FALSE	FALSE	VV0xew	18	26327781	0.802954	0.0139705	Atrial fibrillation	TRUE	reported	textfile	3.24e-06	18	23907745	3669	0.02978	ebi-a-GCST90001623	ebi-a-GCST90001623	TRUE	reported	igd	3	TRUE	NA	0.7742	0.2258	0.00588597	21.7116	21.7235
150	rs77738700	A	G	A	G	-0.4214	-0.019156	0.1067	0.0121477	FALSE	FALSE	FALSE	VV0xew	11	112880684	0.673132	0.045409	Atrial fibrillation	TRUE	reported	textfile	8.64e-26	11	112751407	3669	0.03983	ebi-a-GCST90001623	ebi-a-GCST90001623	TRUE	reported	igd	3	TRUE	NA	0.8933	0.1067	0.0296053	111.875	111.936
150	rs77846504	A	G	A	G	-0.2097	0.0526887	0.0867	0.0771986	FALSE	FALSE	FALSE	VV0xew	2	136801158	0.00400147	0.0183071	Atrial fibrillation	TRUE	reported	textfile	3.72e-06	2	137558728	3669	0.04525	ebi-a-GCST90001623	ebi-a-GCST90001623	TRUE	reported	igd	3	TRUE	NA	0.9133	0.0867	0.00581939	21.4646	21.4763
150	rs7819099	G	A	G	A	0.1488	-0.0109388	0.5112	0.400403	FALSE	FALSE	FALSE	VV0xew	8	143918694	0.274941	0.0100195	Atrial fibrillation	TRUE	reported	textfile	3.34e-09	8	144992862	3669	0.0251	ebi-a-GCST90001623	ebi-a-GCST90001623	TRUE	reported	igd	3	TRUE	NA	0.4888	0.4888	0.00948791	35.1254	35.1446
150	rs79251210	A	G	A	G	0.4014	0.0399098	0.0377	0.0243762	FALSE	FALSE	FALSE	VV0xew	6	100020726	0.215813	0.0322441	Atrial fibrillation	TRUE	reported	textfile	1.79e-09	6	100468602	3669	0.06656	ebi-a-GCST90001623	ebi-a-GCST90001623	TRUE	reported	igd	3	TRUE	NA	0.9623	0.0377	0.00981514	36.3489	36.3687
150	rs906930	T	G	T	G	-0.1858	-0.00751137	0.1108	0.213203	FALSE	FALSE	FALSE	VV0xew	14	99356581	0.530651	0.0119796	Atrial fibrillation	TRUE	reported	textfile	2.56e-06	14	99822918	3669	0.03945	ebi-a-GCST90001623	ebi-a-GCST90001623	TRUE	reported	igd	3	TRUE	NA	0.8892	0.1108	0.00600941	22.1697	22.1818
150	rs9912354	T	C	T	C	0.1443	-0.00631179	0.5271	0.356178	FALSE	FALSE	FALSE	VV0xew	17	35478711	0.537434	0.0102348	Atrial fibrillation	TRUE	reported	textfile	9.1e-09	17	33805730	3669	0.02505	ebi-a-GCST90001623	ebi-a-GCST90001623	TRUE	reported	igd	3	TRUE	NA	0.4729	0.4729	0.00896312	33.165	33.1831
150	rs9983338	T	C	T	C	-0.4399	0.0313462	0.0189	0.00923819	FALSE	FALSE	FALSE	VV0xew	21	28610346	0.547374	0.052096	Atrial fibrillation	TRUE	reported	textfile	1.86e-06	21	29982668	3669	0.09211	ebi-a-GCST90001623	ebi-a-GCST90001623	TRUE	reported	igd	3	TRUE	NA	0.9811	0.0189	0.0061781	22.7959	22.8084
151	rs10787670	C	T	C	T	-0.1963	-0.012089	0.9173	0.893192	FALSE	FALSE	FALSE	Z30rfp	10	116427893	0.445858	0.0158578	Atrial fibrillation	TRUE	reported	textfile	6.14e-06	10	118187405	3579	0.04335	ebi-a-GCST90001624	ebi-a-GCST90001624	TRUE	reported	igd	3	TRUE	NA	0.0827	0.0827	0.00569665	20.4937	20.5051
151	rs10845930	C	T	C	T	0.1584	0.0105742	0.8639	0.972559	FALSE	FALSE	FALSE	Z30rfp	12	14229683	0.725387	0.0301029	Atrial fibrillation	TRUE	reported	textfile	6.03e-06	12	14382617	3579	0.03494	ebi-a-GCST90001624	ebi-a-GCST90001624	TRUE	reported	igd	3	TRUE	NA	0.1361	0.1361	0.00570974	20.541	20.5525
151	rs11251832	A	G	A	G	0.1894	0.00973754	0.0884	0.16567	FALSE	FALSE	FALSE	Z30rfp	10	3284847	0.471075	0.0135106	Atrial fibrillation	TRUE	reported	textfile	6.44e-06	10	3327039	3579	0.04192	ebi-a-GCST90001624	ebi-a-GCST90001624	TRUE	reported	igd	3	TRUE	NA	0.9116	0.0884	0.00567134	20.4021	20.4135
151	rs117110835	A	G	A	G	-0.783	-0.0190375	0.0047	0.0474098	FALSE	FALSE	FALSE	Z30rfp	15	45653456	0.410059	0.0231096	Atrial fibrillation	TRUE	reported	textfile	9.29e-06	15	45945654	3579	0.1764	ebi-a-GCST90001624	ebi-a-GCST90001624	TRUE	reported	igd	3	TRUE	NA	0.9953	0.0047	0.00547495	19.6917	19.7027
151	rs1322067	G	A	G	A	-0.1511	0.00396218	0.4173	0.482899	FALSE	FALSE	FALSE	Z30rfp	9	114898653	0.686218	0.00980755	Atrial fibrillation	TRUE	reported	textfile	4.75e-09	9	117660933	3579	0.02575	ebi-a-GCST90001624	ebi-a-GCST90001624	TRUE	reported	igd	3	TRUE	NA	0.5827	0.4173	0.00952916	34.4137	34.433
151	rs142283210	G	T	G	T	-2.588	-0.00173706	0.0004	0.0293697	FALSE	FALSE	FALSE	Z30rfp	15	79837108	0.952539	0.0291853	Atrial fibrillation	TRUE	reported	textfile	5.86e-06	15	80129450	3579	0.5703	ebi-a-GCST90001624	ebi-a-GCST90001624	TRUE	reported	igd	3	TRUE	NA	0.9996	0.0004	0.00572095	20.5816	20.5931
151	rs17198888	G	A	G	A	-0.2281	-0.00182753	0.0802	0.221028	FALSE	FALSE	FALSE	Z30rfp	6	31298238	0.877258	0.0118328	Atrial fibrillation	TRUE	reported	textfile	1.93e-06	6	31266015	3579	0.04783	ebi-a-GCST90001624	ebi-a-GCST90001624	TRUE	reported	igd	3	TRUE	NA	0.9198	0.0802	0.00631447	22.7304	22.7431
151	rs17824379	G	A	G	A	-0.9842	0.0238231	0.0027	0.00636504	FALSE	FALSE	FALSE	Z30rfp	3	5769274	0.706409	0.0632442	Atrial fibrillation	TRUE	reported	textfile	9.64e-06	3	5810961	3579	0.2221	ebi-a-GCST90001624	ebi-a-GCST90001624	TRUE	reported	igd	3	TRUE	NA	0.9973	0.0027	0.00545672	19.6258	19.6367
151	rs2064600	A	G	A	G	-0.3548	0.0114174	0.0295	0.0214014	FALSE	FALSE	FALSE	Z30rfp	1	1285124	0.73656	0.0339387	Atrial fibrillation	TRUE	reported	textfile	1.53e-06	1	1220504	3579	0.07367	ebi-a-GCST90001624	ebi-a-GCST90001624	TRUE	reported	igd	3	TRUE	NA	0.9705	0.0295	0.006439	23.1816	23.1945
151	rs3087456	A	G	A	G	-0.2926	-0.0348287	0.766	0.734838	FALSE	FALSE	FALSE	Z30rfp	16	10877045	0.00167969	0.0110859	Atrial fibrillation	TRUE	reported	textfile	1.4e-25	16	10970902	3579	0.02777	ebi-a-GCST90001624	ebi-a-GCST90001624	TRUE	reported	igd	3	TRUE	NA	0.234	0.234	0.0300863	110.957	111.019
151	rs3134968	G	A	G	A	0.3737	0.00237554	0.9761	0.773063	FALSE	FALSE	FALSE	Z30rfp	6	32706282	0.839224	0.0117088	Atrial fibrillation	TRUE	reported	textfile	2.23e-06	6	32674059	3579	0.07884	ebi-a-GCST90001624	ebi-a-GCST90001624	TRUE	reported	igd	3	TRUE	NA	0.0239	0.0239	0.0062384	22.4549	22.4674
151	rs55849757	T	C	T	C	-0.1129	-0.0153463	0.5545	0.438266	FALSE	FALSE	FALSE	Z30rfp	3	75073220	0.120677	0.00988845	Atrial fibrillation	TRUE	reported	textfile	3.69e-06	3	75122371	3579	0.02435	ebi-a-GCST90001624	ebi-a-GCST90001624	TRUE	reported	igd	3	TRUE	NA	0.4455	0.4455	0.00597073	21.4856	21.4976
151	rs609755	G	A	G	A	1.274	-0.0151053	0.998	0.916305	FALSE	FALSE	FALSE	Z30rfp	19	56090323	0.395287	0.0177696	Atrial fibrillation	TRUE	reported	textfile	9.48e-06	19	56601692	3579	0.2872	ebi-a-GCST90001624	ebi-a-GCST90001624	TRUE	reported	igd	3	TRUE	NA	0.002	0.002	0.00546798	19.6665	19.6775
151	rs62166973	A	G	A	G	-0.4445	0.0135973	0.0148	0.122346	FALSE	FALSE	FALSE	Z30rfp	2	120601814	0.37912	0.01546	Atrial fibrillation	TRUE	reported	textfile	6.76e-06	2	121359390	3579	0.09861	ebi-a-GCST90001624	ebi-a-GCST90001624	TRUE	reported	igd	3	TRUE	NA	0.9852	0.0148	0.00564523	20.3076	20.319
151	rs62417423	G	A	G	A	-0.1396	0.0230638	0.1949	0.0840166	FALSE	FALSE	FALSE	Z30rfp	6	113890810	0.192948	0.0177154	Atrial fibrillation	TRUE	reported	textfile	5.67e-06	6	114211974	3579	0.03071	ebi-a-GCST90001624	ebi-a-GCST90001624	TRUE	reported	igd	3	TRUE	NA	0.8051	0.1949	0.00574049	20.6523	20.6638
151	rs6767083	A	C	A	C	0.1335	-0.00102346	0.2311	0.207558	FALSE	FALSE	FALSE	Z30rfp	3	180121202	0.932704	0.0121201	Atrial fibrillation	TRUE	reported	textfile	2.78e-06	3	179838990	3579	0.02844	ebi-a-GCST90001624	ebi-a-GCST90001624	TRUE	reported	igd	3	TRUE	NA	0.7689	0.2311	0.00611894	22.0222	22.0345
151	rs6891593	A	G	A	G	0.3491	-0.043645	0.0239	0.0318716	FALSE	FALSE	FALSE	Z30rfp	5	155626014	0.116843	0.0278319	Atrial fibrillation	TRUE	reported	textfile	5.62e-06	5	155005574	3579	0.07676	ebi-a-GCST90001624	ebi-a-GCST90001624	TRUE	reported	igd	3	TRUE	NA	0.9761	0.0239	0.005746	20.6722	20.6838
151	rs7405251	G	T	G	T	-0.1151	0.00262632	0.6014	0.702492	FALSE	FALSE	FALSE	Z30rfp	16	10735415	0.80677	0.0107374	Atrial fibrillation	TRUE	reported	textfile	3.35e-06	16	10829272	3579	0.02473	ebi-a-GCST90001624	ebi-a-GCST90001624	TRUE	reported	igd	3	TRUE	NA	0.3986	0.3986	0.00601617	21.6501	21.6622
151	rs78229126	A	C	A	C	0.1603	0.0125154	0.1357	0.105869	FALSE	FALSE	FALSE	Z30rfp	10	11671686	0.43421	0.0160042	Atrial fibrillation	TRUE	reported	textfile	3.23e-06	10	11713685	3579	0.03437	ebi-a-GCST90001624	ebi-a-GCST90001624	TRUE	reported	igd	3	TRUE	NA	0.8643	0.1357	0.00604108	21.7403	21.7524
151	rs79769908	G	T	G	T	-0.1766	0.00254474	0.1023	0.0454333	FALSE	FALSE	FALSE	Z30rfp	7	71195209	0.913901	0.0235365	Atrial fibrillation	TRUE	reported	textfile	9.98e-06	7	70660195	3579	0.03991	ebi-a-GCST90001624	ebi-a-GCST90001624	TRUE	reported	igd	3	TRUE	NA	0.8977	0.1023	0.0054411	19.5693	19.5802
151	rs9613063	T	C	T	C	-0.1553	-0.0010251	0.1913	0.147141	FALSE	FALSE	FALSE	Z30rfp	22	25986038	0.941572	0.013986	Atrial fibrillation	TRUE	reported	textfile	2.5e-07	22	26382004	3579	0.03005	ebi-a-GCST90001624	ebi-a-GCST90001624	TRUE	reported	igd	3	TRUE	NA	0.8087	0.1913	0.00740736	26.6938	26.7088
152	rs10052603	G	A	G	A	-0.1031	-0.0136358	0.5772	0.51551	FALSE	FALSE	FALSE	NaLy9i	5	10836917	0.167745	0.0098847	Atrial fibrillation	TRUE	reported	textfile	3.39e-06	5	10837029	3595	0.02216	ebi-a-GCST90001625	ebi-a-GCST90001625	TRUE	reported	igd	3	TRUE	NA	0.4228	0.4228	0.00598511	21.634	21.646
152	rs11090233	A	G	A	G	-0.09863	0.00961474	0.611	0.539985	FALSE	FALSE	FALSE	NaLy9i	22	23348138	0.329804	0.00986625	Atrial fibrillation	TRUE	reported	textfile	8.27e-06	22	23690325	3595	0.02209	ebi-a-GCST90001625	ebi-a-GCST90001625	TRUE	reported	igd	3	TRUE	NA	0.389	0.389	0.00551475	19.9244	19.9355
152	rs116253486	C	T	C	T	-1.176	0.0614529	0.0015	0.00317044	FALSE	FALSE	FALSE	NaLy9i	3	33883595	0.487044	0.0884192	Atrial fibrillation	TRUE	reported	textfile	9.64e-06	3	33925087	3595	0.2655	ebi-a-GCST90001625	ebi-a-GCST90001625	TRUE	reported	igd	3	TRUE	NA	0.9985	0.0015	0.00542779	19.6085	19.6194
152	rs11641185	T	C	T	C	-0.2989	-0.02722	0.7744	0.791253	FALSE	FALSE	FALSE	NaLy9i	16	10892739	0.0245053	0.0121025	Atrial fibrillation	TRUE	reported	textfile	4.52e-32	16	10986596	3595	0.02511	ebi-a-GCST90001625	ebi-a-GCST90001625	TRUE	reported	igd	3	TRUE	NA	0.2256	0.2256	0.0379202	141.617	141.696
152	rs117110835	A	G	A	G	-0.7092	-0.0190375	0.0047	0.0474098	FALSE	FALSE	FALSE	NaLy9i	15	45653456	0.410059	0.0231096	Atrial fibrillation	TRUE	reported	textfile	7.7e-06	15	45945654	3595	0.1583	ebi-a-GCST90001625	ebi-a-GCST90001625	TRUE	reported	igd	3	TRUE	NA	0.9953	0.0047	0.00555212	20.0601	20.0713
152	rs117816082	G	A	G	A	0.5775	0.0650081	0.0068	0.00524748	FALSE	FALSE	FALSE	NaLy9i	10	27071537	0.33589	0.0675537	Atrial fibrillation	TRUE	reported	textfile	9.41e-06	10	27360466	3595	0.1302	ebi-a-GCST90001625	ebi-a-GCST90001625	TRUE	reported	igd	3	TRUE	NA	0.9932	0.0068	0.00544268	19.6626	19.6735
152	rs117868023	A	G	A	G	-0.4255	0.111765	0.0134	0.00167023	FALSE	FALSE	FALSE	NaLy9i	8	102538300	0.367881	0.124121	Atrial fibrillation	TRUE	reported	textfile	6.28e-06	8	103550528	3595	0.09406	ebi-a-GCST90001625	ebi-a-GCST90001625	TRUE	reported	igd	3	TRUE	NA	0.9866	0.0134	0.00566011	20.4526	20.4639
152	rs140410174	T	C	T	C	-0.209	0.0126333	0.0598	0.0303061	FALSE	FALSE	FALSE	NaLy9i	19	1671157	0.663887	0.0290719	Atrial fibrillation	TRUE	reported	textfile	5.69e-06	19	1671156	3595	0.04598	ebi-a-GCST90001625	ebi-a-GCST90001625	TRUE	reported	igd	3	TRUE	NA	0.9402	0.0598	0.00571435	20.6497	20.6612
152	rs146016042	A	G	A	G	-0.5232	-0.0960779	0.0086	0.00666911	FALSE	FALSE	FALSE	NaLy9i	11	97822585	0.120999	0.0619619	Atrial fibrillation	TRUE	reported	textfile	6.11e-06	11	97693585	3595	0.1155	ebi-a-GCST90001625	ebi-a-GCST90001625	TRUE	reported	igd	3	TRUE	NA	0.9914	0.0086	0.00567546	20.5083	20.5197
152	rs149004280	T	C	T	C	-0.5593	-0.0653266	0.0079	0.00473015	FALSE	FALSE	FALSE	NaLy9i	22	47830388	0.375644	0.0737362	Atrial fibrillation	TRUE	reported	textfile	2.68e-06	22	48226137	3595	0.119	ebi-a-GCST90001625	ebi-a-GCST90001625	TRUE	reported	igd	3	TRUE	NA	0.9921	0.0079	0.00610712	22.0777	22.09
152	rs150440365	G	A	G	A	-0.5324	-0.110557	0.0088	0.00335688	FALSE	FALSE	FALSE	NaLy9i	8	103580477	0.202448	0.086738	Atrial fibrillation	TRUE	reported	textfile	5.51e-06	8	104592705	3595	0.117	ebi-a-GCST90001625	ebi-a-GCST90001625	TRUE	reported	igd	3	TRUE	NA	0.9912	0.0088	0.00572679	20.6949	20.7064
152	rs3104415	C	A	C	A	0.1268	-0.0271236	0.3819	0.440156	FALSE	FALSE	FALSE	NaLy9i	6	32614800	0.00620326	0.00991056	Atrial fibrillation	TRUE	reported	textfile	1.28e-06	6	32582577	3595	0.02613	ebi-a-GCST90001625	ebi-a-GCST90001625	TRUE	reported	igd	3	TRUE	NA	0.6181	0.3819	0.00650767	23.5352	23.5483
152	rs4867947	A	C	A	C	0.1895	-0.000897793	0.0691	0.177322	FALSE	FALSE	FALSE	NaLy9i	5	170202399	0.944781	0.0129623	Atrial fibrillation	TRUE	reported	textfile	9.02e-06	5	169629403	3595	0.04263	ebi-a-GCST90001625	ebi-a-GCST90001625	TRUE	reported	igd	3	TRUE	NA	0.9309	0.0691	0.00546649	19.749	19.76
152	rs4906573	C	T	C	T	0.1137	-0.0128665	0.2399	0.307381	FALSE	FALSE	FALSE	NaLy9i	14	45373084	0.229299	0.0107027	Atrial fibrillation	TRUE	reported	textfile	9.34e-06	14	45842287	3595	0.02563	ebi-a-GCST90001625	ebi-a-GCST90001625	TRUE	reported	igd	3	TRUE	NA	0.7601	0.2399	0.00544445	19.669	19.6799
152	rs6071096	C	T	C	T	-0.1051	0.0151795	0.6328	0.515247	FALSE	FALSE	FALSE	NaLy9i	20	60049445	0.12757	0.00996192	Atrial fibrillation	TRUE	reported	textfile	2.49e-06	20	58624500	3595	0.02228	ebi-a-GCST90001625	ebi-a-GCST90001625	TRUE	reported	igd	3	TRUE	NA	0.3672	0.3672	0.00615172	22.2399	22.2523
152	rs646262	G	A	G	A	0.1107	-0.00988999	0.7327	0.68736	FALSE	FALSE	FALSE	NaLy9i	15	29428152	0.350907	0.0106021	Atrial fibrillation	TRUE	reported	textfile	6.05e-06	15	29720356	3595	0.02442	ebi-a-GCST90001625	ebi-a-GCST90001625	TRUE	reported	igd	3	TRUE	NA	0.2673	0.2673	0.00568368	20.5382	20.5496
152	rs7032773	T	C	T	C	-0.1199	0.00464062	0.4182	0.480714	FALSE	FALSE	FALSE	NaLy9i	9	114883282	0.636252	0.00981213	Atrial fibrillation	TRUE	reported	textfile	1.55e-07	9	117645562	3595	0.02281	ebi-a-GCST90001625	ebi-a-GCST90001625	TRUE	reported	igd	3	TRUE	NA	0.5818	0.4182	0.00762718	27.6151	27.6304
152	rs7202106	T	C	T	C	0.1188	0.00599156	0.7811	0.815345	FALSE	FALSE	FALSE	NaLy9i	16	84342100	0.635912	0.0126559	Atrial fibrillation	TRUE	reported	textfile	6.64e-06	16	84375706	3595	0.02634	ebi-a-GCST90001625	ebi-a-GCST90001625	TRUE	reported	igd	3	TRUE	NA	0.2189	0.2189	0.00562668	20.331	20.3424
152	rs73062743	T	C	T	C	0.1528	0.0115091	0.1122	0.0719378	FALSE	FALSE	FALSE	NaLy9i	12	10359324	0.543655	0.0189513	Atrial fibrillation	TRUE	reported	textfile	7.87e-06	12	10511923	3595	0.03413	ebi-a-GCST90001625	ebi-a-GCST90001625	TRUE	reported	igd	3	TRUE	NA	0.8878	0.1122	0.00554448	20.0324	20.0435
152	rs79563199	A	C	A	C	-0.1399	0.0575318	0.1449	0.0591726	FALSE	FALSE	FALSE	NaLy9i	9	128211863	0.00583082	0.0208664	Atrial fibrillation	TRUE	reported	textfile	4.52e-06	9	130974142	3595	0.03045	ebi-a-GCST90001625	ebi-a-GCST90001625	TRUE	reported	igd	3	TRUE	NA	0.8551	0.1449	0.0058374	21.0969	21.1087
152	rs7972178	T	G	T	G	0.1108	0.00765768	0.6476	0.822266	FALSE	FALSE	FALSE	NaLy9i	12	14201126	0.550538	0.0128279	Atrial fibrillation	TRUE	reported	textfile	1.05e-06	12	14354060	3595	0.02265	ebi-a-GCST90001625	ebi-a-GCST90001625	TRUE	reported	igd	3	TRUE	NA	0.3524	0.3524	0.00661246	23.9167	23.93
152	rs80226392	G	A	G	A	-0.1415	-0.00861342	0.1356	0.0440607	FALSE	FALSE	FALSE	NaLy9i	3	8263066	0.722911	0.0242925	Atrial fibrillation	TRUE	reported	textfile	5.86e-06	3	8304753	3595	0.03118	ebi-a-GCST90001625	ebi-a-GCST90001625	TRUE	reported	igd	3	TRUE	NA	0.8644	0.1356	0.00569614	20.5835	20.5949
152	rs8055544	T	G	T	G	0.1124	-0.0116536	0.6996	0.492978	FALSE	FALSE	FALSE	NaLy9i	16	10997704	0.235976	0.00983335	Atrial fibrillation	TRUE	reported	textfile	6.26e-06	16	11091561	3595	0.02485	ebi-a-GCST90001625	ebi-a-GCST90001625	TRUE	reported	igd	3	TRUE	NA	0.3004	0.3004	0.0056587	20.4474	20.4588
153	rs11090233	A	G	A	G	-0.11	0.00961474	0.611	0.539985	FALSE	FALSE	FALSE	pleNcx	22	23348138	0.329804	0.00986625	Atrial fibrillation	TRUE	reported	textfile	1.33e-06	22	23690325	3595	0.02271	ebi-a-GCST90001626	ebi-a-GCST90001626	TRUE	reported	igd	3	TRUE	NA	0.389	0.389	0.00648376	23.4482	23.4612
153	rs112418658	C	T	C	T	-0.2348	0.0698886	0.0458	0.00238637	FALSE	FALSE	FALSE	pleNcx	8	26986742	0.478175	0.0985402	Atrial fibrillation	TRUE	reported	textfile	8.45e-06	8	26844259	3595	0.05264	ebi-a-GCST90001626	ebi-a-GCST90001626	TRUE	reported	igd	3	TRUE	NA	0.9542	0.0458	0.00550388	19.8849	19.8959
153	rs116253486	C	T	C	T	-1.26	0.0614529	0.0015	0.00317044	FALSE	FALSE	FALSE	pleNcx	3	33883595	0.487044	0.0884192	Atrial fibrillation	TRUE	reported	textfile	4.06e-06	3	33925087	3595	0.273	ebi-a-GCST90001626	ebi-a-GCST90001626	TRUE	reported	igd	3	TRUE	NA	0.9985	0.0015	0.00589049	21.2899	21.3018
153	rs117868023	A	G	A	G	-0.4395	0.111765	0.0134	0.00167023	FALSE	FALSE	FALSE	pleNcx	8	102538300	0.367881	0.124121	Atrial fibrillation	TRUE	reported	textfile	5.75e-06	8	103550528	3595	0.09676	ebi-a-GCST90001626	ebi-a-GCST90001626	TRUE	reported	igd	3	TRUE	NA	0.9866	0.0134	0.00570613	20.6198	20.6313
153	rs12610775	G	A	G	A	-0.1073	-0.0107608	0.4302	0.421017	FALSE	FALSE	FALSE	pleNcx	19	52630950	0.280622	0.00997368	Atrial fibrillation	TRUE	reported	textfile	2.4e-06	19	53134203	3595	0.02271	ebi-a-GCST90001626	ebi-a-GCST90001626	TRUE	reported	igd	3	TRUE	NA	0.5698	0.4302	0.00617132	22.3112	22.3236
153	rs12716076	G	A	G	A	-0.1017	-0.0137461	0.5775	0.515594	FALSE	FALSE	FALSE	pleNcx	5	10837978	0.164232	0.00988231	Atrial fibrillation	TRUE	reported	textfile	8.4e-06	5	10838090	3595	0.0228	ebi-a-GCST90001626	ebi-a-GCST90001626	TRUE	reported	igd	3	TRUE	NA	0.4225	0.4225	0.00550397	19.8852	19.8963
153	rs140410174	T	C	T	C	-0.2205	0.0126333	0.0598	0.0303061	FALSE	FALSE	FALSE	pleNcx	19	1671157	0.663887	0.0290719	Atrial fibrillation	TRUE	reported	textfile	3.24e-06	19	1671156	3595	0.04729	ebi-a-GCST90001626	ebi-a-GCST90001626	TRUE	reported	igd	3	TRUE	NA	0.9402	0.0598	0.0060112	21.7289	21.741
153	rs149004280	T	C	T	C	-0.5613	-0.0653266	0.0079	0.00473015	FALSE	FALSE	FALSE	pleNcx	22	47830388	0.375644	0.0737362	Atrial fibrillation	TRUE	reported	textfile	4.67e-06	22	48226137	3595	0.1224	ebi-a-GCST90001626	ebi-a-GCST90001626	TRUE	reported	igd	3	TRUE	NA	0.9921	0.0079	0.00581561	21.0177	21.0294
153	rs150440365	G	A	G	A	-0.549	-0.110557	0.0088	0.00335688	FALSE	FALSE	FALSE	pleNcx	8	103580477	0.202448	0.086738	Atrial fibrillation	TRUE	reported	textfile	5.24e-06	8	104592705	3595	0.1203	ebi-a-GCST90001626	ebi-a-GCST90001626	TRUE	reported	igd	3	TRUE	NA	0.9912	0.0088	0.00575978	20.8148	20.8264
153	rs1608073	T	C	T	C	-0.103	0.00211118	0.6028	0.743109	FALSE	FALSE	FALSE	pleNcx	3	180102717	0.8509	0.0112315	Atrial fibrillation	TRUE	reported	textfile	5.4e-06	3	179820505	3595	0.02261	ebi-a-GCST90001626	ebi-a-GCST90001626	TRUE	reported	igd	3	TRUE	NA	0.3972	0.3972	0.00573951	20.7411	20.7526
153	rs3087456	A	G	A	G	-0.3114	-0.0348287	0.7662	0.734838	FALSE	FALSE	FALSE	pleNcx	16	10877045	0.00167969	0.0110859	Atrial fibrillation	TRUE	reported	textfile	1.34e-33	16	10970902	3595	0.02551	ebi-a-GCST90001626	ebi-a-GCST90001626	TRUE	reported	igd	3	TRUE	NA	0.2338	0.2338	0.0397997	148.927	149.01
153	rs3104414	A	G	A	G	0.1367	-0.0271874	0.3812	0.44027	FALSE	FALSE	FALSE	pleNcx	6	32614835	0.00609102	0.00991214	Atrial fibrillation	TRUE	reported	textfile	1.33e-06	6	32582612	3595	0.02822	ebi-a-GCST90001626	ebi-a-GCST90001626	TRUE	reported	igd	3	TRUE	NA	0.6188	0.3812	0.00648483	23.4521	23.4651
153	rs4867947	A	C	A	C	0.2016	-0.000897793	0.0691	0.177322	FALSE	FALSE	FALSE	pleNcx	5	170202399	0.944781	0.0129623	Atrial fibrillation	TRUE	reported	textfile	4.41e-06	5	169629403	3595	0.04384	ebi-a-GCST90001626	ebi-a-GCST90001626	TRUE	reported	igd	3	TRUE	NA	0.9309	0.0691	0.00584782	21.1348	21.1466
153	rs4906573	C	T	C	T	0.1229	-0.0128665	0.2399	0.307381	FALSE	FALSE	FALSE	pleNcx	14	45373084	0.229299	0.0107027	Atrial fibrillation	TRUE	reported	textfile	3.26e-06	14	45842287	3595	0.02636	ebi-a-GCST90001626	ebi-a-GCST90001626	TRUE	reported	igd	3	TRUE	NA	0.7601	0.2399	0.0060103	21.7256	21.7377
153	rs539211	C	T	C	T	-0.2029	-0.0116772	0.9363	0.967891	FALSE	FALSE	FALSE	pleNcx	18	22459765	0.676021	0.0279427	Atrial fibrillation	TRUE	reported	textfile	8.2e-06	18	20039728	3595	0.04543	ebi-a-GCST90001626	ebi-a-GCST90001626	TRUE	reported	igd	3	TRUE	NA	0.0637	0.0637	0.00551794	19.936	19.947
153	rs6071096	C	T	C	T	-0.1019	0.0151795	0.6328	0.515247	FALSE	FALSE	FALSE	pleNcx	20	60049445	0.12757	0.00996192	Atrial fibrillation	TRUE	reported	textfile	8.96e-06	20	58624500	3595	0.02292	ebi-a-GCST90001626	ebi-a-GCST90001626	TRUE	reported	igd	3	TRUE	NA	0.3672	0.3672	0.00546813	19.755	19.766
153	rs7032773	T	C	T	C	-0.1334	0.00464062	0.4182	0.480714	FALSE	FALSE	FALSE	pleNcx	9	114883282	0.636252	0.00981213	Atrial fibrillation	TRUE	reported	textfile	1.39e-08	9	117645562	3595	0.02345	ebi-a-GCST90001626	ebi-a-GCST90001626	TRUE	reported	igd	3	TRUE	NA	0.5818	0.4182	0.00892144	32.3433	32.3613
153	rs7202106	T	C	T	C	0.1276	0.00599156	0.7811	0.815345	FALSE	FALSE	FALSE	pleNcx	16	84342100	0.635912	0.0126559	Atrial fibrillation	TRUE	reported	textfile	2.58e-06	16	84375706	3595	0.02709	ebi-a-GCST90001626	ebi-a-GCST90001626	TRUE	reported	igd	3	TRUE	NA	0.2189	0.2189	0.00613356	22.1739	22.1862
153	rs7972178	T	G	T	G	0.1129	0.00765768	0.6476	0.822266	FALSE	FALSE	FALSE	pleNcx	12	14201126	0.550538	0.0128279	Atrial fibrillation	TRUE	reported	textfile	1.3e-06	12	14354060	3595	0.0233	ebi-a-GCST90001626	ebi-a-GCST90001626	TRUE	reported	igd	3	TRUE	NA	0.3524	0.3524	0.00648858	23.4657	23.4788
154	rs10152591	C	A	C	A	-0.2253	0.0132518	0.0645	0.0622845	FALSE	FALSE	FALSE	kHRVdY	15	69755818	0.513932	0.0203023	Atrial fibrillation	TRUE	reported	textfile	5.96e-06	15	70048157	3579	0.04968	ebi-a-GCST90001627	ebi-a-GCST90001627	TRUE	reported	igd	3	TRUE	NA	0.9355	0.0645	0.00571359	20.555	20.5664
154	rs1084560	G	A	G	A	-0.1331	-0.00420021	0.5721	0.695421	FALSE	FALSE	FALSE	kHRVdY	16	10731015	0.694245	0.0106848	Atrial fibrillation	TRUE	reported	textfile	1.06e-07	16	10824872	3579	0.02498	ebi-a-GCST90001627	ebi-a-GCST90001627	TRUE	reported	igd	3	TRUE	NA	0.4279	0.4279	0.00787006	28.3745	28.3904
154	rs11153123	G	A	G	A	-0.1305	0.00495278	0.228	0.444852	FALSE	FALSE	FALSE	kHRVdY	6	108717130	0.618582	0.00994812	Atrial fibrillation	TRUE	reported	textfile	8.32e-06	6	109038333	3579	0.02924	ebi-a-GCST90001627	ebi-a-GCST90001627	TRUE	reported	igd	3	TRUE	NA	0.772	0.228	0.0055347	19.9078	19.9189
154	rs11197647	T	G	T	G	0.2373	0.0127093	0.0759	0.120695	FALSE	FALSE	FALSE	kHRVdY	10	116382554	0.396445	0.0149876	Atrial fibrillation	TRUE	reported	textfile	2.27e-07	10	118142066	3579	0.04575	ebi-a-GCST90001627	ebi-a-GCST90001627	TRUE	reported	igd	3	TRUE	NA	0.9241	0.0759	0.00746104	26.8887	26.9038
154	rs112455120	T	C	T	C	0.3535	-0.00763235	0.0302	0.120732	FALSE	FALSE	FALSE	kHRVdY	16	10286928	0.61464	0.0151597	Atrial fibrillation	TRUE	reported	textfile	7.79e-07	16	10380785	3579	0.07143	ebi-a-GCST90001627	ebi-a-GCST90001627	TRUE	reported	igd	3	TRUE	NA	0.9698	0.0302	0.00679664	24.4779	24.4916
154	rs117517764	G	A	G	A	0.1906	0.0117605	0.0911	0.192301	FALSE	FALSE	FALSE	kHRVdY	19	17374996	0.350135	0.0125871	Atrial fibrillation	TRUE	reported	textfile	6.98e-06	19	17485805	3579	0.04234	ebi-a-GCST90001627	ebi-a-GCST90001627	TRUE	reported	igd	3	TRUE	NA	0.9089	0.0911	0.00563028	20.2536	20.2649
154	rs12029484	G	A	G	A	-0.2266	0.0451862	0.0768	0.0591554	FALSE	FALSE	FALSE	kHRVdY	1	229975399	0.0297269	0.0207876	Atrial fibrillation	TRUE	reported	textfile	9.79e-07	1	230111146	3579	0.0462	ebi-a-GCST90001627	ebi-a-GCST90001627	TRUE	reported	igd	3	TRUE	NA	0.9232	0.0768	0.00667675	24.0432	24.0567
154	rs138213638	C	T	C	T	1.495	-0.0711079	0.0014	0.0451741	FALSE	FALSE	FALSE	kHRVdY	18	58318314	0.00285568	0.0238388	Atrial fibrillation	TRUE	reported	textfile	6.69e-06	18	55985546	3579	0.3314	ebi-a-GCST90001627	ebi-a-GCST90001627	TRUE	reported	igd	3	TRUE	NA	0.9986	0.0014	0.00565397	20.3392	20.3506
154	rs138678763	C	T	C	T	-0.8815	0.135627	0.005	0.00505903	FALSE	FALSE	FALSE	kHRVdY	8	11960218	0.0524493	0.0699317	Atrial fibrillation	TRUE	reported	textfile	2.65e-07	8	11817727	3579	0.1709	ebi-a-GCST90001627	ebi-a-GCST90001627	TRUE	reported	igd	3	TRUE	NA	0.995	0.005	0.00737874	26.59	26.6048
154	rs17286630	G	A	G	A	-0.3262	-0.00466758	0.0337	0.0205681	FALSE	FALSE	FALSE	kHRVdY	5	58830132	0.89163	0.0342597	Atrial fibrillation	TRUE	reported	textfile	1.53e-06	5	58125959	3579	0.06773	ebi-a-GCST90001627	ebi-a-GCST90001627	TRUE	reported	igd	3	TRUE	NA	0.9663	0.0337	0.0064393	23.1826	23.1956
154	rs2181036	C	T	C	T	-0.1446	0.00479021	0.4167	0.483207	FALSE	FALSE	FALSE	kHRVdY	9	114886856	0.625417	0.00981226	Atrial fibrillation	TRUE	reported	textfile	3.17e-08	9	117649136	3579	0.02608	ebi-a-GCST90001627	ebi-a-GCST90001627	TRUE	reported	igd	3	TRUE	NA	0.5833	0.4167	0.00851619	30.7241	30.7412
154	rs2516465	T	G	T	G	0.1607	0.0325101	0.277	0.297707	FALSE	FALSE	FALSE	kHRVdY	6	31447129	0.00241791	0.0107173	Atrial fibrillation	TRUE	reported	textfile	3.43e-07	6	31414906	3579	0.03146	ebi-a-GCST90001627	ebi-a-GCST90001627	TRUE	reported	igd	3	TRUE	NA	0.723	0.277	0.00723766	26.0778	26.0924
154	rs2808067	C	T	C	T	0.1243	-0.000839128	0.6642	0.533953	FALSE	FALSE	FALSE	kHRVdY	10	31757004	0.932302	0.00987803	Atrial fibrillation	TRUE	reported	textfile	2.01e-06	10	32045932	3579	0.0261	ebi-a-GCST90001627	ebi-a-GCST90001627	TRUE	reported	igd	3	TRUE	NA	0.3358	0.3358	0.00629732	22.6683	22.681
154	rs3087456	A	G	A	G	-0.4286	-0.0348287	0.766	0.734838	FALSE	FALSE	FALSE	kHRVdY	16	10877045	0.00167969	0.0110859	Atrial fibrillation	TRUE	reported	textfile	5.57e-52	16	10970902	3579	0.0278	ebi-a-GCST90001627	ebi-a-GCST90001627	TRUE	reported	igd	3	TRUE	NA	0.234	0.234	0.062277	237.559	237.692
154	rs35669214	C	T	C	T	-0.1242	-0.00604834	0.2543	0.237297	FALSE	FALSE	FALSE	kHRVdY	17	73376523	0.601311	0.0115754	Atrial fibrillation	TRUE	reported	textfile	9.05e-06	17	71372662	3579	0.02793	ebi-a-GCST90001627	ebi-a-GCST90001627	TRUE	reported	igd	3	TRUE	NA	0.7457	0.2543	0.00549473	19.7633	19.7743
154	rs506151	T	C	T	C	-0.4162	-0.00639069	0.0201	0.104537	FALSE	FALSE	FALSE	kHRVdY	13	110230405	0.695365	0.0163201	Atrial fibrillation	TRUE	reported	textfile	2.26e-06	13	110882752	3579	0.08787	ebi-a-GCST90001627	ebi-a-GCST90001627	TRUE	reported	igd	3	TRUE	NA	0.9799	0.0201	0.00622942	22.4223	22.4348
154	rs567794	A	G	A	G	-0.1197	0.00667331	0.5085	0.497306	FALSE	FALSE	FALSE	kHRVdY	11	107794174	0.496446	0.00981236	Atrial fibrillation	TRUE	reported	textfile	1.18e-06	11	107664900	3579	0.02459	ebi-a-GCST90001627	ebi-a-GCST90001627	TRUE	reported	igd	3	TRUE	NA	0.4915	0.4915	0.00657724	23.6826	23.6958
154	rs57068864	A	G	A	G	0.196	0.00161554	0.0852	0.161948	FALSE	FALSE	FALSE	kHRVdY	3	29001981	0.903729	0.0133568	Atrial fibrillation	TRUE	reported	textfile	6.8e-06	3	29043472	3579	0.0435	ebi-a-GCST90001627	ebi-a-GCST90001627	TRUE	reported	igd	3	TRUE	NA	0.9148	0.0852	0.00564047	20.2904	20.3018
154	rs59231583	T	G	T	G	0.1239	0.0115488	0.733	0.656017	FALSE	FALSE	FALSE	kHRVdY	14	95616637	0.262902	0.0103155	Atrial fibrillation	TRUE	reported	textfile	7.93e-06	14	96082974	3579	0.02769	ebi-a-GCST90001627	ebi-a-GCST90001627	TRUE	reported	igd	3	TRUE	NA	0.267	0.267	0.00556304	20.0103	20.0215
154	rs61500216	C	T	C	T	0.2173	0.00401806	0.0742	0.12755	FALSE	FALSE	FALSE	kHRVdY	1	168459349	0.786122	0.0148076	Atrial fibrillation	TRUE	reported	textfile	4.05e-06	1	168428587	3579	0.04709	ebi-a-GCST90001627	ebi-a-GCST90001627	TRUE	reported	igd	3	TRUE	NA	0.9258	0.0742	0.00591458	21.2823	21.2942
154	rs6686155	A	C	A	C	0.2308	-0.0220748	0.0739	0.0849924	FALSE	FALSE	FALSE	kHRVdY	1	119864224	0.208897	0.017567	Atrial fibrillation	TRUE	reported	textfile	1.25e-06	1	120406847	3579	0.04753	ebi-a-GCST90001627	ebi-a-GCST90001627	TRUE	reported	igd	3	TRUE	NA	0.9261	0.0739	0.00654519	23.5664	23.5796
154	rs72779785	G	A	G	A	-0.2122	-0.0105067	0.1636	0.0676871	FALSE	FALSE	FALSE	kHRVdY	16	10475182	0.592225	0.0196163	Atrial fibrillation	TRUE	reported	textfile	1.36e-10	16	10569039	3579	0.03296	ebi-a-GCST90001627	ebi-a-GCST90001627	TRUE	reported	igd	3	TRUE	NA	0.8364	0.1636	0.0114486	41.4261	41.4492
154	rs73365443	A	G	A	G	0.1456	0.0186383	0.2195	0.256444	FALSE	FALSE	FALSE	kHRVdY	12	84625781	0.0978588	0.0112596	Atrial fibrillation	TRUE	reported	textfile	1.05e-06	12	85019560	3579	0.02977	ebi-a-GCST90001627	ebi-a-GCST90001627	TRUE	reported	igd	3	TRUE	NA	0.7805	0.2195	0.00663912	23.9068	23.9202
154	rs74743779	T	C	T	C	-0.2114	-0.000674139	0.0735	0.083203	FALSE	FALSE	FALSE	kHRVdY	8	102337207	0.969869	0.0178476	Atrial fibrillation	TRUE	reported	textfile	7.27e-06	8	103349435	3579	0.04705	ebi-a-GCST90001627	ebi-a-GCST90001627	TRUE	reported	igd	3	TRUE	NA	0.9265	0.0735	0.00560901	20.1766	20.1879
154	rs75495211	T	G	T	G	-0.2997	-0.0464859	0.0362	0.0226613	FALSE	FALSE	FALSE	kHRVdY	7	115147571	0.164732	0.0334592	Atrial fibrillation	TRUE	reported	textfile	6.88e-06	7	114787625	3579	0.06655	ebi-a-GCST90001627	ebi-a-GCST90001627	TRUE	reported	igd	3	TRUE	NA	0.9638	0.0362	0.00563458	20.2691	20.2804
154	rs75799568	T	C	T	C	1.176	0.0320998	0.0021	0.0552683	FALSE	FALSE	FALSE	kHRVdY	13	49530446	0.13343	0.0213897	Atrial fibrillation	TRUE	reported	textfile	4.39e-06	13	50104582	3579	0.2558	ebi-a-GCST90001627	ebi-a-GCST90001627	TRUE	reported	igd	3	TRUE	NA	0.9979	0.0021	0.00587077	21.1237	21.1356
154	rs75913581	A	G	A	G	0.1133	0.00788418	0.4202	0.403322	FALSE	FALSE	FALSE	kHRVdY	14	100186794	0.432286	0.0100399	Atrial fibrillation	TRUE	reported	textfile	4.82e-06	14	100653131	3579	0.02474	ebi-a-GCST90001627	ebi-a-GCST90001627	TRUE	reported	igd	3	TRUE	NA	0.5798	0.4202	0.00582588	20.9613	20.973
154	rs76443179	A	G	A	G	1.513	0.0129341	0.0014	0.0410995	FALSE	FALSE	FALSE	kHRVdY	19	38178982	0.60138	0.0247582	Atrial fibrillation	TRUE	reported	textfile	7.06e-06	19	38669622	3579	0.3363	ebi-a-GCST90001627	ebi-a-GCST90001627	TRUE	reported	igd	3	TRUE	NA	0.9986	0.0014	0.00562359	20.2293	20.2406
154	rs76997602	G	A	G	A	-0.4225	-0.0976564	0.0176	0.0299678	FALSE	FALSE	FALSE	kHRVdY	7	115811255	0.000998941	0.0296754	Atrial fibrillation	TRUE	reported	textfile	3.67e-06	7	115451309	3579	0.09112	ebi-a-GCST90001627	ebi-a-GCST90001627	TRUE	reported	igd	3	TRUE	NA	0.9824	0.0176	0.00597122	21.4874	21.4994
154	rs78581629	A	G	A	G	-0.1869	0.01078	0.0965	0.0587185	FALSE	FALSE	FALSE	kHRVdY	19	795371	0.605517	0.0208719	Atrial fibrillation	TRUE	reported	textfile	4.78e-06	19	795371	3579	0.0408	ebi-a-GCST90001627	ebi-a-GCST90001627	TRUE	reported	igd	3	TRUE	NA	0.9035	0.0965	0.00582905	20.9728	20.9845
154	rs78648104	C	T	C	T	-0.1496	-0.013299	0.1707	0.164404	FALSE	FALSE	FALSE	kHRVdY	6	50715296	0.318195	0.0133233	Atrial fibrillation	TRUE	reported	textfile	8.81e-06	6	50683009	3579	0.03361	ebi-a-GCST90001627	ebi-a-GCST90001627	TRUE	reported	igd	3	TRUE	NA	0.8293	0.1707	0.00550512	19.8008	19.8119
154	rs78744340	A	G	A	G	-0.4444	0.0182057	0.0166	0.022585	FALSE	FALSE	FALSE	kHRVdY	2	24251984	0.583011	0.033162	Atrial fibrillation	TRUE	reported	textfile	4.76e-06	2	24474853	3579	0.09699	ebi-a-GCST90001627	ebi-a-GCST90001627	TRUE	reported	igd	3	TRUE	NA	0.9834	0.0166	0.00583166	20.9822	20.994
154	rs79684162	T	C	T	C	0.4692	0.0218789	0.0169	0.0548267	FALSE	FALSE	FALSE	kHRVdY	6	142340457	0.314763	0.021764	Atrial fibrillation	TRUE	reported	textfile	1.5e-06	6	142661594	3579	0.09735	ebi-a-GCST90001627	ebi-a-GCST90001627	TRUE	reported	igd	3	TRUE	NA	0.9831	0.0169	0.00644871	23.2167	23.2297
155	rs1091849	G	A	G	A	-0.1196	0.00263394	0.6024	0.70251	FALSE	FALSE	FALSE	Ci8zio	16	10735423	0.806217	0.0107372	Atrial fibrillation	TRUE	reported	textfile	8.46e-07	16	10829280	3595	0.02424	ebi-a-GCST90001628	ebi-a-GCST90001628	TRUE	reported	igd	3	TRUE	NA	0.3976	0.3976	0.00672616	24.3307	24.3443
155	rs112455120	T	C	T	C	0.3608	-0.00763235	0.03	0.120732	FALSE	FALSE	FALSE	Ci8zio	16	10286928	0.61464	0.0151597	Atrial fibrillation	TRUE	reported	textfile	1.69e-07	16	10380785	3595	0.06884	ebi-a-GCST90001628	ebi-a-GCST90001628	TRUE	reported	igd	3	TRUE	NA	0.97	0.03	0.0075831	27.4543	27.4695
155	rs112935806	A	G	A	G	0.3437	0.0218816	0.0259	0.0181594	FALSE	FALSE	FALSE	Ci8zio	1	182900760	0.557116	0.0372688	Atrial fibrillation	TRUE	reported	textfile	5.31e-06	1	182869895	3595	0.07538	ebi-a-GCST90001628	ebi-a-GCST90001628	TRUE	reported	igd	3	TRUE	NA	0.9741	0.0259	0.00574968	20.7781	20.7896
155	rs117517764	G	A	G	A	0.1844	0.0117605	0.0911	0.192301	FALSE	FALSE	FALSE	Ci8zio	19	17374996	0.350135	0.0125871	Atrial fibrillation	TRUE	reported	textfile	6.19e-06	19	17485805	3595	0.04074	ebi-a-GCST90001628	ebi-a-GCST90001628	TRUE	reported	igd	3	TRUE	NA	0.9089	0.0911	0.00566647	20.4757	20.4871
155	rs12029484	G	A	G	A	-0.2178	0.0451862	0.0769	0.0591554	FALSE	FALSE	FALSE	Ci8zio	1	229975399	0.0297269	0.0207876	Atrial fibrillation	TRUE	reported	textfile	1e-06	1	230111146	3595	0.04445	ebi-a-GCST90001628	ebi-a-GCST90001628	TRUE	reported	igd	3	TRUE	NA	0.9231	0.0769	0.00663411	23.9955	24.0089
155	rs138213638	C	T	C	T	1.501	-0.0711079	0.0014	0.0451741	FALSE	FALSE	FALSE	Ci8zio	18	58318314	0.00285568	0.0238388	Atrial fibrillation	TRUE	reported	textfile	2.68e-06	18	55985546	3595	0.3194	ebi-a-GCST90001628	ebi-a-GCST90001628	TRUE	reported	igd	3	TRUE	NA	0.9986	0.0014	0.00610566	22.0724	22.0847
155	rs138678763	C	T	C	T	-0.8053	0.135627	0.005	0.00505903	FALSE	FALSE	FALSE	Ci8zio	8	11960218	0.0524493	0.0699317	Atrial fibrillation	TRUE	reported	textfile	1.08e-06	8	11817727	3595	0.1649	ebi-a-GCST90001628	ebi-a-GCST90001628	TRUE	reported	igd	3	TRUE	NA	0.995	0.005	0.00659028	23.8359	23.8492
155	rs1407309	A	G	A	G	-0.1339	0.00460626	0.4179	0.481108	FALSE	FALSE	FALSE	Ci8zio	9	114889500	0.638662	0.00980952	Atrial fibrillation	TRUE	reported	textfile	9.86e-08	9	117651780	3595	0.02508	ebi-a-GCST90001628	ebi-a-GCST90001628	TRUE	reported	igd	3	TRUE	NA	0.5821	0.4179	0.00786642	28.4882	28.504
155	rs3087456	A	G	A	G	-0.4526	-0.0348287	0.7662	0.734838	FALSE	FALSE	FALSE	Ci8zio	16	10877045	0.00167969	0.0110859	Atrial fibrillation	TRUE	reported	textfile	1.47e-62	16	10970902	3595	0.02659	ebi-a-GCST90001628	ebi-a-GCST90001628	TRUE	reported	igd	3	TRUE	NA	0.2338	0.2338	0.0745816	289.568	289.729
155	rs4920093	G	A	G	A	0.2643	0.00904488	0.0477	0.015749	FALSE	FALSE	FALSE	Ci8zio	21	41884046	0.820885	0.0399497	Atrial fibrillation	TRUE	reported	textfile	2.18e-06	21	43304155	3595	0.05571	ebi-a-GCST90001628	ebi-a-GCST90001628	TRUE	reported	igd	3	TRUE	NA	0.9523	0.0477	0.00622184	22.495	22.5075
155	rs506151	T	C	T	C	-0.4018	-0.00639069	0.02	0.104537	FALSE	FALSE	FALSE	Ci8zio	13	110230405	0.695365	0.0163201	Atrial fibrillation	TRUE	reported	textfile	2.18e-06	13	110882752	3595	0.08469	ebi-a-GCST90001628	ebi-a-GCST90001628	TRUE	reported	igd	3	TRUE	NA	0.98	0.02	0.00622223	22.4964	22.509
155	rs542160	T	C	T	C	-0.1295	0.00614068	0.5089	0.497901	FALSE	FALSE	FALSE	Ci8zio	11	107805817	0.531361	0.00981051	Atrial fibrillation	TRUE	reported	textfile	4.62e-08	11	107676543	3595	0.02364	ebi-a-GCST90001628	ebi-a-GCST90001628	TRUE	reported	igd	3	TRUE	NA	0.4911	0.4911	0.00827819	29.9918	30.0085
155	rs6020784	G	A	G	A	0.1427	0.00703221	0.1819	0.2587	FALSE	FALSE	FALSE	Ci8zio	20	50833392	0.530653	0.0112155	Atrial fibrillation	TRUE	reported	textfile	4.45e-06	20	49449929	3595	0.03104	ebi-a-GCST90001628	ebi-a-GCST90001628	TRUE	reported	igd	3	TRUE	NA	0.8181	0.1819	0.00584467	21.1234	21.1351
155	rs62029480	T	C	T	C	0.4156	0.00316828	0.0236	0.0365443	FALSE	FALSE	FALSE	Ci8zio	16	10558136	0.907089	0.0271464	Atrial fibrillation	TRUE	reported	textfile	1e-07	16	10651993	3595	0.07787	ebi-a-GCST90001628	ebi-a-GCST90001628	TRUE	reported	igd	3	TRUE	NA	0.9764	0.0236	0.00786112	28.4688	28.4846
155	rs6975360	G	A	G	A	-0.1252	-0.0183338	0.2338	0.222506	FALSE	FALSE	FALSE	Ci8zio	7	82719165	0.120652	0.0118127	Atrial fibrillation	TRUE	reported	textfile	4.97e-06	7	82348481	3595	0.02738	ebi-a-GCST90001628	ebi-a-GCST90001628	TRUE	reported	igd	3	TRUE	NA	0.7662	0.2338	0.00578261	20.8978	20.9094
155	rs7027771	C	T	C	T	0.1171	-0.0241224	0.636	0.600979	FALSE	FALSE	FALSE	Ci8zio	9	98790673	0.0160861	0.0100219	Atrial fibrillation	TRUE	reported	textfile	1.64e-06	9	101552955	3595	0.0244	ebi-a-GCST90001628	ebi-a-GCST90001628	TRUE	reported	igd	3	TRUE	NA	0.364	0.364	0.00636593	23.0193	23.0321
155	rs7195518	G	A	G	A	0.5431	-0.0808477	0.9908	0.979013	FALSE	FALSE	FALSE	Ci8zio	16	11391658	0.0174221	0.0340028	Atrial fibrillation	TRUE	reported	textfile	5.37e-06	16	11485515	3595	0.1192	ebi-a-GCST90001628	ebi-a-GCST90001628	TRUE	reported	igd	3	TRUE	NA	0.0092	0.0092	0.00574126	20.7475	20.759
155	rs72779785	G	A	G	A	-0.1852	-0.0105067	0.1634	0.0676871	FALSE	FALSE	FALSE	Ci8zio	16	10475182	0.592225	0.0196163	Atrial fibrillation	TRUE	reported	textfile	5.96e-09	16	10569039	3595	0.03176	ebi-a-GCST90001628	ebi-a-GCST90001628	TRUE	reported	igd	3	TRUE	NA	0.8366	0.1634	0.00936987	33.9844	34.0033
155	rs72998075	T	C	T	C	-0.1324	0.005064	0.1944	0.071876	FALSE	FALSE	FALSE	Ci8zio	11	109531928	0.788815	0.0189061	Atrial fibrillation	TRUE	reported	textfile	6.9e-06	11	109402654	3595	0.0294	ebi-a-GCST90001628	ebi-a-GCST90001628	TRUE	reported	igd	3	TRUE	NA	0.8056	0.1944	0.0056097	20.2693	20.2806
155	rs73365443	A	G	A	G	0.1329	0.0186383	0.2195	0.256444	FALSE	FALSE	FALSE	Ci8zio	12	84625781	0.0978588	0.0112596	Atrial fibrillation	TRUE	reported	textfile	3.59e-06	12	85019560	3595	0.02864	ebi-a-GCST90001628	ebi-a-GCST90001628	TRUE	reported	igd	3	TRUE	NA	0.7805	0.2195	0.00595404	21.521	21.533
155	rs76443179	A	G	A	G	1.66	0.0129341	0.0014	0.0410995	FALSE	FALSE	FALSE	Ci8zio	19	38178982	0.60138	0.0247582	Atrial fibrillation	TRUE	reported	textfile	3.13e-07	19	38669622	3595	0.3239	ebi-a-GCST90001628	ebi-a-GCST90001628	TRUE	reported	igd	3	TRUE	NA	0.9986	0.0014	0.00725327	26.2514	26.266
155	rs78456529	T	C	T	C	-0.156	-0.021805	0.1401	0.0420905	FALSE	FALSE	FALSE	Ci8zio	7	131942403	0.379791	0.0248269	Atrial fibrillation	TRUE	reported	textfile	3.61e-06	7	131627162	3595	0.03363	ebi-a-GCST90001628	ebi-a-GCST90001628	TRUE	reported	igd	3	TRUE	NA	0.8599	0.1401	0.00594983	21.5057	21.5177
155	rs79132531	G	A	G	A	0.2117	-0.171243	0.075	0.00206021	FALSE	FALSE	FALSE	Ci8zio	11	107388817	0.118741	0.109766	Atrial fibrillation	TRUE	reported	textfile	3.16e-06	11	107259543	3595	0.04536	ebi-a-GCST90001628	ebi-a-GCST90001628	TRUE	reported	igd	3	TRUE	NA	0.925	0.075	0.00602245	21.7698	21.7819
156	rs112455120	T	C	T	C	0.3662	-0.00763235	0.03	0.120732	FALSE	FALSE	FALSE	9ylfWi	16	10286928	0.61464	0.0151597	Atrial fibrillation	TRUE	reported	textfile	1.66e-07	16	10380785	3595	0.06983	ebi-a-GCST90001629	ebi-a-GCST90001629	TRUE	reported	igd	3	TRUE	NA	0.97	0.03	0.00759179	27.486	27.5013
156	rs113162001	T	C	T	C	0.1702	0.0338561	0.1093	0.0248081	FALSE	FALSE	FALSE	9ylfWi	19	52818103	0.284771	0.0316512	Atrial fibrillation	TRUE	reported	textfile	7.56e-06	19	53321356	3595	0.03797	ebi-a-GCST90001629	ebi-a-GCST90001629	TRUE	reported	igd	3	TRUE	NA	0.8907	0.1093	0.005558	20.0815	20.0927
156	rs117517764	G	A	G	A	0.1841	0.0117605	0.0911	0.192301	FALSE	FALSE	FALSE	9ylfWi	19	17374996	0.350135	0.0125871	Atrial fibrillation	TRUE	reported	textfile	8.72e-06	19	17485805	3595	0.04133	ebi-a-GCST90001629	ebi-a-GCST90001629	TRUE	reported	igd	3	TRUE	NA	0.9089	0.0911	0.00548893	19.8306	19.8416
156	rs12029484	G	A	G	A	-0.2164	0.0451862	0.0769	0.0591554	FALSE	FALSE	FALSE	9ylfWi	1	229975399	0.0297269	0.0207876	Atrial fibrillation	TRUE	reported	textfile	1.66e-06	1	230111146	3595	0.04509	ebi-a-GCST90001629	ebi-a-GCST90001629	TRUE	reported	igd	3	TRUE	NA	0.9231	0.0769	0.00636622	23.0204	23.0332
156	rs138678763	C	T	C	T	-0.8001	0.135627	0.005	0.00505903	FALSE	FALSE	FALSE	9ylfWi	8	11960218	0.0524493	0.0699317	Atrial fibrillation	TRUE	reported	textfile	1.79e-06	8	11817727	3595	0.1673	ebi-a-GCST90001629	ebi-a-GCST90001629	TRUE	reported	igd	3	TRUE	NA	0.995	0.005	0.00632184	22.8589	22.8716
156	rs1407309	A	G	A	G	-0.1372	0.00460626	0.4179	0.481108	FALSE	FALSE	FALSE	9ylfWi	9	114889500	0.638662	0.00980952	Atrial fibrillation	TRUE	reported	textfile	7.38e-08	9	117651780	3595	0.02544	ebi-a-GCST90001629	ebi-a-GCST90001629	TRUE	reported	igd	3	TRUE	NA	0.5821	0.4179	0.00802557	29.0691	29.0853
156	rs1431485	C	T	C	T	-0.2005	-0.0116155	0.9184	0.893272	FALSE	FALSE	FALSE	9ylfWi	10	116433704	0.464214	0.0158698	Atrial fibrillation	TRUE	reported	textfile	3.74e-06	10	118193216	3595	0.04329	ebi-a-GCST90001629	ebi-a-GCST90001629	TRUE	reported	igd	3	TRUE	NA	0.0816	0.0816	0.00593159	21.4394	21.4513
156	rs2146255	C	A	C	A	-0.1165	0.0183632	0.347	0.421216	FALSE	FALSE	FALSE	9ylfWi	9	98804833	0.0645194	0.0099337	Atrial fibrillation	TRUE	reported	textfile	3.3e-06	9	101567115	3595	0.025	ebi-a-GCST90001629	ebi-a-GCST90001629	TRUE	reported	igd	3	TRUE	NA	0.653	0.347	0.00600423	21.7035	21.7156
156	rs3087456	A	G	A	G	-0.4525	-0.0348287	0.7662	0.734838	FALSE	FALSE	FALSE	9ylfWi	16	10877045	0.00167969	0.0110859	Atrial fibrillation	TRUE	reported	textfile	9.23e-61	16	10970902	3595	0.027	ebi-a-GCST90001629	ebi-a-GCST90001629	TRUE	reported	igd	3	TRUE	NA	0.2338	0.2338	0.072467	280.717	280.873
156	rs4527037	G	T	G	T	0.1168	-0.00902817	0.4408	0.514124	FALSE	FALSE	FALSE	9ylfWi	16	11424852	0.356468	0.0097907	Atrial fibrillation	TRUE	reported	textfile	1.64e-06	16	11518708	3595	0.02433	ebi-a-GCST90001629	ebi-a-GCST90001629	TRUE	reported	igd	3	TRUE	NA	0.5592	0.4408	0.00636982	23.0335	23.0463
156	rs4920093	G	A	G	A	0.259	0.00904488	0.0477	0.015749	FALSE	FALSE	FALSE	9ylfWi	21	41884046	0.820885	0.0399497	Atrial fibrillation	TRUE	reported	textfile	4.75e-06	21	43304155	3595	0.05652	ebi-a-GCST90001629	ebi-a-GCST90001629	TRUE	reported	igd	3	TRUE	NA	0.9523	0.0477	0.0058072	20.9872	20.9988
156	rs506151	T	C	T	C	-0.3949	-0.00639069	0.02	0.104537	FALSE	FALSE	FALSE	9ylfWi	13	110230405	0.695365	0.0163201	Atrial fibrillation	TRUE	reported	textfile	4.47e-06	13	110882752	3595	0.08593	ebi-a-GCST90001629	ebi-a-GCST90001629	TRUE	reported	igd	3	TRUE	NA	0.98	0.02	0.00584039	21.1078	21.1195
156	rs542160	T	C	T	C	-0.1259	0.00614068	0.5089	0.497901	FALSE	FALSE	FALSE	9ylfWi	11	107805817	0.531361	0.00981051	Atrial fibrillation	TRUE	reported	textfile	1.61e-07	11	107676543	3595	0.02399	ebi-a-GCST90001629	ebi-a-GCST90001629	TRUE	reported	igd	3	TRUE	NA	0.4911	0.4911	0.00760287	27.5264	27.5417
156	rs6020784	G	A	G	A	0.1464	0.00703221	0.1819	0.2587	FALSE	FALSE	FALSE	9ylfWi	20	50833392	0.530653	0.0112155	Atrial fibrillation	TRUE	reported	textfile	3.42e-06	20	49449929	3595	0.03148	ebi-a-GCST90001629	ebi-a-GCST90001629	TRUE	reported	igd	3	TRUE	NA	0.8181	0.1819	0.00598011	21.6158	21.6278
156	rs62029480	T	C	T	C	0.4259	0.00316828	0.0236	0.0365443	FALSE	FALSE	FALSE	9ylfWi	16	10558136	0.907089	0.0271464	Atrial fibrillation	TRUE	reported	textfile	7.38e-08	16	10651993	3595	0.07898	ebi-a-GCST90001629	ebi-a-GCST90001629	TRUE	reported	igd	3	TRUE	NA	0.9764	0.0236	0.00802386	29.0629	29.0791
156	rs6975360	G	A	G	A	-0.1264	-0.0183338	0.2338	0.222506	FALSE	FALSE	FALSE	9ylfWi	7	82719165	0.120652	0.0118127	Atrial fibrillation	TRUE	reported	textfile	5.49e-06	7	82348481	3595	0.02777	ebi-a-GCST90001629	ebi-a-GCST90001629	TRUE	reported	igd	3	TRUE	NA	0.7662	0.2338	0.00572991	20.7062	20.7177
156	rs72779785	G	A	G	A	-0.1929	-0.0105067	0.1634	0.0676871	FALSE	FALSE	FALSE	9ylfWi	16	10475182	0.592225	0.0196163	Atrial fibrillation	TRUE	reported	textfile	2.31e-09	16	10569039	3595	0.03221	ebi-a-GCST90001629	ebi-a-GCST90001629	TRUE	reported	igd	3	TRUE	NA	0.8366	0.1634	0.00987809	35.8461	35.866
156	rs73030989	T	C	T	C	1.695	0.0680968	0.0013	0.0151573	FALSE	FALSE	FALSE	9ylfWi	19	38506231	0.0917931	0.0403893	Atrial fibrillation	TRUE	reported	textfile	2.47e-06	19	38996871	3595	0.3593	ebi-a-GCST90001629	ebi-a-GCST90001629	TRUE	reported	igd	3	TRUE	NA	0.9987	0.0013	0.00615242	22.2425	22.2549
156	rs73365443	A	G	A	G	0.1332	0.0186383	0.2195	0.256444	FALSE	FALSE	FALSE	9ylfWi	12	84625781	0.0978588	0.0112596	Atrial fibrillation	TRUE	reported	textfile	4.76e-06	12	85019560	3595	0.02906	ebi-a-GCST90001629	ebi-a-GCST90001629	TRUE	reported	igd	3	TRUE	NA	0.7805	0.2195	0.00581015	20.9979	21.0096
156	rs76997602	G	A	G	A	-0.3958	-0.0976564	0.0178	0.0299678	FALSE	FALSE	FALSE	9ylfWi	7	115811255	0.000998941	0.0296754	Atrial fibrillation	TRUE	reported	textfile	7.93e-06	7	115451309	3595	0.08847	ebi-a-GCST90001629	ebi-a-GCST90001629	TRUE	reported	igd	3	TRUE	NA	0.9822	0.0178	0.00553668	20.004	20.0152
156	rs78456529	T	C	T	C	-0.1636	-0.021805	0.1401	0.0420905	FALSE	FALSE	FALSE	9ylfWi	7	131942403	0.379791	0.0248269	Atrial fibrillation	TRUE	reported	textfile	1.68e-06	7	131627162	3595	0.03411	ebi-a-GCST90001629	ebi-a-GCST90001629	TRUE	reported	igd	3	TRUE	NA	0.8599	0.1401	0.0063582	22.9912	23.004
156	rs78581629	A	G	A	G	-0.1864	0.01078	0.0968	0.0587185	FALSE	FALSE	FALSE	9ylfWi	19	795371	0.605517	0.0208719	Atrial fibrillation	TRUE	reported	textfile	2.96e-06	19	795371	3595	0.03982	ebi-a-GCST90001629	ebi-a-GCST90001629	TRUE	reported	igd	3	TRUE	NA	0.9032	0.0968	0.00605831	21.9002	21.9124
156	rs79132531	G	A	G	A	0.2085	-0.171243	0.075	0.00206021	FALSE	FALSE	FALSE	9ylfWi	11	107388817	0.118741	0.109766	Atrial fibrillation	TRUE	reported	textfile	6.08e-06	11	107259543	3595	0.04602	ebi-a-GCST90001629	ebi-a-GCST90001629	TRUE	reported	igd	3	TRUE	NA	0.925	0.075	0.00567737	20.5153	20.5267
157	rs111237501	C	T	C	T	1.052	0.000669218	0.003	0.0155826	FALSE	FALSE	FALSE	826YeW	1	163302911	0.986579	0.0397833	Atrial fibrillation	TRUE	reported	textfile	3.35e-06	1	163272701	3656	0.2261	ebi-a-GCST90001414	ebi-a-GCST90001414	TRUE	reported	igd	3	TRUE	NA	0.997	0.003	0.00588654	21.6368	21.6486
157	rs112898282	C	T	C	T	0.4601	-0.0254083	0.0152	0.0241044	FALSE	FALSE	FALSE	826YeW	10	28173255	0.424983	0.0318477	Atrial fibrillation	TRUE	reported	textfile	6.28e-06	10	28462184	3656	0.1017	ebi-a-GCST90001414	ebi-a-GCST90001414	TRUE	reported	igd	3	TRUE	NA	0.9848	0.0152	0.00556714	20.4562	20.4674
157	rs114114265	A	G	A	G	0.2343	-0.0377957	0.0647	0.0179067	FALSE	FALSE	FALSE	826YeW	2	79579586	0.311226	0.0373235	Atrial fibrillation	TRUE	reported	textfile	5.51e-06	2	79806712	3656	0.05149	ebi-a-GCST90001414	ebi-a-GCST90001414	TRUE	reported	igd	3	TRUE	NA	0.9353	0.0647	0.0056317	20.6948	20.7061
157	rs145638783	A	G	A	G	-0.9851	0.0329388	0.0033	0.020925	FALSE	FALSE	FALSE	826YeW	6	1238207	0.343801	0.034794	Atrial fibrillation	TRUE	reported	textfile	4.47e-06	6	1238442	3656	0.2144	ebi-a-GCST90001414	ebi-a-GCST90001414	TRUE	reported	igd	3	TRUE	NA	0.9967	0.0033	0.00574122	21.0996	21.1111
157	rs17044633	G	A	G	A	0.3458	0.0546188	0.0286	0.0059851	FALSE	FALSE	FALSE	826YeW	4	112410492	0.39519	0.064239	Atrial fibrillation	TRUE	reported	textfile	5.62e-06	4	113331648	3656	0.07605	ebi-a-GCST90001414	ebi-a-GCST90001414	TRUE	reported	igd	3	TRUE	NA	0.9714	0.0286	0.00562336	20.664	20.6753
157	rs191543445	G	A	G	A	0.3337	0.0113996	0.031	0.0254326	FALSE	FALSE	FALSE	826YeW	14	31035932	0.720037	0.031806	Atrial fibrillation	TRUE	reported	textfile	4.14e-06	14	31505138	3656	0.07236	ebi-a-GCST90001414	ebi-a-GCST90001414	TRUE	reported	igd	3	TRUE	NA	0.969	0.031	0.00578349	21.2558	21.2674
157	rs421516	A	C	A	C	-0.2921	-0.039499	0.9583	0.997305	FALSE	FALSE	FALSE	826YeW	17	65139471	0.675073	0.0942258	Atrial fibrillation	TRUE	reported	textfile	4.54e-06	17	63135589	3656	0.06361	ebi-a-GCST90001414	ebi-a-GCST90001414	TRUE	reported	igd	3	TRUE	NA	0.0417	0.0417	0.00573467	21.0753	21.0869
157	rs451367	C	T	C	T	-0.146	-0.00235769	0.7674	0.862221	FALSE	FALSE	FALSE	826YeW	19	16302031	0.869115	0.0143078	Atrial fibrillation	TRUE	reported	textfile	8.52e-07	19	16412842	3656	0.0296	ebi-a-GCST90001414	ebi-a-GCST90001414	TRUE	reported	igd	3	TRUE	NA	0.2326	0.2326	0.00661052	24.3156	24.3289
157	rs4697616	A	G	A	G	0.1246	0.00021232	0.6779	0.665523	FALSE	FALSE	FALSE	826YeW	4	25765561	0.983743	0.0104197	Atrial fibrillation	TRUE	reported	textfile	3.53e-06	4	25767183	3656	0.02682	ebi-a-GCST90001414	ebi-a-GCST90001414	TRUE	reported	igd	3	TRUE	NA	0.3221	0.3221	0.00586889	21.5715	21.5833
157	rs496760	A	G	A	G	0.1331	-0.0214077	0.6422	0.487304	FALSE	FALSE	FALSE	826YeW	15	54403488	0.0297413	0.0098493	Atrial fibrillation	TRUE	reported	textfile	5.69e-07	15	54695686	3656	0.02656	ebi-a-GCST90001414	ebi-a-GCST90001414	TRUE	reported	igd	3	TRUE	NA	0.3578	0.3578	0.00682214	25.0993	25.1131
157	rs74356874	A	G	A	G	0.6821	0.0321741	0.0066	0.0268668	FALSE	FALSE	FALSE	826YeW	5	22936453	0.293268	0.0306134	Atrial fibrillation	TRUE	reported	textfile	4.74e-06	5	22936562	3656	0.1488	ebi-a-GCST90001414	ebi-a-GCST90001414	TRUE	reported	igd	3	TRUE	NA	0.9934	0.0066	0.00571472	21.0016	21.0131
157	rs75453701	G	A	G	A	0.2658	-0.153986	0.0464	0.00339982	FALSE	FALSE	FALSE	826YeW	13	54655511	0.0770637	0.0870972	Atrial fibrillation	TRUE	reported	textfile	9.47e-06	13	55229646	3656	0.05994	ebi-a-GCST90001414	ebi-a-GCST90001414	TRUE	reported	igd	3	TRUE	NA	0.9536	0.0464	0.00534984	19.6535	19.6642
157	rs7615875	C	T	C	T	0.1425	0.0150356	0.1956	0.262015	FALSE	FALSE	FALSE	826YeW	3	29303920	0.180682	0.0112318	Atrial fibrillation	TRUE	reported	textfile	8.85e-06	3	29345411	3656	0.03201	ebi-a-GCST90001414	ebi-a-GCST90001414	TRUE	reported	igd	3	TRUE	NA	0.8044	0.1956	0.00539143	19.8071	19.8179
157	rs76225955	C	T	C	T	-0.1924	0.0261046	0.0909	0.0889735	FALSE	FALSE	FALSE	826YeW	4	31592382	0.128914	0.0171922	Atrial fibrillation	TRUE	reported	textfile	8.66e-06	4	31594004	3656	0.0432	ebi-a-GCST90001414	ebi-a-GCST90001414	TRUE	reported	igd	3	TRUE	NA	0.9091	0.0909	0.00539618	19.8246	19.8355
157	rs76499400	T	G	T	G	0.2069	-0.0185909	0.0792	0.0851491	FALSE	FALSE	FALSE	826YeW	3	192170840	0.290025	0.0175706	Atrial fibrillation	TRUE	reported	textfile	6.77e-06	3	191888629	3656	0.04589	ebi-a-GCST90001414	ebi-a-GCST90001414	TRUE	reported	igd	3	TRUE	NA	0.9208	0.0792	0.00552931	20.3164	20.3275
157	rs7982713	G	A	G	A	-0.1482	0.00672709	0.2157	0.285084	FALSE	FALSE	FALSE	826YeW	13	70802190	0.540132	0.010981	Atrial fibrillation	TRUE	reported	textfile	1.07e-06	13	71376322	3656	0.03033	ebi-a-GCST90001414	ebi-a-GCST90001414	TRUE	reported	igd	3	TRUE	NA	0.7843	0.2157	0.00648811	23.8624	23.8755
158	rs1008425	G	A	G	A	0.1228	-0.00650051	0.7178	0.669656	FALSE	FALSE	FALSE	n0118g	19	32361239	0.533971	0.0104517	Atrial fibrillation	TRUE	reported	textfile	8.2e-06	19	32852145	3652	0.0275	ebi-a-GCST90001630	ebi-a-GCST90001630	TRUE	reported	igd	3	TRUE	NA	0.2822	0.2822	0.00543045	19.9294	19.9403
158	rs1077381	T	C	T	C	0.1155	-0.0157429	0.3627	0.46316	FALSE	FALSE	FALSE	n0118g	20	61048793	0.109748	0.00984343	Atrial fibrillation	TRUE	reported	textfile	6.03e-06	20	59623849	3652	0.02547	ebi-a-GCST90001630	ebi-a-GCST90001630	TRUE	reported	igd	3	TRUE	NA	0.6373	0.3627	0.00559934	20.5527	20.5639
158	rs11658693	G	A	G	A	-0.2038	0.0276401	0.1123	0.0712104	FALSE	FALSE	FALSE	n0118g	17	35473230	0.150129	0.0192068	Atrial fibrillation	TRUE	reported	textfile	2.84e-07	17	33800249	3652	0.03962	ebi-a-GCST90001630	ebi-a-GCST90001630	TRUE	reported	igd	3	TRUE	NA	0.8877	0.1123	0.00719306	26.4449	26.4594
158	rs117122100	T	C	T	C	-0.4686	0.0244779	0.0141	0.0128811	FALSE	FALSE	FALSE	n0118g	13	108751497	0.575596	0.0437239	Atrial fibrillation	TRUE	reported	textfile	6.63e-06	13	109403845	3652	0.1039	ebi-a-GCST90001630	ebi-a-GCST90001630	TRUE	reported	igd	3	TRUE	NA	0.9859	0.0141	0.00553899	20.3299	20.3411
158	rs12422853	A	G	A	G	0.1113	-0.0189839	0.4261	0.504567	FALSE	FALSE	FALSE	n0118g	12	104670104	0.0560596	0.00993622	Atrial fibrillation	TRUE	reported	textfile	8.03e-06	12	105063882	3652	0.02489	ebi-a-GCST90001630	ebi-a-GCST90001630	TRUE	reported	igd	3	TRUE	NA	0.5739	0.4261	0.00544551	19.9849	19.9959
158	rs12792298	T	C	T	C	-0.3155	0.0648492	0.0345	0.00561755	FALSE	FALSE	FALSE	n0118g	11	112318461	0.334424	0.0671845	Atrial fibrillation	TRUE	reported	textfile	2.3e-06	11	112189184	3652	0.06667	ebi-a-GCST90001630	ebi-a-GCST90001630	TRUE	reported	igd	3	TRUE	NA	0.9655	0.0345	0.0060947	22.3821	22.3943
158	rs12940345	T	C	T	C	0.1138	-0.0175144	0.5487	0.531677	FALSE	FALSE	FALSE	n0118g	17	76616380	0.0743721	0.00981576	Atrial fibrillation	TRUE	reported	textfile	4.33e-06	17	74612462	3652	0.02473	ebi-a-GCST90001630	ebi-a-GCST90001630	TRUE	reported	igd	3	TRUE	NA	0.4513	0.4513	0.00576494	21.164	21.1756
158	rs1325907	A	G	A	G	-0.1298	-0.013795	0.5795	0.516726	FALSE	FALSE	FALSE	n0118g	10	88477641	0.162364	0.00987359	Atrial fibrillation	TRUE	reported	textfile	4.73e-07	10	90237398	3652	0.02573	ebi-a-GCST90001630	ebi-a-GCST90001630	TRUE	reported	igd	3	TRUE	NA	0.4205	0.4205	0.00692027	25.435	25.4489
158	rs144156455	C	T	C	T	0.3176	-0.0947498	0.0356	0.016986	FALSE	FALSE	FALSE	n0118g	11	71277716	0.0149782	0.0389451	Atrial fibrillation	TRUE	reported	textfile	2.49e-06	11	70988762	3652	0.06734	ebi-a-GCST90001630	ebi-a-GCST90001630	TRUE	reported	igd	3	TRUE	NA	0.9644	0.0356	0.00605406	22.2319	22.2441
158	rs17448682	T	C	T	C	0.142	-0.0113836	0.1967	0.236009	FALSE	FALSE	FALSE	n0118g	1	15640218	0.324042	0.011543	Atrial fibrillation	TRUE	reported	textfile	5.9e-06	1	15966713	3652	0.0313	ebi-a-GCST90001630	ebi-a-GCST90001630	TRUE	reported	igd	3	TRUE	NA	0.8033	0.1967	0.00560424	20.5707	20.582
158	rs2074023	T	C	T	C	-0.1237	0.0320157	0.4121	0.406404	FALSE	FALSE	FALSE	n0118g	11	2304351	0.00136016	0.0099956	Atrial fibrillation	TRUE	reported	textfile	6.76e-07	11	2325581	3652	0.02486	ebi-a-GCST90001630	ebi-a-GCST90001630	TRUE	reported	igd	3	TRUE	NA	0.5879	0.4121	0.00673398	24.7457	24.7592
158	rs34575510	T	C	T	C	0.2742	-0.00419088	0.0487	0.0878465	FALSE	FALSE	FALSE	n0118g	7	23170138	0.811239	0.0175477	Atrial fibrillation	TRUE	reported	textfile	2.03e-06	7	23209757	3652	0.05762	ebi-a-GCST90001630	ebi-a-GCST90001630	TRUE	reported	igd	3	TRUE	NA	0.9513	0.0487	0.00616273	22.6334	22.6458
158	rs4745010	G	A	G	A	0.1325	0.00799302	0.3159	0.117091	FALSE	FALSE	FALSE	n0118g	9	70409686	0.601379	0.0153	Atrial fibrillation	TRUE	reported	textfile	1.35e-06	9	73024602	3652	0.02737	ebi-a-GCST90001630	ebi-a-GCST90001630	TRUE	reported	igd	3	TRUE	NA	0.6841	0.3159	0.00637637	23.4231	23.4359
158	rs593435	T	C	T	C	0.1122	-0.0054533	0.5344	0.484821	FALSE	FALSE	FALSE	n0118g	7	132732645	0.579502	0.00984149	Atrial fibrillation	TRUE	reported	textfile	7.25e-06	7	132417404	3652	0.02497	ebi-a-GCST90001630	ebi-a-GCST90001630	TRUE	reported	igd	3	TRUE	NA	0.4656	0.4656	0.00549824	20.1795	20.1906
158	rs60553229	A	G	A	G	-1.538	-0.0353134	0.0014	0.00327146	FALSE	FALSE	FALSE	n0118g	3	184018121	0.68486	0.087013	Atrial fibrillation	TRUE	reported	textfile	1.6e-06	3	183735909	3652	0.32	ebi-a-GCST90001630	ebi-a-GCST90001630	TRUE	reported	igd	3	TRUE	NA	0.9986	0.0014	0.00628555	23.0874	23.1
158	rs7003580	T	C	T	C	0.1169	-0.0105633	0.5122	0.392247	FALSE	FALSE	FALSE	n0118g	8	143933366	0.293852	0.0100631	Atrial fibrillation	TRUE	reported	textfile	2.89e-06	8	145007534	3652	0.02495	ebi-a-GCST90001630	ebi-a-GCST90001630	TRUE	reported	igd	3	TRUE	NA	0.4878	0.4878	0.00597523	21.9407	21.9527
158	rs73109444	T	C	T	C	0.34	0.0236416	0.0279	0.0337617	FALSE	FALSE	FALSE	n0118g	12	47550381	0.388883	0.0274378	Atrial fibrillation	TRUE	reported	textfile	6.01e-06	12	47944164	3652	0.075	ebi-a-GCST90001630	ebi-a-GCST90001630	TRUE	reported	igd	3	TRUE	NA	0.9721	0.0279	0.00559587	20.5399	20.5511
158	rs7756993	C	T	C	T	-0.1338	-0.0293099	0.5481	0.335876	FALSE	FALSE	FALSE	n0118g	6	31414356	0.00493651	0.0104263	Atrial fibrillation	TRUE	reported	textfile	2.96e-06	6	31382133	3652	0.02858	ebi-a-GCST90001630	ebi-a-GCST90001630	TRUE	reported	igd	3	TRUE	NA	0.4519	0.4519	0.00596566	21.9053	21.9173
158	rs78268116	T	C	T	C	-0.3964	0.0129784	0.1097	0.0147846	FALSE	FALSE	FALSE	n0118g	11	112834302	0.75167	0.0410141	Atrial fibrillation	TRUE	reported	textfile	4.65e-24	11	112705025	3652	0.0389	ebi-a-GCST90001630	ebi-a-GCST90001630	TRUE	reported	igd	3	TRUE	NA	0.8903	0.1097	0.0276478	103.784	103.841
158	rs9269109	C	T	C	T	0.1671	0.0022519	0.3642	0.679886	FALSE	FALSE	FALSE	n0118g	6	32475489	0.830148	0.0104978	Atrial fibrillation	TRUE	reported	textfile	3.31e-08	6	32443266	3652	0.03018	ebi-a-GCST90001630	ebi-a-GCST90001630	TRUE	reported	igd	3	TRUE	NA	0.6358	0.3642	0.00832441	30.6391	30.6559
159	rs10276441	A	G	A	G	0.1529	-0.0113018	0.8246	0.778769	FALSE	FALSE	FALSE	DVwbAY	7	52513689	0.338044	0.0117969	Atrial fibrillation	TRUE	reported	textfile	2.49e-06	7	52581385	3668	0.03242	ebi-a-GCST90001631	ebi-a-GCST90001631	TRUE	reported	igd	3	TRUE	NA	0.1754	0.1754	0.00602746	22.2306	22.2428
159	rs115294653	A	G	A	G	-0.5427	0.149665	0.0115	0.00155602	FALSE	FALSE	FALSE	DVwbAY	1	28086787	0.239722	0.1273	Atrial fibrillation	TRUE	reported	textfile	4.58e-06	1	28413298	3668	0.1182	ebi-a-GCST90001631	ebi-a-GCST90001631	TRUE	reported	igd	3	TRUE	NA	0.9885	0.0115	0.00571435	21.0692	21.0807
159	rs11544989	G	A	G	A	0.1198	-0.00468512	0.6125	0.563402	FALSE	FALSE	FALSE	DVwbAY	8	143983700	0.637735	0.00994994	Atrial fibrillation	TRUE	reported	textfile	1.92e-06	8	145057868	3668	0.02512	ebi-a-GCST90001631	ebi-a-GCST90001631	TRUE	reported	igd	3	TRUE	NA	0.3875	0.3875	0.00616255	22.732	22.7444
159	rs11650003	G	A	G	A	-0.116	0.011635	0.3867	0.561329	FALSE	FALSE	FALSE	DVwbAY	17	7963286	0.240305	0.0099087	Atrial fibrillation	TRUE	reported	textfile	4.32e-06	17	7866604	3668	0.0252	ebi-a-GCST90001631	ebi-a-GCST90001631	TRUE	reported	igd	3	TRUE	NA	0.6133	0.3867	0.0057436	21.1777	21.1892
159	rs11658954	G	A	G	A	-0.1133	0.00828972	0.6265	0.73997	FALSE	FALSE	FALSE	DVwbAY	17	76956998	0.459593	0.0112096	Atrial fibrillation	TRUE	reported	textfile	4.12e-06	17	74953080	3668	0.02456	ebi-a-GCST90001631	ebi-a-GCST90001631	TRUE	reported	igd	3	TRUE	NA	0.3735	0.3735	0.00576848	21.2699	21.2815
159	rs117122100	T	C	T	C	-0.4711	0.0244779	0.0142	0.0128811	FALSE	FALSE	FALSE	DVwbAY	13	108751497	0.575596	0.0437239	Atrial fibrillation	TRUE	reported	textfile	4.08e-06	13	109403845	3668	0.1021	ebi-a-GCST90001631	ebi-a-GCST90001631	TRUE	reported	igd	3	TRUE	NA	0.9858	0.0142	0.00577075	21.2783	21.29
159	rs12499194	T	C	T	C	0.1933	0.0228255	0.0859	0.21553	FALSE	FALSE	FALSE	DVwbAY	4	24537579	0.0572295	0.0120036	Atrial fibrillation	TRUE	reported	textfile	9.06e-06	4	24539202	3668	0.04349	ebi-a-GCST90001631	ebi-a-GCST90001631	TRUE	reported	igd	3	TRUE	NA	0.9141	0.0859	0.00535701	19.7446	19.7554
159	rs12792298	T	C	T	C	-0.3117	0.0648492	0.0345	0.00561755	FALSE	FALSE	FALSE	DVwbAY	11	112318461	0.334424	0.0671845	Atrial fibrillation	TRUE	reported	textfile	2.18e-06	11	112189184	3668	0.0657	ebi-a-GCST90001631	ebi-a-GCST90001631	TRUE	reported	igd	3	TRUE	NA	0.9655	0.0345	0.00609897	22.496	22.5083
159	rs144156455	C	T	C	T	0.3243	-0.0947498	0.0361	0.016986	FALSE	FALSE	FALSE	DVwbAY	11	71277716	0.0149782	0.0389451	Atrial fibrillation	TRUE	reported	textfile	9.69e-07	11	70988762	3668	0.06611	ebi-a-GCST90001631	ebi-a-GCST90001631	TRUE	reported	igd	3	TRUE	NA	0.9639	0.0361	0.00651764	24.0504	24.0635
159	rs145936741	G	A	G	A	-0.5116	0.0500538	0.012	0.0151986	FALSE	FALSE	FALSE	DVwbAY	11	116599572	0.219804	0.040792	Atrial fibrillation	TRUE	reported	textfile	6.2e-06	11	116470289	3668	0.113	ebi-a-GCST90001631	ebi-a-GCST90001631	TRUE	reported	igd	3	TRUE	NA	0.988	0.012	0.00555718	20.4865	20.4977
159	rs161249	C	T	C	T	-0.2409	-0.00745816	0.0609	0.0661774	FALSE	FALSE	FALSE	DVwbAY	10	31412414	0.705333	0.0197237	Atrial fibrillation	TRUE	reported	textfile	3.06e-06	10	31701343	3668	0.05153	ebi-a-GCST90001631	ebi-a-GCST90001631	TRUE	reported	igd	3	TRUE	NA	0.9391	0.0609	0.00592303	21.8432	21.8551
159	rs17256404	C	A	C	A	0.1762	-0.0199565	0.1095	0.0765892	FALSE	FALSE	FALSE	DVwbAY	5	9391255	0.279958	0.0184712	Atrial fibrillation	TRUE	reported	textfile	6.67e-06	5	9391367	3668	0.03906	ebi-a-GCST90001631	ebi-a-GCST90001631	TRUE	reported	igd	3	TRUE	NA	0.8905	0.1095	0.00551716	20.3381	20.3492
159	rs2074023	T	C	T	C	-0.1212	0.0320157	0.4124	0.406404	FALSE	FALSE	FALSE	DVwbAY	11	2304351	0.00136016	0.0099956	Atrial fibrillation	TRUE	reported	textfile	8.25e-07	11	2325581	3668	0.02454	ebi-a-GCST90001631	ebi-a-GCST90001631	TRUE	reported	igd	3	TRUE	NA	0.5876	0.4124	0.00660615	24.3792	24.3925
159	rs2275854	G	A	G	A	0.1393	-0.0411011	0.5643	0.818407	FALSE	FALSE	FALSE	DVwbAY	6	30009061	0.00116051	0.0126527	Atrial fibrillation	TRUE	reported	textfile	4.94e-06	6	29976838	3668	0.03045	ebi-a-GCST90001631	ebi-a-GCST90001631	TRUE	reported	igd	3	TRUE	NA	0.4357	0.4357	0.00567319	20.9166	20.928
159	rs34575510	T	C	T	C	0.2565	-0.00419088	0.0488	0.0878465	FALSE	FALSE	FALSE	DVwbAY	7	23170138	0.811239	0.0175477	Atrial fibrillation	TRUE	reported	textfile	6.62e-06	7	23209757	3668	0.05684	ebi-a-GCST90001631	ebi-a-GCST90001631	TRUE	reported	igd	3	TRUE	NA	0.9512	0.0488	0.00552119	20.3531	20.3642
159	rs34994982	G	A	G	A	-0.193	-0.0230497	0.0994	0.0406339	FALSE	FALSE	FALSE	DVwbAY	2	136714598	0.355926	0.0249683	Atrial fibrillation	TRUE	reported	textfile	3.79e-06	2	137472168	3668	0.04168	ebi-a-GCST90001631	ebi-a-GCST90001631	TRUE	reported	igd	3	TRUE	NA	0.9006	0.0994	0.00581164	21.43	21.4417
159	rs56297703	C	T	C	T	-0.1378	-0.0422042	0.2019	0.0331069	FALSE	FALSE	FALSE	DVwbAY	18	70198259	0.130712	0.0279258	Atrial fibrillation	TRUE	reported	textfile	8.26e-06	18	67865495	3668	0.03086	ebi-a-GCST90001631	ebi-a-GCST90001631	TRUE	reported	igd	3	TRUE	NA	0.7981	0.2019	0.00540658	19.9283	19.9391
159	rs568739	C	T	C	T	0.1093	-0.0173099	0.5055	0.338811	FALSE	FALSE	FALSE	DVwbAY	11	128190534	0.0949489	0.0103661	Atrial fibrillation	TRUE	reported	textfile	9.52e-06	11	128060429	3668	0.02466	ebi-a-GCST90001631	ebi-a-GCST90001631	TRUE	reported	igd	3	TRUE	NA	0.4945	0.4945	0.00532727	19.6344	19.6451
159	rs5769842	A	G	A	G	-0.2247	0.00447829	0.0626	0.128728	FALSE	FALSE	FALSE	DVwbAY	22	49042164	0.761211	0.0147366	Atrial fibrillation	TRUE	reported	textfile	5.78e-06	22	49437976	3668	0.04949	ebi-a-GCST90001631	ebi-a-GCST90001631	TRUE	reported	igd	3	TRUE	NA	0.9374	0.0626	0.00558866	20.6032	20.6144
159	rs60553229	A	G	A	G	-1.451	-0.0353134	0.0014	0.00327146	FALSE	FALSE	FALSE	DVwbAY	3	184018121	0.68486	0.087013	Atrial fibrillation	TRUE	reported	textfile	4.62e-06	3	183735909	3668	0.3163	ebi-a-GCST90001631	ebi-a-GCST90001631	TRUE	reported	igd	3	TRUE	NA	0.9986	0.0014	0.00570456	21.0329	21.0444
159	rs61815774	T	C	T	C	-0.5656	0.0539729	0.0087	0.039943	FALSE	FALSE	FALSE	DVwbAY	1	208757365	0.0311394	0.025042	Atrial fibrillation	TRUE	reported	textfile	5.08e-06	1	208930710	3668	0.1238	ebi-a-GCST90001631	ebi-a-GCST90001631	TRUE	reported	igd	3	TRUE	NA	0.9913	0.0087	0.00565827	20.8613	20.8726
159	rs725683	T	C	T	C	-0.1196	-0.0139395	0.5781	0.517916	FALSE	FALSE	FALSE	DVwbAY	10	88499119	0.15816	0.00987718	Atrial fibrillation	TRUE	reported	textfile	2.63e-06	10	90258876	3668	0.02542	ebi-a-GCST90001631	ebi-a-GCST90001631	TRUE	reported	igd	3	TRUE	NA	0.4219	0.4219	0.00599886	22.1245	22.1366
159	rs76161425	T	C	T	C	-0.406	-0.0206111	0.1088	0.0121199	FALSE	FALSE	FALSE	DVwbAY	11	112834272	0.648127	0.0451635	Atrial fibrillation	TRUE	reported	textfile	1.41e-25	11	112704995	3668	0.03854	ebi-a-GCST90001631	ebi-a-GCST90001631	TRUE	reported	igd	3	TRUE	NA	0.8912	0.1088	0.0293667	110.915	110.976
16	rs10059100	G	A	G	A	0.1214	0.00910316	0.3224	0.412783	FALSE	FALSE	FALSE	IwurnJ	5	120765089	0.361565	0.00997728	Atrial fibrillation	TRUE	reported	textfile	6.51e-07	5	120100784	3437	0.02435	ebi-a-GCST90001502	ebi-a-GCST90001502	TRUE	reported	igd	3	TRUE	NA	0.6776	0.3224	0.0071801	24.842	24.8565
16	rs112455863	G	A	G	A	0.6921	-0.0262593	0.0061	0.0313451	FALSE	FALSE	FALSE	IwurnJ	20	20534216	0.350021	0.0280984	Atrial fibrillation	TRUE	reported	textfile	5.9e-06	20	20514860	3437	0.1525	ebi-a-GCST90001502	ebi-a-GCST90001502	TRUE	reported	igd	3	TRUE	NA	0.9939	0.0061	0.00595695	20.5847	20.5967
16	rs112553628	G	A	G	A	-0.2867	-0.0361691	0.0352	0.0560013	FALSE	FALSE	FALSE	IwurnJ	2	37850186	0.0903899	0.0213595	Atrial fibrillation	TRUE	reported	textfile	2.31e-06	2	38077329	3437	0.0606	ebi-a-GCST90001502	ebi-a-GCST90001502	TRUE	reported	igd	3	TRUE	NA	0.9648	0.0352	0.00647011	22.3696	22.3826
16	rs112637846	A	C	A	C	-2.712	-0.00837643	0.0003	0.0350326	FALSE	FALSE	FALSE	IwurnJ	6	148793417	0.755148	0.0268598	Atrial fibrillation	TRUE	reported	textfile	5.61e-06	6	149114553	3437	0.5963	ebi-a-GCST90001502	ebi-a-GCST90001502	TRUE	reported	igd	3	TRUE	NA	0.9997	0.0003	0.00598225	20.6727	20.6847
16	rs113000944	T	C	T	C	-0.2336	0.0339468	0.063	0.0563443	FALSE	FALSE	FALSE	IwurnJ	20	50220055	0.111139	0.0213087	Atrial fibrillation	TRUE	reported	textfile	6.94e-07	20	48836592	3437	0.04699	ebi-a-GCST90001502	ebi-a-GCST90001502	TRUE	reported	igd	3	TRUE	NA	0.937	0.063	0.0071391	24.6991	24.7135
16	rs113435341	G	A	G	A	-2.621	-0.0198923	0.0032	0.00476095	FALSE	FALSE	FALSE	IwurnJ	1	198182558	0.783347	0.0723458	Atrial fibrillation	TRUE	reported	textfile	6.33e-40	1	198151688	3437	0.1957	ebi-a-GCST90001502	ebi-a-GCST90001502	TRUE	reported	igd	3	TRUE	NA	0.9968	0.0032	0.0495997	179.267	179.371
16	rs115669925	A	G	A	G	4.109	0.0058706	0.0003	0.0376599	FALSE	FALSE	FALSE	IwurnJ	2	110685309	0.821018	0.025949	Atrial fibrillation	TRUE	reported	textfile	5.65e-06	2	111442886	3437	0.9038	ebi-a-GCST90001502	ebi-a-GCST90001502	TRUE	reported	igd	3	TRUE	NA	0.9997	0.0003	0.00597784	20.6574	20.6694
16	rs11579717	A	G	A	G	-1.821	0.0349551	0.0044	0.0754864	FALSE	FALSE	FALSE	IwurnJ	1	200029993	0.0607058	0.0186364	Atrial fibrillation	TRUE	reported	textfile	1.87e-27	1	199999121	3437	0.1663	ebi-a-GCST90001502	ebi-a-GCST90001502	TRUE	reported	igd	3	TRUE	NA	0.9956	0.0044	0.0337103	119.835	119.904
16	rs115907036	T	C	T	C	-0.4234	-0.018056	0.0153	0.0451328	FALSE	FALSE	FALSE	IwurnJ	2	37310534	0.444934	0.023637	Atrial fibrillation	TRUE	reported	textfile	9.86e-06	2	37537677	3437	0.09565	ebi-a-GCST90001502	ebi-a-GCST90001502	TRUE	reported	igd	3	TRUE	NA	0.9847	0.0153	0.0056687	19.583	19.5944
16	rs116850494	A	G	A	G	-0.4419	0.00490132	0.0145	0.0449195	FALSE	FALSE	FALSE	IwurnJ	13	59815644	0.836108	0.0236922	Atrial fibrillation	TRUE	reported	textfile	2.92e-06	13	60389778	3437	0.09434	ebi-a-GCST90001502	ebi-a-GCST90001502	TRUE	reported	igd	3	TRUE	NA	0.9855	0.0145	0.00634327	21.9282	21.941
16	rs11969660	T	C	T	C	-0.2112	0.00152965	0.0592	0.0819395	FALSE	FALSE	FALSE	IwurnJ	6	14395142	0.93179	0.0178711	Atrial fibrillation	TRUE	reported	textfile	7.66e-06	6	14395373	3437	0.04712	ebi-a-GCST90001502	ebi-a-GCST90001502	TRUE	reported	igd	3	TRUE	NA	0.9408	0.0592	0.00581121	20.0782	20.0899
16	rs12722496	G	A	G	A	0.215	-0.00164574	0.0611	0.0650404	FALSE	FALSE	FALSE	IwurnJ	10	6054704	0.933719	0.0197884	Atrial fibrillation	TRUE	reported	textfile	6.33e-06	10	6096667	3437	0.04755	ebi-a-GCST90001502	ebi-a-GCST90001502	TRUE	reported	igd	3	TRUE	NA	0.9389	0.0611	0.00591317	20.4326	20.4445
16	rs13000564	C	T	C	T	0.1141	0.00403164	0.2959	0.327387	FALSE	FALSE	FALSE	IwurnJ	2	41368874	0.700208	0.0104707	Atrial fibrillation	TRUE	reported	textfile	4.62e-06	2	41596014	3437	0.02487	ebi-a-GCST90001502	ebi-a-GCST90001502	TRUE	reported	igd	3	TRUE	NA	0.7041	0.2959	0.00608679	21.0362	21.0484
16	rs138463974	G	A	G	A	-0.7442	0.0240042	0.0047	0.0433729	FALSE	FALSE	FALSE	IwurnJ	12	131630002	0.333347	0.0248132	Atrial fibrillation	TRUE	reported	textfile	6.52e-06	12	132114547	3437	0.1648	ebi-a-GCST90001502	ebi-a-GCST90001502	TRUE	reported	igd	3	TRUE	NA	0.9953	0.0047	0.00589816	20.3804	20.3922
16	rs138915779	A	C	A	C	-1.784	-0.0631935	0.0035	0.0156675	FALSE	FALSE	FALSE	IwurnJ	1	190110040	0.109957	0.0395358	Atrial fibrillation	TRUE	reported	textfile	3.7e-18	1	190079170	3437	0.2042	ebi-a-GCST90001502	ebi-a-GCST90001502	TRUE	reported	igd	3	TRUE	NA	0.9965	0.0035	0.021725	76.2826	76.327
16	rs138960714	C	A	C	A	-2.124	0.0815637	0.0006	0.00709762	FALSE	FALSE	FALSE	IwurnJ	4	122501564	0.163714	0.0585657	Atrial fibrillation	TRUE	reported	textfile	2.59e-06	4	123422719	3437	0.451	ebi-a-GCST90001502	ebi-a-GCST90001502	TRUE	reported	igd	3	TRUE	NA	0.9994	0.0006	0.00641184	22.1668	22.1797
16	rs139681117	T	C	T	C	-0.2345	0.0225702	0.0528	0.0312227	FALSE	FALSE	FALSE	IwurnJ	2	23702050	0.425541	0.0283244	Atrial fibrillation	TRUE	reported	textfile	5.65e-06	2	23924920	3437	0.05158	ebi-a-GCST90001502	ebi-a-GCST90001502	TRUE	reported	igd	3	TRUE	NA	0.9472	0.0528	0.00597778	20.6571	20.6692
16	rs145406940	A	G	A	G	1.967	0.0071248	0.001	0.0098694	FALSE	FALSE	FALSE	IwurnJ	12	22940559	0.886566	0.0499457	Atrial fibrillation	TRUE	reported	textfile	3.51e-06	12	23093493	3437	0.4233	ebi-a-GCST90001502	ebi-a-GCST90001502	TRUE	reported	igd	3	TRUE	NA	0.999	0.001	0.00624328	21.5804	21.593
16	rs146899923	C	T	C	T	-0.7496	0.00871435	0.0089	0.0195307	FALSE	FALSE	FALSE	IwurnJ	1	195950719	0.807877	0.0358371	Atrial fibrillation	TRUE	reported	textfile	1.68e-09	1	195919849	3437	0.1241	ebi-a-GCST90001502	ebi-a-GCST90001502	TRUE	reported	igd	3	TRUE	NA	0.9911	0.0089	0.0105039	36.4639	36.4851
16	rs150956189	C	T	C	T	-2.624	-0.0308425	0.0003	0.0413372	FALSE	FALSE	FALSE	IwurnJ	1	214452438	0.218884	0.0250854	Atrial fibrillation	TRUE	reported	textfile	4.02e-06	1	214625781	3437	0.5683	ebi-a-GCST90001502	ebi-a-GCST90001502	TRUE	reported	igd	3	TRUE	NA	0.9997	0.0003	0.00616463	21.3069	21.3193
16	rs17607399	T	C	T	C	-0.2077	0.00769399	0.1084	0.0814651	FALSE	FALSE	FALSE	IwurnJ	2	41657072	0.670091	0.0180601	Atrial fibrillation	TRUE	reported	textfile	1.7e-08	2	41884212	3437	0.03673	ebi-a-GCST90001502	ebi-a-GCST90001502	TRUE	reported	igd	3	TRUE	NA	0.8916	0.1084	0.00921785	31.9579	31.9765
16	rs187089343	C	A	C	A	-0.9956	-0.122996	0.0047	0.0138225	FALSE	FALSE	FALSE	IwurnJ	1	182122403	0.0042375	0.043007	Atrial fibrillation	TRUE	reported	textfile	4.52e-09	1	182091538	3437	0.1693	ebi-a-GCST90001502	ebi-a-GCST90001502	TRUE	reported	igd	3	TRUE	NA	0.9953	0.0047	0.00996158	34.5623	34.5825
16	rs189383	C	T	C	T	0.1316	-0.0129451	0.1718	0.14298	FALSE	FALSE	FALSE	IwurnJ	2	8569640	0.357648	0.014073	Atrial fibrillation	TRUE	reported	textfile	8.08e-06	2	8709770	3437	0.02943	ebi-a-GCST90001502	ebi-a-GCST90001502	TRUE	reported	igd	3	TRUE	NA	0.8282	0.1718	0.00578405	19.9838	19.9955
16	rs191384725	G	A	G	A	-0.8475	-0.0153403	0.0041	0.0379516	FALSE	FALSE	FALSE	IwurnJ	16	7578262	0.554603	0.0259619	Atrial fibrillation	TRUE	reported	textfile	6.35e-06	16	7628264	3437	0.1874	ebi-a-GCST90001502	ebi-a-GCST90001502	TRUE	reported	igd	3	TRUE	NA	0.9959	0.0041	0.0059154	20.4403	20.4522
16	rs192123974	T	C	T	C	-1.546	0.0447173	0.0016	0.0298748	FALSE	FALSE	FALSE	IwurnJ	11	13902269	0.125083	0.0291549	Atrial fibrillation	TRUE	reported	textfile	9.19e-07	11	13923816	3437	0.3144	ebi-a-GCST90001502	ebi-a-GCST90001502	TRUE	reported	igd	3	TRUE	NA	0.9984	0.0016	0.00698602	24.1658	24.1799
16	rs60220946	T	C	T	C	-0.4053	0.0623986	0.0212	0.00948538	FALSE	FALSE	FALSE	IwurnJ	1	193536495	0.223375	0.051247	Atrial fibrillation	TRUE	reported	textfile	1.37e-07	1	193505625	3437	0.07676	ebi-a-GCST90001502	ebi-a-GCST90001502	TRUE	reported	igd	3	TRUE	NA	0.9788	0.0212	0.00804628	27.8632	27.8794
16	rs61828007	G	A	G	A	-0.356	0.0292229	0.0289	0.0176216	FALSE	FALSE	FALSE	IwurnJ	1	203533840	0.436917	0.0375901	Atrial fibrillation	TRUE	reported	textfile	2.13e-07	1	203502968	3437	0.06849	ebi-a-GCST90001502	ebi-a-GCST90001502	TRUE	reported	igd	3	TRUE	NA	0.9711	0.0289	0.00779948	27.0018	27.0175
16	rs6751481	C	T	C	T	-0.2903	-0.00267169	0.4709	0.526435	FALSE	FALSE	FALSE	IwurnJ	2	38670668	0.78519	0.00980212	Atrial fibrillation	TRUE	reported	textfile	6.29e-38	2	38897810	3437	0.02227	ebi-a-GCST90001502	ebi-a-GCST90001502	TRUE	reported	igd	3	TRUE	NA	0.5291	0.4709	0.0471104	169.825	169.924
16	rs72651876	T	C	T	C	-0.1135	-0.0245189	0.2699	0.154557	FALSE	FALSE	FALSE	IwurnJ	1	18879533	0.0763291	0.0138338	Atrial fibrillation	TRUE	reported	textfile	6.64e-06	1	19206027	3437	0.02516	ebi-a-GCST90001502	ebi-a-GCST90001502	TRUE	reported	igd	3	TRUE	NA	0.7301	0.2699	0.00588609	20.3384	20.3503
16	rs73579441	C	T	C	T	-0.1959	0.0125647	0.0716	0.0318808	FALSE	FALSE	FALSE	IwurnJ	8	48111499	0.654897	0.0281109	Atrial fibrillation	TRUE	reported	textfile	9.82e-06	8	49024059	3437	0.04424	ebi-a-GCST90001502	ebi-a-GCST90001502	TRUE	reported	igd	3	TRUE	NA	0.9284	0.0716	0.00567268	19.5968	19.6082
16	rs7530076	A	G	A	G	0.4611	-0.0011857	0.9748	0.960312	FALSE	FALSE	FALSE	IwurnJ	1	195856146	0.962662	0.0253283	Atrial fibrillation	TRUE	reported	textfile	4.5e-10	1	195825276	3437	0.07373	ebi-a-GCST90001502	ebi-a-GCST90001502	TRUE	reported	igd	3	TRUE	NA	0.0252	0.0252	0.0112514	39.0885	39.1113
16	rs76109501	A	G	A	G	-0.8373	0.112745	0.0033	0.00946133	FALSE	FALSE	FALSE	IwurnJ	8	28466405	0.0305612	0.0521307	Atrial fibrillation	TRUE	reported	textfile	6.33e-06	8	28323922	3437	0.1852	ebi-a-GCST90001502	ebi-a-GCST90001502	TRUE	reported	igd	3	TRUE	NA	0.9967	0.0033	0.00591188	20.4281	20.44
16	rs78181865	A	G	A	G	-2.709	0.0422211	0.0003	0.0256159	FALSE	FALSE	FALSE	IwurnJ	3	84432508	0.184955	0.0318493	Atrial fibrillation	TRUE	reported	textfile	5.51e-06	3	84481659	3437	0.5951	ebi-a-GCST90001502	ebi-a-GCST90001502	TRUE	reported	igd	3	TRUE	NA	0.9997	0.0003	0.00599305	20.7102	20.7223
16	rs9274712	T	C	T	C	0.1731	0.0070752	0.3326	0.323297	FALSE	FALSE	FALSE	IwurnJ	6	32669521	0.501633	0.0105298	Atrial fibrillation	TRUE	reported	textfile	5.81e-07	6	32637298	3437	0.03457	ebi-a-GCST90001502	ebi-a-GCST90001502	TRUE	reported	igd	3	TRUE	NA	0.6674	0.3326	0.00724201	25.0578	25.0724
160	rs10188255	A	G	A	G	0.2504	-0.0454966	0.0537	0.0184802	FALSE	FALSE	FALSE	fVKUsD	2	121295372	0.213866	0.0366021	Atrial fibrillation	TRUE	reported	textfile	5.96e-06	2	122052948	3668	0.05522	ebi-a-GCST90001632	ebi-a-GCST90001632	TRUE	reported	igd	3	TRUE	NA	0.9463	0.0537	0.00557466	20.5513	20.5625
160	rs11544989	G	A	G	A	0.1222	-0.00468512	0.6125	0.563402	FALSE	FALSE	FALSE	fVKUsD	8	143983700	0.637735	0.00994994	Atrial fibrillation	TRUE	reported	textfile	1.39e-06	8	145057868	3668	0.02527	ebi-a-GCST90001632	ebi-a-GCST90001632	TRUE	reported	igd	3	TRUE	NA	0.3875	0.3875	0.00633494	23.372	23.3847
160	rs11650003	G	A	G	A	-0.1138	0.011635	0.3867	0.561329	FALSE	FALSE	FALSE	fVKUsD	17	7963286	0.240305	0.0099087	Atrial fibrillation	TRUE	reported	textfile	7.34e-06	17	7866604	3668	0.02535	ebi-a-GCST90001632	ebi-a-GCST90001632	TRUE	reported	igd	3	TRUE	NA	0.6133	0.3867	0.00546411	20.1415	20.1525
160	rs11658954	G	A	G	A	-0.1113	0.00828972	0.6265	0.73997	FALSE	FALSE	FALSE	fVKUsD	17	76956998	0.459593	0.0112096	Atrial fibrillation	TRUE	reported	textfile	6.91e-06	17	74953080	3668	0.02471	ebi-a-GCST90001632	ebi-a-GCST90001632	TRUE	reported	igd	3	TRUE	NA	0.3735	0.3735	0.00550073	20.2772	20.2883
160	rs117122100	T	C	T	C	-0.4752	0.0244779	0.0142	0.0128811	FALSE	FALSE	FALSE	fVKUsD	13	108751497	0.575596	0.0437239	Atrial fibrillation	TRUE	reported	textfile	3.84e-06	13	109403845	3668	0.1027	ebi-a-GCST90001632	ebi-a-GCST90001632	TRUE	reported	igd	3	TRUE	NA	0.9858	0.0142	0.00580303	21.3981	21.4098
160	rs117499937	A	G	A	G	-0.4541	-0.0435488	0.0142	0.00437527	FALSE	FALSE	FALSE	fVKUsD	22	27634303	0.56568	0.0758129	Atrial fibrillation	TRUE	reported	textfile	6.73e-06	22	28030270	3668	0.1007	ebi-a-GCST90001632	ebi-a-GCST90001632	TRUE	reported	igd	3	TRUE	NA	0.9858	0.0142	0.00551333	20.3239	20.335
160	rs12363646	C	T	C	T	0.1113	-0.0180488	0.504	0.33545	FALSE	FALSE	FALSE	fVKUsD	11	128197447	0.082283	0.0103873	Atrial fibrillation	TRUE	reported	textfile	7.41e-06	11	128067342	3668	0.02481	ebi-a-GCST90001632	ebi-a-GCST90001632	TRUE	reported	igd	3	TRUE	NA	0.496	0.496	0.00545671	20.1141	20.125
160	rs12499194	T	C	T	C	0.1947	0.0228255	0.0859	0.21553	FALSE	FALSE	FALSE	fVKUsD	4	24537579	0.0572295	0.0120036	Atrial fibrillation	TRUE	reported	textfile	8.9e-06	4	24539202	3668	0.04376	ebi-a-GCST90001632	ebi-a-GCST90001632	TRUE	reported	igd	3	TRUE	NA	0.9141	0.0859	0.00536797	19.7852	19.796
160	rs12792298	T	C	T	C	-0.3039	0.0648492	0.0345	0.00561755	FALSE	FALSE	FALSE	fVKUsD	11	112318461	0.334424	0.0671845	Atrial fibrillation	TRUE	reported	textfile	4.44e-06	11	112189184	3668	0.06611	ebi-a-GCST90001632	ebi-a-GCST90001632	TRUE	reported	igd	3	TRUE	NA	0.9655	0.0345	0.005728	21.1198	21.1313
160	rs144156455	C	T	C	T	0.324	-0.0947498	0.0361	0.016986	FALSE	FALSE	FALSE	fVKUsD	11	71277716	0.0149782	0.0389451	Atrial fibrillation	TRUE	reported	textfile	1.15e-06	11	70988762	3668	0.06651	ebi-a-GCST90001632	ebi-a-GCST90001632	TRUE	reported	igd	3	TRUE	NA	0.9639	0.0361	0.00642815	23.7181	23.731
160	rs17256404	C	A	C	A	0.1761	-0.0199565	0.1095	0.0765892	FALSE	FALSE	FALSE	fVKUsD	5	9391255	0.279958	0.0184712	Atrial fibrillation	TRUE	reported	textfile	7.69e-06	5	9391367	3668	0.0393	ebi-a-GCST90001632	ebi-a-GCST90001632	TRUE	reported	igd	3	TRUE	NA	0.8905	0.1095	0.00544419	20.0677	20.0786
160	rs2074023	T	C	T	C	-0.1242	0.0320157	0.4124	0.406404	FALSE	FALSE	FALSE	fVKUsD	11	2304351	0.00136016	0.0099956	Atrial fibrillation	TRUE	reported	textfile	5.06e-07	11	2325581	3668	0.02469	ebi-a-GCST90001632	ebi-a-GCST90001632	TRUE	reported	igd	3	TRUE	NA	0.5876	0.4124	0.0068515	25.2909	25.3047
160	rs2395191	C	T	C	T	0.1479	-0.0259037	0.3721	0.740464	FALSE	FALSE	FALSE	fVKUsD	6	32479308	0.0202162	0.0111543	Atrial fibrillation	TRUE	reported	textfile	7.87e-07	6	32447085	3668	0.0299	ebi-a-GCST90001632	ebi-a-GCST90001632	TRUE	reported	igd	3	TRUE	NA	0.6279	0.3721	0.00662639	24.4544	24.4677
160	rs34575510	T	C	T	C	0.2652	-0.00419088	0.0488	0.0878465	FALSE	FALSE	FALSE	fVKUsD	7	23170138	0.811239	0.0175477	Atrial fibrillation	TRUE	reported	textfile	3.64e-06	7	23209757	3668	0.05718	ebi-a-GCST90001632	ebi-a-GCST90001632	TRUE	reported	igd	3	TRUE	NA	0.9512	0.0488	0.00583029	21.4992	21.5109
160	rs34994982	G	A	G	A	-0.1981	-0.0230497	0.0994	0.0406339	FALSE	FALSE	FALSE	fVKUsD	2	136714598	0.355926	0.0249683	Atrial fibrillation	TRUE	reported	textfile	2.39e-06	2	137472168	3668	0.04193	ebi-a-GCST90001632	ebi-a-GCST90001632	TRUE	reported	igd	3	TRUE	NA	0.9006	0.0994	0.0060486	22.3091	22.3213
160	rs56297703	C	T	C	T	-0.1404	-0.0422042	0.2019	0.0331069	FALSE	FALSE	FALSE	fVKUsD	18	70198259	0.130712	0.0279258	Atrial fibrillation	TRUE	reported	textfile	6.32e-06	18	67865495	3668	0.03105	ebi-a-GCST90001632	ebi-a-GCST90001632	TRUE	reported	igd	3	TRUE	NA	0.7981	0.2019	0.00554329	20.435	20.4461
160	rs60553229	A	G	A	G	-1.466	-0.0353134	0.0014	0.00327146	FALSE	FALSE	FALSE	fVKUsD	3	184018121	0.68486	0.087013	Atrial fibrillation	TRUE	reported	textfile	4.19e-06	3	183735909	3668	0.3182	ebi-a-GCST90001632	ebi-a-GCST90001632	TRUE	reported	igd	3	TRUE	NA	0.9986	0.0014	0.0057535	21.2144	21.226
160	rs61815774	T	C	T	C	-0.5546	0.0539729	0.0087	0.039943	FALSE	FALSE	FALSE	fVKUsD	1	208757365	0.0311394	0.025042	Atrial fibrillation	TRUE	reported	textfile	8.76e-06	1	208930710	3668	0.1246	ebi-a-GCST90001632	ebi-a-GCST90001632	TRUE	reported	igd	3	TRUE	NA	0.9913	0.0087	0.00537223	19.801	19.8118
160	rs725683	T	C	T	C	-0.1213	-0.0139395	0.5781	0.517916	FALSE	FALSE	FALSE	fVKUsD	10	88499119	0.15816	0.00987718	Atrial fibrillation	TRUE	reported	textfile	2.18e-06	10	90258876	3668	0.02557	ebi-a-GCST90001632	ebi-a-GCST90001632	TRUE	reported	igd	3	TRUE	NA	0.4219	0.4219	0.00609782	22.4918	22.504
160	rs75361910	T	C	T	C	-0.1928	0.029723	0.117	0.0701359	FALSE	FALSE	FALSE	fVKUsD	17	35466189	0.124589	0.0193535	Atrial fibrillation	TRUE	reported	textfile	5.85e-07	17	33793208	3668	0.03853	ebi-a-GCST90001632	ebi-a-GCST90001632	TRUE	reported	igd	3	TRUE	NA	0.883	0.117	0.00678004	25.0253	25.0389
160	rs78268116	T	C	T	C	-0.3961	0.0129784	0.1095	0.0147846	FALSE	FALSE	FALSE	fVKUsD	11	112834302	0.75167	0.0410141	Atrial fibrillation	TRUE	reported	textfile	2.18e-24	11	112705025	3668	0.03859	ebi-a-GCST90001632	ebi-a-GCST90001632	TRUE	reported	igd	3	TRUE	NA	0.8905	0.1095	0.0279211	105.299	105.356
161	rs10892953	G	A	G	A	-0.1466	-0.00985964	0.1733	0.149012	FALSE	FALSE	FALSE	Dnmuj0	11	99230136	0.471427	0.0136909	Atrial fibrillation	TRUE	reported	textfile	7.52e-06	11	99100867	3652	0.03268	ebi-a-GCST90001633	ebi-a-GCST90001633	TRUE	reported	igd	3	TRUE	NA	0.8267	0.1733	0.00548008	20.1125	20.1235
161	rs111273508	A	G	A	G	0.5462	0.0520745	0.0116	0.0422003	FALSE	FALSE	FALSE	Dnmuj0	6	25330511	0.0354936	0.0247658	Atrial fibrillation	TRUE	reported	textfile	1.63e-06	6	25330739	3652	0.1137	ebi-a-GCST90001633	ebi-a-GCST90001633	TRUE	reported	igd	3	TRUE	NA	0.9884	0.0116	0.00627937	23.0645	23.0772
161	rs11544989	G	A	G	A	0.1277	-0.00468512	0.613	0.563402	FALSE	FALSE	FALSE	Dnmuj0	8	143983700	0.637735	0.00994994	Atrial fibrillation	TRUE	reported	textfile	4.27e-07	8	145057868	3652	0.02521	ebi-a-GCST90001633	ebi-a-GCST90001633	TRUE	reported	igd	3	TRUE	NA	0.387	0.387	0.00697694	25.6447	25.6588
161	rs115536607	T	C	T	C	0.3487	-0.0139161	0.0548	0.0267638	FALSE	FALSE	FALSE	Dnmuj0	6	100969533	0.647427	0.0304283	Atrial fibrillation	TRUE	reported	textfile	1.4e-10	6	101417409	3652	0.05419	ebi-a-GCST90001633	ebi-a-GCST90001633	TRUE	reported	igd	3	TRUE	NA	0.9452	0.0548	0.0112108	41.3835	41.4062
161	rs116700304	A	G	A	G	-0.7877	-0.00577048	0.0048	0.0301508	FALSE	FALSE	FALSE	Dnmuj0	1	6459393	0.843495	0.0292287	Atrial fibrillation	TRUE	reported	textfile	7.16e-06	1	6519453	3652	0.1752	ebi-a-GCST90001633	ebi-a-GCST90001633	TRUE	reported	igd	3	TRUE	NA	0.9952	0.0048	0.0055046	20.203	20.2141
161	rs11676464	A	G	A	G	-0.1853	-0.00811594	0.1088	0.0894999	FALSE	FALSE	FALSE	Dnmuj0	2	85791139	0.642389	0.0174776	Atrial fibrillation	TRUE	reported	textfile	2.37e-06	2	86018262	3652	0.0392	ebi-a-GCST90001633	ebi-a-GCST90001633	TRUE	reported	igd	3	TRUE	NA	0.8912	0.1088	0.00608133	22.3327	22.3449
161	rs117147408	G	A	G	A	0.6679	0.0108167	0.0277	0.0399396	FALSE	FALSE	FALSE	Dnmuj0	6	101532163	0.667576	0.0251858	Atrial fibrillation	TRUE	reported	textfile	1.38e-18	6	101980039	3652	0.0755	ebi-a-GCST90001633	ebi-a-GCST90001633	TRUE	reported	igd	3	TRUE	NA	0.9723	0.0277	0.0209793	78.2152	78.258
161	rs139090356	G	A	G	A	0.9023	0.0415171	0.0038	0.03092	FALSE	FALSE	FALSE	Dnmuj0	2	7311226	0.145125	0.0284956	Atrial fibrillation	TRUE	reported	textfile	4.18e-06	2	7451357	3652	0.1958	ebi-a-GCST90001633	ebi-a-GCST90001633	TRUE	reported	igd	3	TRUE	NA	0.9962	0.0038	0.00578133	21.2246	21.2362
161	rs145331774	T	C	T	C	-0.3842	-0.0161025	0.0227	0.00186793	FALSE	FALSE	FALSE	Dnmuj0	6	402147	0.88943	0.115824	Atrial fibrillation	TRUE	reported	textfile	4.2e-06	6	402147	3652	0.08337	ebi-a-GCST90001633	ebi-a-GCST90001633	TRUE	reported	igd	3	TRUE	NA	0.9773	0.0227	0.00578157	21.2255	21.2371
161	rs34124324	G	A	G	A	-0.2049	0.0294898	0.0753	0.0668404	FALSE	FALSE	FALSE	Dnmuj0	8	4348452	0.132594	0.0196082	Atrial fibrillation	TRUE	reported	textfile	8.27e-06	8	4205974	3652	0.04589	ebi-a-GCST90001633	ebi-a-GCST90001633	TRUE	reported	igd	3	TRUE	NA	0.9247	0.0753	0.00542941	19.9255	19.9364
161	rs35840380	T	C	T	C	0.3268	-0.0637795	0.0342	0.0234526	FALSE	FALSE	FALSE	Dnmuj0	14	102079690	0.0528628	0.0329433	Atrial fibrillation	TRUE	reported	textfile	2.37e-06	14	102546027	3652	0.06915	ebi-a-GCST90001633	ebi-a-GCST90001633	TRUE	reported	igd	3	TRUE	NA	0.9658	0.0342	0.00607856	22.3224	22.3347
161	rs4500996	T	C	T	C	0.1566	-0.00292668	0.187	0.148092	FALSE	FALSE	FALSE	Dnmuj0	2	98226983	0.832948	0.0138756	Atrial fibrillation	TRUE	reported	textfile	7.44e-07	2	98843446	3652	0.03158	ebi-a-GCST90001633	ebi-a-GCST90001633	TRUE	reported	igd	3	TRUE	NA	0.813	0.187	0.00668827	24.5766	24.59
161	rs62126783	A	G	A	G	-0.1143	0.0259086	0.4225	0.519766	FALSE	FALSE	FALSE	Dnmuj0	19	17485335	0.00837954	0.00982732	Atrial fibrillation	TRUE	reported	textfile	4.23e-06	19	17596144	3652	0.0248	ebi-a-GCST90001633	ebi-a-GCST90001633	TRUE	reported	igd	3	TRUE	NA	0.5775	0.4225	0.00578282	21.2301	21.2417
161	rs62210845	A	G	A	G	0.1224	-0.00292005	0.6105	0.658585	FALSE	FALSE	FALSE	Dnmuj0	21	13902264	0.782355	0.0105703	Atrial fibrillation	TRUE	reported	textfile	6.84e-06	21	15274585	3652	0.02717	ebi-a-GCST90001633	ebi-a-GCST90001633	TRUE	reported	igd	3	TRUE	NA	0.3895	0.3895	0.00552645	20.2836	20.2947
161	rs6970303	C	T	C	T	0.1197	0.0123492	0.346	0.225965	FALSE	FALSE	FALSE	Dnmuj0	7	28874342	0.294376	0.0117772	Atrial fibrillation	TRUE	reported	textfile	4.51e-06	7	28913959	3652	0.02607	ebi-a-GCST90001633	ebi-a-GCST90001633	TRUE	reported	igd	3	TRUE	NA	0.654	0.346	0.00573952	21.0702	21.0817
161	rs7152367	A	G	A	G	0.4704	-0.00504655	0.0167	0.0518908	FALSE	FALSE	FALSE	Dnmuj0	14	65825289	0.819563	0.0221236	Atrial fibrillation	TRUE	reported	textfile	5.71e-07	14	66292007	3652	0.09391	ebi-a-GCST90001633	ebi-a-GCST90001633	TRUE	reported	igd	3	TRUE	NA	0.9833	0.0167	0.00682349	25.0769	25.0906
161	rs7208329	T	C	T	C	-0.3314	-0.0162722	0.0315	0.0174712	FALSE	FALSE	FALSE	Dnmuj0	17	34801782	0.665001	0.0375784	Atrial fibrillation	TRUE	reported	textfile	2.21e-06	17	33128801	3652	0.0699	ebi-a-GCST90001633	ebi-a-GCST90001633	TRUE	reported	igd	3	TRUE	NA	0.9685	0.0315	0.00611723	22.4653	22.4776
161	rs7218011	G	A	G	A	-0.1628	0.00700909	0.1632	0.235784	FALSE	FALSE	FALSE	Dnmuj0	17	35446003	0.543723	0.0115434	Atrial fibrillation	TRUE	reported	textfile	1.04e-06	17	33773022	3652	0.03328	ebi-a-GCST90001633	ebi-a-GCST90001633	TRUE	reported	igd	3	TRUE	NA	0.8368	0.1632	0.00650991	23.9169	23.93
[truncated: 13,506 more rows]
