# Supplementary material for: Causal relationship between immune cells and atrial fibrillation: A Mendelian randomization study
Source: Medicine (Baltimore). 2024 May 10;103(19):e38079. doi: 10.1097/MD.0000000000038079 (PMC11081550; doi:10.1097/MD.0000000000038079)
Supplement: Supplementary file 2 [file medi-103-e38079-s002.xlsx]

## Sheet: Sheet1
exposure	outcome	method	nsnp	b	se	pval	lo_ci	up_ci	or	or_lci95	or_uci95
ebi-a-GCST90001413,IgD- CD24- B cell %B cell	Atrial fibrillation	MR Egger	15	0.0226297	0.0167921	0.200791	-0.0102828	0.0555422	1.02289	0.98977	1.05711
ebi-a-GCST90001413,IgD- CD24- B cell %B cell	Atrial fibrillation	Weighted median	15	0.0184746	0.0170889	0.279659	-0.0150197	0.0519689	1.01865	0.985093	1.05334
ebi-a-GCST90001413,IgD- CD24- B cell %B cell	Atrial fibrillation	Inverse variance weighted	15	0.026573	0.0131405	0.043153	0.000817685	0.0523283	1.02693	1.00082	1.05372
ebi-a-GCST90001413,IgD- CD24- B cell %B cell	Atrial fibrillation	Simple mode	15	0.00513131	0.0231554	0.827823	-0.0402533	0.0505159	1.00514	0.960546	1.05181
ebi-a-GCST90001413,IgD- CD24- B cell %B cell	Atrial fibrillation	Weighted mode	15	0.0215315	0.0155471	0.18775	-0.00894083	0.0520038	1.02176	0.991099	1.05338
ebi-a-GCST90001756,CD20 on IgD- CD38+ B cell	Atrial fibrillation	MR Egger	13	-0.0329807	0.0110215	0.0122451	-0.0545829	-0.0113786	0.967557	0.94688	0.988686
ebi-a-GCST90001756,CD20 on IgD- CD38+ B cell	Atrial fibrillation	Weighted median	13	-0.0233304	0.0118713	0.0493825	-0.0465981	-6.26e-05	0.97694	0.954471	0.999937
ebi-a-GCST90001756,CD20 on IgD- CD38+ B cell	Atrial fibrillation	Inverse variance weighted	13	-0.0224068	0.0103	0.0295992	-0.0425949	-0.00221876	0.977842	0.958299	0.997784
ebi-a-GCST90001756,CD20 on IgD- CD38+ B cell	Atrial fibrillation	Simple mode	13	-0.0229505	0.0335811	0.507313	-0.0887695	0.0428685	0.977311	0.915056	1.0438
ebi-a-GCST90001756,CD20 on IgD- CD38+ B cell	Atrial fibrillation	Weighted mode	13	-0.0250681	0.0109137	0.0404207	-0.0464589	-0.00367727	0.975244	0.954604	0.996329
ebi-a-GCST90001776,CD25 on CD20- CD38- B cell	Atrial fibrillation	MR Egger	16	-0.0181148	0.0206318	0.394763	-0.0585532	0.0223237	0.982048	0.943128	1.02257
ebi-a-GCST90001776,CD25 on CD20- CD38- B cell	Atrial fibrillation	Weighted median	16	-0.0253271	0.0205526	0.217835	-0.0656102	0.014956	0.974991	0.936496	1.01507
ebi-a-GCST90001776,CD25 on CD20- CD38- B cell	Atrial fibrillation	Inverse variance weighted	16	-0.0300178	0.0145897	0.0396419	-0.0586136	-0.00142193	0.970428	0.943071	0.998579
ebi-a-GCST90001776,CD25 on CD20- CD38- B cell	Atrial fibrillation	Simple mode	16	-0.0284621	0.036836	0.451721	-0.100661	0.0437364	0.971939	0.90424	1.04471
ebi-a-GCST90001776,CD25 on CD20- CD38- B cell	Atrial fibrillation	Weighted mode	16	-0.0182646	0.0193696	0.360648	-0.0562291	0.0196999	0.981901	0.945323	1.0199
ebi-a-GCST90001790,CD25 on memory B cell	Atrial fibrillation	MR Egger	18	0.0251998	0.0144395	0.100123	-0.00310171	0.0535012	1.02552	0.996903	1.05496
ebi-a-GCST90001790,CD25 on memory B cell	Atrial fibrillation	Weighted median	18	0.0237466	0.01657	0.151828	-0.00873064	0.0562238	1.02403	0.991307	1.05783
ebi-a-GCST90001790,CD25 on memory B cell	Atrial fibrillation	Inverse variance weighted	18	0.0230338	0.0111178	0.0382852	0.00124285	0.0448247	1.0233	1.00124	1.04584
ebi-a-GCST90001790,CD25 on memory B cell	Atrial fibrillation	Simple mode	18	0.0162673	0.0256595	0.534541	-0.0340254	0.0665599	1.0164	0.966547	1.06883
ebi-a-GCST90001790,CD25 on memory B cell	Atrial fibrillation	Weighted mode	18	0.0229965	0.0140113	0.119107	-0.00446559	0.0504587	1.02326	0.995544	1.05175
ebi-a-GCST90001439,IgD+ CD24+ B cell %lymphocyte	Atrial fibrillation	MR Egger	13	-0.0627099	0.0506601	0.24154	-0.162004	0.036584	0.939216	0.850438	1.03726
ebi-a-GCST90001439,IgD+ CD24+ B cell %lymphocyte	Atrial fibrillation	Weighted median	13	-0.0798646	0.0288405	0.00561974	-0.136392	-0.0233372	0.923241	0.872501	0.976933
ebi-a-GCST90001439,IgD+ CD24+ B cell %lymphocyte	Atrial fibrillation	Inverse variance weighted	13	-0.07136	0.0218848	0.00111137	-0.114254	-0.0284657	0.931127	0.892031	0.971936
ebi-a-GCST90001439,IgD+ CD24+ B cell %lymphocyte	Atrial fibrillation	Simple mode	13	-0.0828256	0.0447512	0.0889577	-0.170538	0.00488674	0.920512	0.843211	1.0049
ebi-a-GCST90001439,IgD+ CD24+ B cell %lymphocyte	Atrial fibrillation	Weighted mode	13	-0.0796157	0.0366254	0.0504522	-0.151401	-0.0078299	0.923471	0.859503	0.992201
ebi-a-GCST90001395,IgD+ CD38- B cell %B cell	Atrial fibrillation	MR Egger	18	0.0120341	0.00880826	0.190762	-0.00523007	0.0292983	1.01211	0.994784	1.02973
ebi-a-GCST90001395,IgD+ CD38- B cell %B cell	Atrial fibrillation	Weighted median	18	0.0126763	0.0105866	0.231158	-0.00807357	0.0334261	1.01276	0.991959	1.03399
ebi-a-GCST90001395,IgD+ CD38- B cell %B cell	Atrial fibrillation	Inverse variance weighted	18	0.0171991	0.00790815	0.0296409	0.00169911	0.0326991	1.01735	1.0017	1.03324
ebi-a-GCST90001395,IgD+ CD38- B cell %B cell	Atrial fibrillation	Simple mode	18	0.0409029	0.0295765	0.184576	-0.017067	0.0988728	1.04175	0.983078	1.10393
ebi-a-GCST90001395,IgD+ CD38- B cell %B cell	Atrial fibrillation	Weighted mode	18	0.0130409	0.00826303	0.132941	-0.00315466	0.0292364	1.01313	0.99685	1.02967
ebi-a-GCST90001593,CD8+ T cell %T cell	Atrial fibrillation	MR Egger	20	0.00903871	0.0206221	0.666382	-0.0313806	0.049458	1.00908	0.969107	1.0507
ebi-a-GCST90001593,CD8+ T cell %T cell	Atrial fibrillation	Weighted median	20	0.0293509	0.0195031	0.132341	-0.00887517	0.067577	1.02979	0.991164	1.06991
ebi-a-GCST90001593,CD8+ T cell %T cell	Atrial fibrillation	Inverse variance weighted	20	0.0311162	0.0134924	0.0210996	0.00467105	0.0575613	1.03161	1.00468	1.05925
ebi-a-GCST90001593,CD8+ T cell %T cell	Atrial fibrillation	Simple mode	20	0.0346774	0.0323882	0.297726	-0.0288034	0.0981583	1.03529	0.971607	1.10314
ebi-a-GCST90001593,CD8+ T cell %T cell	Atrial fibrillation	Weighted mode	20	0.0301955	0.0184655	0.118458	-0.00599685	0.0663878	1.03066	0.994021	1.06864
ebi-a-GCST90001598,CD4-CD8- T cell Absolute Count	Atrial fibrillation	MR Egger	20	0.0371373	0.0441483	0.411275	-0.0493933	0.123668	1.03784	0.951807	1.13164
ebi-a-GCST90001598,CD4-CD8- T cell Absolute Count	Atrial fibrillation	Weighted median	20	0.0318418	0.0268729	0.236056	-0.0208291	0.0845127	1.03235	0.979386	1.08819
ebi-a-GCST90001598,CD4-CD8- T cell Absolute Count	Atrial fibrillation	Inverse variance weighted	20	0.0515911	0.0196443	0.00863272	0.0130883	0.0900939	1.05295	1.01317	1.09428
ebi-a-GCST90001598,CD4-CD8- T cell Absolute Count	Atrial fibrillation	Simple mode	20	0.0392605	0.0503227	0.444899	-0.059372	0.137893	1.04004	0.942356	1.14785
ebi-a-GCST90001598,CD4-CD8- T cell Absolute Count	Atrial fibrillation	Weighted mode	20	0.00871517	0.0384374	0.82305	-0.0666222	0.0840525	1.00875	0.935549	1.08769
ebi-a-GCST90001604,T cell %lymphocyte	Atrial fibrillation	MR Egger	15	-0.0112256	0.0667932	0.869119	-0.14214	0.119689	0.988837	0.8675	1.12715
ebi-a-GCST90001605,T cell %lymphocyte	Atrial fibrillation	Weighted median	15	-0.0346453	0.0274348	0.206654	-0.0884176	0.019127	0.965948	0.915379	1.01931
ebi-a-GCST90001606,T cell %lymphocyte	Atrial fibrillation	Inverse variance weighted	15	-0.0442055	0.0216627	0.0412876	-0.0866643	-0.00174667	0.956757	0.916985	0.998255
ebi-a-GCST90001607,T cell %lymphocyte	Atrial fibrillation	Simple mode	15	-0.0540479	0.0385171	0.18234	-0.129542	0.0214456	0.947387	0.878498	1.02168
ebi-a-GCST90001608,T cell %lymphocyte	Atrial fibrillation	Weighted mode	15	-0.04264	0.0357493	0.252791	-0.112709	0.0274286	0.958256	0.893411	1.02781
ebi-a-GCST90001610,CD4+ CD8dim T cell %lymphocyte	Atrial fibrillation	MR Egger	16	-0.0134843	0.0372715	0.722915	-0.0865364	0.0595678	0.986606	0.917102	1.06138
ebi-a-GCST90001610,CD4+ CD8dim T cell %lymphocyte	Atrial fibrillation	Weighted median	16	-0.0243493	0.0271487	0.369781	-0.0775608	0.0288623	0.975945	0.925371	1.02928
ebi-a-GCST90001610,CD4+ CD8dim T cell %lymphocyte	Atrial fibrillation	Inverse variance weighted	16	-0.0469783	0.0197221	0.0172181	-0.0856336	-0.00832304	0.954108	0.917931	0.991712
ebi-a-GCST90001610,CD4+ CD8dim T cell %lymphocyte	Atrial fibrillation	Simple mode	16	-0.0261939	0.0388019	0.509905	-0.102246	0.0498577	0.974146	0.902808	1.05112
ebi-a-GCST90001610,CD4+ CD8dim T cell %lymphocyte	Atrial fibrillation	Weighted mode	16	-0.0245601	0.0310701	0.441569	-0.0854575	0.0363372	0.975739	0.918092	1.03701
ebi-a-GCST90001611,CD4+ CD8dim T cell %leukocyte	Atrial fibrillation	MR Egger	12	-0.0618793	0.084143	0.478985	-0.2268	0.103041	0.939996	0.79708	1.10854
ebi-a-GCST90001611,CD4+ CD8dim T cell %leukocyte	Atrial fibrillation	Weighted median	12	-0.0596038	0.0362135	0.0997846	-0.130582	0.0113747	0.942138	0.877584	1.01144
ebi-a-GCST90001611,CD4+ CD8dim T cell %leukocyte	Atrial fibrillation	Inverse variance weighted	12	-0.0750947	0.0263237	0.00433437	-0.126689	-0.0235003	0.927656	0.881007	0.976774
ebi-a-GCST90001611,CD4+ CD8dim T cell %leukocyte	Atrial fibrillation	Simple mode	12	-0.0518164	0.0584818	0.394561	-0.166441	0.0628079	0.949503	0.846673	1.06482
ebi-a-GCST90001611,CD4+ CD8dim T cell %leukocyte	Atrial fibrillation	Weighted mode	12	-0.0582626	0.0488045	0.257668	-0.153919	0.0373943	0.943402	0.857341	1.0381
ebi-a-GCST90002028,CD19 on B cell	Atrial fibrillation	MR Egger	18	0.00840175	0.021869	0.705899	-0.0344615	0.051265	1.00844	0.966126	1.0526
ebi-a-GCST90002028,CD19 on B cell	Atrial fibrillation	Weighted median	18	0.0179652	0.0212107	0.397004	-0.0236079	0.0595382	1.01813	0.976669	1.06135
ebi-a-GCST90002028,CD19 on B cell	Atrial fibrillation	Inverse variance weighted	18	0.0371571	0.0151225	0.0140073	0.00751703	0.0667972	1.03786	1.00755	1.06908
ebi-a-GCST90002028,CD19 on B cell	Atrial fibrillation	Simple mode	18	0.0110228	0.0432073	0.801695	-0.0736635	0.0957092	1.01108	0.928984	1.10044
ebi-a-GCST90002028,CD19 on B cell	Atrial fibrillation	Weighted mode	18	0.00766075	0.0195053	0.699384	-0.0305697	0.0458912	1.00769	0.969893	1.04696
ebi-a-GCST90001498,Activated & resting CD4 regulatory T cell Absolute Count	Atrial fibrillation	MR Egger	17	-0.0523389	0.0401726	0.212272	-0.131077	0.0263993	0.949007	0.87715	1.02675
ebi-a-GCST90001498,Activated & resting CD4 regulatory T cell Absolute Count	Atrial fibrillation	Weighted median	17	-0.0343669	0.025878	0.184166	-0.0850877	0.0163539	0.966217	0.918432	1.01649
ebi-a-GCST90001498,Activated & resting CD4 regulatory T cell Absolute Count	Atrial fibrillation	Inverse variance weighted	17	-0.0499624	0.0190206	0.00862041	-0.0872428	-0.012682	0.951265	0.916455	0.987398
ebi-a-GCST90001498,Activated & resting CD4 regulatory T cell Absolute Count	Atrial fibrillation	Simple mode	17	-0.0373946	0.0418102	0.384371	-0.119343	0.0445534	0.963296	0.887504	1.04556
ebi-a-GCST90001498,Activated & resting CD4 regulatory T cell Absolute Count	Atrial fibrillation	Weighted mode	17	-0.0317823	0.0331442	0.351873	-0.096745	0.0331805	0.968717	0.907787	1.03374
ebi-a-GCST90001598,CD4-CD8- T cell Absolute Count	Atrial fibrillation	MR Egger	20	0.0371373	0.0441483	0.411275	-0.0493933	0.123668	1.03784	0.951807	1.13164
ebi-a-GCST90001598,CD4-CD8- T cell Absolute Count	Atrial fibrillation	Weighted median	20	0.0318418	0.0268729	0.236056	-0.0208291	0.0845127	1.03235	0.979386	1.08819
ebi-a-GCST90001598,CD4-CD8- T cell Absolute Count	Atrial fibrillation	Inverse variance weighted	20	0.0515911	0.0196443	0.00863272	0.0130883	0.0900939	1.05295	1.01317	1.09428
ebi-a-GCST90001598,CD4-CD8- T cell Absolute Count	Atrial fibrillation	Simple mode	20	0.0392605	0.0503227	0.444899	-0.059372	0.137893	1.04004	0.942356	1.14785
ebi-a-GCST90001598,CD4-CD8- T cell Absolute Count	Atrial fibrillation	Weighted mode	20	0.00871517	0.0384374	0.82305	-0.0666222	0.0840525	1.00875	0.935549	1.08769
ebi-a-GCST90001659,CD39+ CD4+ T cell %CD4+ T cell	Atrial fibrillation	MR Egger	23	-0.0123729	0.0118465	0.308158	-0.035592	0.0108462	0.987703	0.965034	1.01091
ebi-a-GCST90001659,CD39+ CD4+ T cell %CD4+ T cell	Atrial fibrillation	Weighted median	23	-0.0217465	0.0115246	0.0591647	-0.0443346	0.000841671	0.978488	0.956634	1.00084
ebi-a-GCST90001659,CD39+ CD4+ T cell %CD4+ T cell	Atrial fibrillation	Inverse variance weighted	23	-0.0259278	0.00941989	0.00591511	-0.0443908	-0.00746479	0.974405	0.95658	0.992563
ebi-a-GCST90001659,CD39+ CD4+ T cell %CD4+ T cell	Atrial fibrillation	Simple mode	23	-0.00708386	0.0248414	0.778186	-0.0557729	0.0416052	0.992941	0.945754	1.04248
ebi-a-GCST90001659,CD39+ CD4+ T cell %CD4+ T cell	Atrial fibrillation	Weighted mode	23	-0.0238337	0.0103917	0.0317404	-0.0442015	-0.00346584	0.976448	0.956761	0.99654
ebi-a-GCST90001675,CD28- CD127- CD25++ CD8+ T cell Absolute Count	Atrial fibrillation	MR Egger	22	-0.0180403	0.0104102	0.0984975	-0.0384442	0.00236364	0.982121	0.962285	1.00237
ebi-a-GCST90001675,CD28- CD127- CD25++ CD8+ T cell Absolute Count	Atrial fibrillation	Weighted median	22	-0.0141249	0.0118314	0.232539	-0.0373145	0.00906475	0.985974	0.963373	1.00911
ebi-a-GCST90001675,CD28- CD127- CD25++ CD8+ T cell Absolute Count	Atrial fibrillation	Inverse variance weighted	22	-0.0172473	0.00851314	0.0427688	-0.033933	-0.000561534	0.982901	0.966636	0.999439
ebi-a-GCST90001675,CD28- CD127- CD25++ CD8+ T cell Absolute Count	Atrial fibrillation	Simple mode	22	-0.0148521	0.0279014	0.600101	-0.0695387	0.0398346	0.985258	0.932824	1.04064
ebi-a-GCST90001675,CD28- CD127- CD25++ CD8+ T cell Absolute Count	Atrial fibrillation	Weighted mode	22	-0.0148521	0.0102037	0.160301	-0.0348513	0.00514709	0.985258	0.965749	1.00516
ebi-a-GCST90001901,CD28 on CD39+ resting CD4 regulatory T cell	Atrial fibrillation	MR Egger	19	-0.012653	0.00785662	0.1257	-0.028052	0.00274594	0.987427	0.972338	1.00275
ebi-a-GCST90001901,CD28 on CD39+ resting CD4 regulatory T cell	Atrial fibrillation	Weighted median	19	-0.0124596	0.00935343	0.182829	-0.0307924	0.00587308	0.987618	0.969677	1.00589
ebi-a-GCST90001901,CD28 on CD39+ resting CD4 regulatory T cell	Atrial fibrillation	Inverse variance weighted	19	-0.0149185	0.00691877	0.0310648	-0.0284793	-0.00135775	0.985192	0.971922	0.998643
ebi-a-GCST90001901,CD28 on CD39+ resting CD4 regulatory T cell	Atrial fibrillation	Simple mode	19	-0.0264197	0.0179896	0.159197	-0.0616793	0.00883984	0.973926	0.940184	1.00888
ebi-a-GCST90001901,CD28 on CD39+ resting CD4 regulatory T cell	Atrial fibrillation	Weighted mode	19	-0.0142089	0.00809292	0.0961376	-0.0300711	0.00165318	0.985892	0.970377	1.00165
ebi-a-GCST90002065,CD4 on CD39+ resting CD4 regulatory T cell	Atrial fibrillation	MR Egger	13	-0.0289078	0.0172487	0.121909	-0.0627153	0.00489976	0.971506	0.939211	1.00491
ebi-a-GCST90002065,CD4 on CD39+ resting CD4 regulatory T cell	Atrial fibrillation	Weighted median	13	-0.0303856	0.0163273	0.0627406	-0.0623871	0.00161599	0.970071	0.939519	1.00162
ebi-a-GCST90002065,CD4 on CD39+ resting CD4 regulatory T cell	Atrial fibrillation	Inverse variance weighted	13	-0.0317406	0.0127127	0.0125332	-0.0566574	-0.00682371	0.968758	0.944918	0.9932
ebi-a-GCST90002065,CD4 on CD39+ resting CD4 regulatory T cell	Atrial fibrillation	Simple mode	13	-0.0286903	0.0213324	0.20352	-0.0705018	0.0131212	0.971717	0.931926	1.01321
ebi-a-GCST90002065,CD4 on CD39+ resting CD4 regulatory T cell	Atrial fibrillation	Weighted mode	13	-0.0307239	0.0163261	0.0843226	-0.0627231	0.0012753	0.969743	0.939203	1.00128
ebi-a-GCST90002068,CD4 on secreting CD4 regulatory T cell	Atrial fibrillation	MR Egger	23	-0.00870294	0.0178204	0.630349	-0.0436309	0.026225	0.991335	0.957307	1.02657
ebi-a-GCST90002068,CD4 on secreting CD4 regulatory T cell	Atrial fibrillation	Weighted median	23	-0.0139356	0.0166735	0.403273	-0.0466157	0.0187446	0.986161	0.954454	1.01892
ebi-a-GCST90002068,CD4 on secreting CD4 regulatory T cell	Atrial fibrillation	Inverse variance weighted	23	-0.0222119	0.0109315	0.0421633	-0.0436377	-0.000786029	0.978033	0.957301	0.999214
ebi-a-GCST90002068,CD4 on secreting CD4 regulatory T cell	Atrial fibrillation	Simple mode	23	-0.0148865	0.0268744	0.585215	-0.0675603	0.0377873	0.985224	0.934671	1.03851
ebi-a-GCST90002068,CD4 on secreting CD4 regulatory T cell	Atrial fibrillation	Weighted mode	23	-0.0135385	0.0176625	0.451519	-0.048157	0.02108	0.986553	0.952984	1.0213
ebi-a-GCST90001478,CD4 regulatory T cell %CD4+ T cell	Atrial fibrillation	MR Egger	13	-0.0422782	0.0189819	0.0477525	-0.0794828	-0.00507363	0.958603	0.923594	0.994939
ebi-a-GCST90001478,CD4 regulatory T cell %CD4+ T cell	Atrial fibrillation	Weighted median	13	-0.0387362	0.018838	0.0397559	-0.0756586	-0.00181366	0.962004	0.927133	0.998188
ebi-a-GCST90001478,CD4 regulatory T cell %CD4+ T cell	Atrial fibrillation	Inverse variance weighted	13	-0.0270197	0.0129373	0.036752	-0.0523768	-0.00166255	0.973342	0.948971	0.998339
ebi-a-GCST90001478,CD4 regulatory T cell %CD4+ T cell	Atrial fibrillation	Simple mode	13	-0.0140762	0.0313105	0.661035	-0.0754448	0.0472924	0.986022	0.927331	1.04843
ebi-a-GCST90001478,CD4 regulatory T cell %CD4+ T cell	Atrial fibrillation	Weighted mode	13	-0.0390572	0.0162183	0.03302	-0.0708451	-0.00726933	0.961696	0.931606	0.992757
ebi-a-GCST90001984,HLA DR on CD14- CD16+ monocyte	Atrial fibrillation	MR Egger	13	-0.0181134	0.0367548	0.631832	-0.0901528	0.0539261	0.98205	0.913792	1.05541
ebi-a-GCST90001984,HLA DR on CD14- CD16+ monocyte	Atrial fibrillation	Weighted median	13	-0.0203675	0.0240542	0.397144	-0.0675137	0.0267787	0.979839	0.934715	1.02714
ebi-a-GCST90001984,HLA DR on CD14- CD16+ monocyte	Atrial fibrillation	Inverse variance weighted	13	-0.0415156	0.0188181	0.0273738	-0.0783991	-0.00463201	0.959334	0.924595	0.995379
ebi-a-GCST90001984,HLA DR on CD14- CD16+ monocyte	Atrial fibrillation	Simple mode	13	-0.0450844	0.03822	0.261016	-0.119996	0.0298269	0.955917	0.886924	1.03028
ebi-a-GCST90001984,HLA DR on CD14- CD16+ monocyte	Atrial fibrillation	Weighted mode	13	-0.0100392	0.0225239	0.663741	-0.0541861	0.0341077	0.990011	0.947256	1.0347
ebi-a-GCST90001985,CD40 on monocytes	Atrial fibrillation	MR Egger	25	0.0156103	0.0070902	0.0379876	0.00171352	0.0295071	1.01573	1.00171	1.02995
ebi-a-GCST90001985,CD40 on monocytes	Atrial fibrillation	Weighted median	25	0.0123307	0.00839655	0.141957	-0.00412657	0.0287879	1.01241	0.995882	1.02921
ebi-a-GCST90001985,CD40 on monocytes	Atrial fibrillation	Inverse variance weighted	25	0.0148099	0.00575477	0.0100676	0.00353055	0.0260893	1.01492	1.00354	1.02643
ebi-a-GCST90001985,CD40 on monocytes	Atrial fibrillation	Simple mode	25	0.0023923	0.0155536	0.879045	-0.0280927	0.0328773	1.0024	0.972298	1.03342
ebi-a-GCST90001985,CD40 on monocytes	Atrial fibrillation	Weighted mode	25	0.0122447	0.00703452	0.0945514	-0.00154296	0.0260323	1.01232	0.998458	1.02637
ebi-a-GCST90002001,CD64 on CD14- CD16-	Atrial fibrillation	MR Egger	16	0.0528398	0.0357772	0.161838	-0.0172835	0.122963	1.05426	0.982865	1.13084
ebi-a-GCST90002001,CD64 on CD14- CD16-	Atrial fibrillation	Weighted median	16	0.0480846	0.0237874	0.0432352	0.00146127	0.094708	1.04926	1.00146	1.09934
ebi-a-GCST90002001,CD64 on CD14- CD16-	Atrial fibrillation	Inverse variance weighted	16	0.0339768	0.0172408	0.0487549	0.000184966	0.0677687	1.03456	1.00018	1.07012
ebi-a-GCST90002001,CD64 on CD14- CD16-	Atrial fibrillation	Simple mode	16	0.0436065	0.037239	0.25987	-0.029382	0.116595	1.04457	0.971045	1.12366
ebi-a-GCST90002001,CD64 on CD14- CD16-	Atrial fibrillation	Weighted mode	16	0.0546104	0.0267259	0.0589951	0.00222765	0.106993	1.05613	1.00223	1.11293
ebi-a-GCST90002010,HLA DR on monocyte	Atrial fibrillation	MR Egger	14	-0.0389032	0.017226	0.0433358	-0.0726661	-0.00514023	0.961844	0.929911	0.994873
ebi-a-GCST90002010,HLA DR on monocyte	Atrial fibrillation	Weighted median	14	-0.0246719	0.0127163	0.0523568	-0.0495958	0.000251928	0.97563	0.951614	1.00025
ebi-a-GCST90002010,HLA DR on monocyte	Atrial fibrillation	Inverse variance weighted	14	-0.0251385	0.00925662	0.00661303	-0.0432814	-0.00699548	0.975175	0.957642	0.993029
ebi-a-GCST90002010,HLA DR on monocyte	Atrial fibrillation	Simple mode	14	-0.012296	0.0207832	0.564245	-0.053031	0.0284391	0.987779	0.948351	1.02885
ebi-a-GCST90002010,HLA DR on monocyte	Atrial fibrillation	Weighted mode	14	-0.0261744	0.0131316	0.0676543	-0.0519123	-0.000436459	0.974165	0.949412	0.999564
ebi-a-GCST90001844，CD3 on Terminally Differentiated CD4+ T cell	Atrial fibrillation	MR Egger	18	0.0444863	0.0160507	0.0136152	0.0130269	0.0759457	1.04549	1.01311	1.0789
ebi-a-GCST90001844,CD3 on Terminally Differentiated CD4+ T cell	Atrial fibrillation	Weighted median	18	0.0301675	0.0152772	0.0483049	0.000224218	0.0601108	1.03063	1.00022	1.06195
ebi-a-GCST90001844,CD3 on Terminally Differentiated CD4+ T cell	Atrial fibrillation	Inverse variance weighted	18	0.0280889	0.011011	0.0107421	0.00650727	0.0496705	1.02849	1.00653	1.05092
ebi-a-GCST90001844,CD3 on Terminally Differentiated CD4+ T cell	Atrial fibrillation	Simple mode	18	0.0170525	0.0218383	0.445628	-0.0257506	0.0598556	1.0172	0.974578	1.06168
ebi-a-GCST90001844,CD3 on Terminally Differentiated CD4+ T cell	Atrial fibrillation	Weighted mode	18	0.031145	0.0156168	0.0624073	0.000536142	0.0617538	1.03164	1.00054	1.0637
